# Supplementary material for: Novel regional age-associated DNA methylation changes within human common disease-associated loci
Source: Genome Biol. 2016 Sep 23;17:193. doi: 10.1186/s13059-016-1051-8 (PMC5034469; doi:10.1186/s13059-016-1051-8)
Supplement: Additional file 1: — BED file of a-DMRs with UCSC browser header. (BED 1 kb) [file 13059_2016_1051_MOESM1_ESM.bed]

track name="age DMRs" description="age DMRs" color=147,112,219 visibility=pack
chr1	23224250	23224750
chr1	44771500	44772000
chr1	168106500	168107000
chr1	227636000	227636500
chr2	1378500	1379250
chr2	11717000	11717500
chr2	15807250	15807750
chr2	63280250	63281000
chr2	63285250	63286000
chr2	157179000	157179500
chr2	157186500	157187250
chr2	176946250	176947000
chr2	217858500	217859000
chr3	38655250	38655750
chr3	42113500	42114000
chr3	51741000	51742000
chr3	157813500	157814000
chr3	157820500	157821250
chr3	172167250	172167750
chr4	87882500	87883000
chr5	15965750	15966250
chr5	92937750	92938500
chr5	127102750	127103250
chr5	150326000	150326500
chr6	26089500	26090000
chr6	26224750	26225250
chr6	26330250	26331000
chr6	26697500	26698250
chr6	50690750	50691250
chr6	106441250	106442250
chr6	160880750	160881250
chr6	166061250	166061750
chr7	3118000	3118500
chr7	25898500	25899500
chr7	72008000	72008500
chr7	89783250	89783750
chr8	9183500	9184250
chr8	42749250	42749750
chr8	81525000	81526000
chr9	21989250	21990000
chr9	73025750	73026500
chr9	99374250	99375000
chr9	100617250	100617750
chr10	21816250	21817250
chr10	22622250	22622750
chr10	100120750	100121750
chr10	115273500	115274000
chr10	123252500	123253250
chr11	57443250	57443750
chr11	57671250	57672500
chr11	61595000	61595500
chr11	111238000	111238500
chr12	113683500	113684250
chr12	114878750	114879250
chr12	124660250	124661000
chr13	28493250	28494000
chr14	60952000	60952750
chr14	65008750	65009500
chr15	41951750	41952500
chr15	63537000	63537500
chr15	101735000	101735500
chr16	29984500	29985000
chr16	51187500	51188500
chr16	73104250	73104750
chr16	81485250	81485750
chr17	21022500	21023000
chr17	31256000	31256750
chr17	38600250	38601000
chr18	46451000	46451750
chr19	52390500	52391750
chr20	21681750	21682500
