# Supplementary material for: Novel regional age-associated DNA methylation changes within human common disease-associated loci
Source: Genome Biol. 2016 Sep 23;17:193. doi: 10.1186/s13059-016-1051-8 (PMC5034469; doi:10.1186/s13059-016-1051-8)
Supplement: Additional file 2: — Supplementary Tables S1–7. (XLSX 1125 kb) [file 13059_2016_1051_MOESM2_ESM.xlsx]

## Sheet: Table_S1_a-DMRs
aDMR_chr	aDMR_start	aDMR_stop	bonW_chr	bonW_start	bonW_Stop	p-value	slope	replic_p	replic_slope	Locus	Novel_cf_14_studies	LD_block_SNP_pheno
chr1	23224250	23224750	chr1	23224250	23224750	3.62937e-09	-1.37567	0.210791	-0.368954	EPHB2	Yes	rs1738475 HTR1D Height;rs1077514 ASAP3 Cholesterol, total
chr1	44771500	44772000	chr1	44771500	44772000	3.58391e-10	1.6331	1.26502e-26	3.6787	ERI3	No	rs3011225 ST3GAL3 Amyotrophic lateral sclerosis (age of onset)
chr1	168106500	168107000	chr1	168106500	168107000	8.68922e-09	1.1131	1.68214e-11	2.17545	GPR161	Yes	rs10489202 BRP44, DCAF6 Schizophrenia
chr1	227636000	227636500	chr1	227636000	227636500	9.77636e-09	-1.1529	0.633753	-0.0868838	upstream_ZNF678	Yes	rs1390401 ZNF678 Height;rs10799445 JMJD4 Height
chr10	21816250	21817250	chr10	21816250	21816750	1.48476e-08	1.458	8.34567e-12	2.47952	SKIDA1	No	rs11012732 MLLT10 Meningioma ;rs1243180 MLLT10, NEBL, C10orf113, C10orf114, SKIDA1, DNAJC1 Ovarian cancer;rs7072776 MLLT10, DNAJC1 Breast cancer;rs11814448 DNAJC1 Breast cancer
chr10	21816250	21817250	chr10	21816500	21817000	2.68467e-14	1.89134	3.60945e-19	3.3281	SKIDA1	No	rs11012732 MLLT10 Meningioma ;rs1243180 MLLT10, NEBL, C10orf113, C10orf114, SKIDA1, DNAJC1 Ovarian cancer;rs7072776 MLLT10, DNAJC1 Breast cancer;rs11814448 DNAJC1 Breast cancer
chr10	21816250	21817250	chr10	21816750	21817250	3.58809e-11	1.69134	6.08082e-16	3.12187	SKIDA1	No	rs11012732 MLLT10 Meningioma ;rs1243180 MLLT10, NEBL, C10orf113, C10orf114, SKIDA1, DNAJC1 Ovarian cancer;rs7072776 MLLT10, DNAJC1 Breast cancer;rs11814448 DNAJC1 Breast cancer
chr10	22622250	22622750	chr10	22622250	22622750	1.04781e-08	1.43433	1.5244e-09	2.12896	downstream_BMI1	Yes	rs11012732 MLLT10 Meningioma ;rs1243180 MLLT10, NEBL, C10orf113, C10orf114, SKIDA1, DNAJC1 Ovarian cancer;rs7072776 MLLT10, DNAJC1 Breast cancer;rs11814448 DNAJC1 Breast cancer
chr10	100120750	100121750	chr10	100120750	100121250	4.60736e-12	-1.59613	1.8548e-20	-3.24167	downstream_PYROXD2	Yes	rs17109512 GOT1 Aspartate aminotransferase ;rs4345897 PYROXD2 Urinary metabolites (H-NMR features);rs4345897 PYROXD2 Urinary metabolites (H-NMR features);rs2147896 PYROXD2 Urinary metabolites (H-NMR features);rs2147896 PYROXD2 Urinary metabolites (H-NMR features);rs2147896 PYROXD2 Urinary metabolites (H-NMR features);rs2147896 PYROXD2 Urinary metabolites (H-NMR features);rs4345897 PYROXD2 Metabol…
chr10	100120750	100121750	chr10	100121000	100121500	1.32523e-17	-2.0155	2.81595e-27	-3.96298	downstream_PYROXD2	Yes	rs17109512 GOT1 Aspartate aminotransferase ;rs4345897 PYROXD2 Urinary metabolites (H-NMR features);rs4345897 PYROXD2 Urinary metabolites (H-NMR features);rs2147896 PYROXD2 Urinary metabolites (H-NMR features);rs2147896 PYROXD2 Urinary metabolites (H-NMR features);rs2147896 PYROXD2 Urinary metabolites (H-NMR features);rs2147896 PYROXD2 Urinary metabolites (H-NMR features);rs4345897 PYROXD2 Metabol…
chr10	100120750	100121750	chr10	100121250	100121750	6.86734e-14	-1.83196	5.17168e-24	-3.69799	downstream_PYROXD2	Yes	rs17109512 GOT1 Aspartate aminotransferase ;rs4345897 PYROXD2 Urinary metabolites (H-NMR features);rs4345897 PYROXD2 Urinary metabolites (H-NMR features);rs2147896 PYROXD2 Urinary metabolites (H-NMR features);rs2147896 PYROXD2 Urinary metabolites (H-NMR features);rs2147896 PYROXD2 Urinary metabolites (H-NMR features);rs2147896 PYROXD2 Urinary metabolites (H-NMR features);rs4345897 PYROXD2 Metabol…
chr10	115273500	115274000	chr10	115273500	115274000	3.16813e-09	-1.38254	0.031503	-0.689616	upstream_HABP2	Yes	rs1472750 Intergenic Myopia (pathological)
chr10	123252500	123253250	chr10	123252500	123253000	2.78544e-10	-1.22617	0.211761	0.601884	FGFR2	Yes	rs2981579 FGFR2 Breast cancer;rs2981579 FGFR2 Breast cancer;rs3750817 FGFR2 Breast cancer;rs2981579 FGFR2 Breast cancer;rs2981575 FGFR2 Breast cancer in BRCA2 mutation carriers;rs1219648 FGFR2 Breast cancer;rs2912774 FGFR2 Breast cancer (early onset);rs2981582 FGFR2 Breast cancer;rs2981578 FGFR2 Breast cancer;rs1219648 FGFR2 Breast cancer;rs1219648 FGFR2 Breast cancer
chr10	123252500	123253250	chr10	123252750	123253250	1.76852e-11	-1.55257	0.497162	0.205034	FGFR2	Yes	rs2981579 FGFR2 Breast cancer;rs2981579 FGFR2 Breast cancer;rs3750817 FGFR2 Breast cancer;rs2981579 FGFR2 Breast cancer;rs2981575 FGFR2 Breast cancer in BRCA2 mutation carriers;rs1219648 FGFR2 Breast cancer;rs2912774 FGFR2 Breast cancer (early onset);rs2981582 FGFR2 Breast cancer;rs2981578 FGFR2 Breast cancer;rs1219648 FGFR2 Breast cancer;rs1219648 FGFR2 Breast cancer
chr11	57443250	57443750	chr11	57443250	57443750	1.6004e-08	1.32567	0.10143	0.690521	ZDHHC5	Yes	rs11229030 SLC43A3, PRG2, PRG3 Crohns disease
chr11	57671250	57672500	chr11	57671750	57672250	2.60804e-14	-1.67346	1.61766e-22	-3.46248	intergenic_CTNND1_OR6Q1	No	rs11229030 SLC43A3, PRG2, PRG3 Crohns disease
chr11	57671250	57672500	chr11	57672000	57672500	2.38728e-13	-1.57472	2.24403e-15	-2.74234	intergenic_CTNND1_OR6Q1	No	rs11229030 SLC43A3, PRG2, PRG3 Crohns disease
chr11	57671250	57672500	chr11	57671250	57671750	1.52595e-09	-1.4166	1.50986e-17	-2.94406	intergenic_CTNND1_OR6Q1	No	rs11229030 SLC43A3, PRG2, PRG3 Crohns disease
chr11	57671250	57672500	chr11	57671500	57672000	4.46385e-13	-1.65216	3.8818e-29	-3.97829	intergenic_CTNND1_OR6Q1	No	rs11229030 SLC43A3, PRG2, PRG3 Crohns disease
chr11	61595000	61595500	chr11	61595000	61595500	6.71838e-09	1.28648	0.00347638	1.07852	FADS2	Yes	rs1692120 DAGLA Phospholipid levels (plasma);rs198426 DAGLA Phospholipid levels (plasma);rs174536 C11orf9 Phospholipid levels (plasma);rs174535 C11orf9 Phospholipid levels (plasma);rs174535 C11orf9 Phospholipid levels (plasma);rs102275 FADS1,FADS2,FADS3 Metabolite levels;rs102275 FADS1, FADS2, FADS3 Phospholipid levels (plasma);rs174547 FADS1, FADS2, FADS3 Lipid metabolism phenotypes;rs174538 C11…
chr11	111238000	111238500	chr11	111238000	111238500	2.51235e-09	-1.18662	0.0910458	-0.400692	POU2AF1	No	rs4938534 POU2AF1 Primary biliary cirrhosis
chr12	113683500	113684250	chr12	113683500	113684000	3.57982e-13	-1.91355	2.29153e-31	-4.46341	TPCN1	Yes	rs2384207 DDX54, TPCN1, SLC24A6, OAS1, OAS2, OAS3 Response to fenofibrate (adiponectin levels)
chr12	113683500	113684250	chr12	113683750	113684250	5.22119e-13	-1.82656	6.8383e-32	-4.43396	TPCN1	Yes	rs2384207 DDX54, TPCN1, SLC24A6, OAS1, OAS2, OAS3 Response to fenofibrate (adiponectin levels)
chr12	114878750	114879250	chr12	114878750	114879250	1.00128e-08	1.18712	1.4829e-09	2.07891	upstream_TBX5	Yes	rs1265507 TBX5, TBX3 Mammographic density
chr12	124660250	124661000	chr12	124660250	124660750	1.23292e-09	-1.73391	0.13905	-0.711668	ZNF664_FAM101A	Yes	rs4765127 CCDC92,ZNF664 Triglycerides;rs4765127 CCDC92,ZNF664 HDL cholesterol;rs4765127 ZNF664 HDL cholesterol;rs4765127 ZNF664 Triglycerides
chr12	124660250	124661000	chr12	124660500	124661000	2.49242e-09	-1.44861	0.110472	-0.568446	ZNF664_FAM101A	Yes	rs4765127 CCDC92,ZNF664 Triglycerides;rs4765127 CCDC92,ZNF664 HDL cholesterol;rs4765127 ZNF664 HDL cholesterol;rs4765127 ZNF664 Triglycerides
chr13	28493250	28494000	chr13	28493250	28493750	2.40964e-11	1.48022	3.03514e-09	1.98665	PDX1	Yes	rs2293941 PDX1 Fasting glucose-related traits (interaction with BMI)
chr13	28493250	28494000	chr13	28493500	28494000	1.80433e-08	1.40857	2.05585e-08	2.02628	PDX1	Yes	rs2293941 PDX1 Fasting glucose-related traits (interaction with BMI)
chr14	60952000	60952750	chr14	60952000	60952500	3.62144e-09	1.42235	2.95311e-06	1.73025	C14orf39	Yes	rs1254319 SIX6 Refractive error;rs2093210 C14orf39 Height;rs2093210 SIX6 Height
chr14	60952000	60952750	chr14	60952250	60952750	4.82474e-10	1.48915	0.000115955	1.42256	C14orf39	Yes	rs1254319 SIX6 Refractive error;rs2093210 C14orf39 Height;rs2093210 SIX6 Height
chr14	65008750	65009500	chr14	65008750	65009250	7.14276e-21	2.03651	5.38251e-34	3.91519	HSPA2	No	rs1152591 SYNE2 Atrial fibrillation
chr14	65008750	65009500	chr14	65009000	65009500	1.67073e-17	1.68634	1.47522e-34	3.79418	HSPA2	No	rs1152591 SYNE2 Atrial fibrillation
chr15	41951750	41952500	chr15	41951750	41952250	1.48115e-09	1.47767	8.84261e-17	2.77619	MGA	No	rs28374715 ITPKA,NDUFAF1,NUSAP1 Ulcerative colitis
chr15	41951750	41952500	chr15	41952000	41952500	3.42076e-09	1.4116	2.77372e-17	2.83738	MGA	No	rs28374715 ITPKA,NDUFAF1,NUSAP1 Ulcerative colitis
chr15	63537000	63537500	chr15	63537000	63537500	3.09354e-09	1.40604	0.000118201	1.383	RAB8B	Yes	rs2652822 LACTB Metabolic traits;rs10519210 USP3 Heart failure
chr15	101735000	101735500	chr15	101735000	101735500	4.81808e-09	1.43837	0.115387	0.683204	CHSY1	Yes	rs752092 CHSY1 Corneal structure
chr16	29984500	29985000	chr16	29984500	29985000	5.70921e-09	1.32413	9.9452e-12	2.12292	TAOK2	Yes	rs4788196 MAPK3 Pubertal anthropometrics;rs11150589 ITGAL Ulcerative colitis;rs7197475 NR Systemic lupus erythematosus;rs11649653 CTF1 Triglycerides;rs10782001 FBXL19,POL3S Psoriasis;rs10871454 VKORC1 Warfarin maintenance dose;rs9923231 VKORC1 Warfarin maintenance dose;rs9923231 VKORC1 Warfarin maintenance dose;rs9888739 ITGAM Systemic lupus erythematosus;rs9888739 ITGAM Systemic lupus erythemato…
chr16	51187500	51188500	chr16	51187500	51188000	1.60713e-08	1.17117	3.25552e-12	2.20082	SALL1	No	rs10521222 SALL1 C-reactive protein
chr16	51187500	51188500	chr16	51187750	51188250	2.76763e-14	1.63932	8.48122e-18	2.84095	SALL1	No	rs10521222 SALL1 C-reactive protein
chr16	51187500	51188500	chr16	51188000	51188500	4.6074e-15	1.6036	8.9537e-22	3.14987	SALL1	No	rs10521222 SALL1 C-reactive protein
chr16	73104250	73104750	chr16	73104250	73104750	5.3091e-10	-1.43727	0.00135826	-1.22842	upstream_ZFHX3	Yes	rs7193343 ZFHX3 Atrial fibrillation;rs2106261 ZFHX3 Atrial fibrillation;rs2106261 ZFHX3 Atrial fibrillation;rs879324 ZFHX3 Stroke (ischemic)
chr16	81485250	81485750	chr16	81485250	81485750	1.56096e-08	1.36565	1.75255e-10	2.16639	CMIP	Yes	rs2925979 CMIP Adiponectin levels;rs2925979 CMIP HDL cholesterol;rs2925979 CMIP HDL cholesterol;rs2925979 CMIP Adiponectin levels
chr17	21022500	21023000	chr17	21022500	21023000	2.06009e-10	-1.69674	5.66097e-08	-2.15001	upstream_DHRS7B	Yes	rs4640244 KCNJ12 Height
chr17	31256000	31256750	chr17	31256000	31256500	3.58003e-09	-0.947918	0.0649276	-0.310702	TMEM98	Yes	rs17183295 MYO1D Refractive error
chr17	31256000	31256750	chr17	31256250	31256750	1.72036e-09	-1.12674	0.997786	0.0493817	TMEM98	Yes	rs17183295 MYO1D Refractive error
chr17	38600250	38601000	chr17	38600250	38600750	1.0405e-08	-1.34741	4.4283e-16	-2.75302	IGFBP4	Yes	rs584438 IGFBP4 Height
chr17	38600250	38601000	chr17	38600500	38601000	3.40431e-11	-1.50796	2.52076e-18	-3.02306	IGFBP4	Yes	rs584438 IGFBP4 Height
chr18	46451000	46451750	chr18	46451000	46451500	2.09392e-09	-1.56651	1.27873e-06	-1.93094	SMAD7	Yes	rs4939827 SMAD7 Colorectal cancer;rs7229639 SMAD7 Colorectal cancer;rs4939827 SMAD7 Colorectal cancer;rs4939827 SMAD7 Colorectal cancer
chr18	46451000	46451750	chr18	46451250	46451750	1.68628e-11	-1.6837	1.14104e-10	-2.42562	SMAD7	Yes	rs4939827 SMAD7 Colorectal cancer;rs7229639 SMAD7 Colorectal cancer;rs4939827 SMAD7 Colorectal cancer;rs4939827 SMAD7 Colorectal cancer
chr19	52390500	52391750	chr19	52390500	52391000	2.24835e-19	1.80787	4.21187e-35	4.01823	ZNF577	No	rs17695224 HAS1 HDL cholesterol;rs2288884 ZNF614 Bronchodilator response in asthma (inhaled corticosteroid treatment interaction);rs3450 ZNF841, ZNF432 Bronchodilator response in asthma (inhaled corticosteroid treatment interaction);rs12460587 ZNF841, ZNF432 Bronchodilator response in asthma (inhaled corticosteroid treatment interaction);rs11666341 ZNF841 Bronchodilator response in asthma (inhale…
chr19	52390500	52391750	chr19	52390750	52391250	4.67112e-14	1.35113	1.05202e-29	3.54577	ZNF577	No	rs17695224 HAS1 HDL cholesterol;rs2288884 ZNF614 Bronchodilator response in asthma (inhaled corticosteroid treatment interaction);rs3450 ZNF841, ZNF432 Bronchodilator response in asthma (inhaled corticosteroid treatment interaction);rs12460587 ZNF841, ZNF432 Bronchodilator response in asthma (inhaled corticosteroid treatment interaction);rs11666341 ZNF841 Bronchodilator response in asthma (inhale…
chr19	52390500	52391750	chr19	52391000	52391500	4.22385e-12	1.24707	7.38713e-25	3.26444	ZNF577	No	rs17695224 HAS1 HDL cholesterol;rs2288884 ZNF614 Bronchodilator response in asthma (inhaled corticosteroid treatment interaction);rs3450 ZNF841, ZNF432 Bronchodilator response in asthma (inhaled corticosteroid treatment interaction);rs12460587 ZNF841, ZNF432 Bronchodilator response in asthma (inhaled corticosteroid treatment interaction);rs11666341 ZNF841 Bronchodilator response in asthma (inhale…
chr19	52390500	52391750	chr19	52391250	52391750	2.53066e-15	1.62222	1.35985e-27	3.61594	ZNF577	No	rs17695224 HAS1 HDL cholesterol;rs2288884 ZNF614 Bronchodilator response in asthma (inhaled corticosteroid treatment interaction);rs3450 ZNF841, ZNF432 Bronchodilator response in asthma (inhaled corticosteroid treatment interaction);rs12460587 ZNF841, ZNF432 Bronchodilator response in asthma (inhaled corticosteroid treatment interaction);rs11666341 ZNF841 Bronchodilator response in asthma (inhale…
chr2	1378500	1379250	chr2	1378500	1379000	1.6846e-09	-1.42613	0.000572997	-1.2765	TPO	Yes	rs11675434 TPO Serum thyroid peroxidase antibody positivity;rs11675434 TPO Serum thyroid peroxidase antibody levels;rs2071403 TPO Anti-thyroid peroxidase antibody positivity
chr2	1378500	1379250	chr2	1378750	1379250	1.43292e-11	-1.31564	0.0033421	-0.876622	TPO	Yes	rs11675434 TPO Serum thyroid peroxidase antibody positivity;rs11675434 TPO Serum thyroid peroxidase antibody levels;rs2071403 TPO Anti-thyroid peroxidase antibody positivity
chr2	11717000	11717500	chr2	11717000	11717500	9.59575e-09	-1.39591	0.00256342	-1.23305	GREB1	Yes	rs13394619 GREB1 Endometriosis
chr2	15807250	15807750	chr2	15807250	15807750	1.19215e-08	-1.41583	0.102513	-0.782072	downstream_DDX1	Yes	rs3755132 DDX1, MYCN Wilms tumor;rs807624 DDX1, MYCN Wilms tumor
chr2	63280250	63281000	chr2	63280250	63280750	3.80207e-11	1.50142	1.3751e-12	2.54817	OTX1	Yes	rs721048 EHBP1 Prostate cancer;rs2710642 EHBP1 LDL cholesterol
chr2	63280250	63281000	chr2	63280500	63281000	2.00286e-09	1.4616	3.45745e-18	3.20465	OTX1	Yes	rs721048 EHBP1 Prostate cancer;rs2710642 EHBP1 LDL cholesterol
chr2	63285250	63286000	chr2	63285250	63285750	1.61065e-09	1.37044	7.55812e-06	1.54274	OTX1	No	rs721048 EHBP1 Prostate cancer;rs2710642 EHBP1 LDL cholesterol
chr2	63285250	63286000	chr2	63285500	63286000	1.52946e-10	1.48228	5.68566e-08	1.9355	OTX1	No	rs721048 EHBP1 Prostate cancer;rs2710642 EHBP1 LDL cholesterol
chr2	157179000	157179500	chr2	157179000	157179500	5.08169e-09	1.26345	3.5012e-25	3.42874	NR4A2	No	rs17188434 NR4A2 Menarche (age at onset)
chr2	157186500	157187250	chr2	157186500	157187000	8.97623e-09	1.10811	1.5003e-19	2.83552	NR4A2	No	rs17188434 NR4A2 Menarche (age at onset)
chr2	157186500	157187250	chr2	157186750	157187250	1.7747e-10	1.38512	4.20179e-13	2.34959	NR4A2	No	rs17188434 NR4A2 Menarche (age at onset)
chr2	176946250	176947000	chr2	176946250	176946750	8.44573e-12	1.566	7.67321e-20	3.10222	EVX2	Yes	rs2072590 NR Ovarian cancer;rs2072590 NR Ovarian cancer;rs2072590 HOXD1,HOXD3 Ovarian cancer
chr2	176946250	176947000	chr2	176946500	176947000	1.65236e-10	1.36531	5.22877e-20	3.10198	EVX2	Yes	rs2072590 NR Ovarian cancer;rs2072590 NR Ovarian cancer;rs2072590 HOXD1,HOXD3 Ovarian cancer
chr2	217858500	217859000	chr2	217858500	217859000	5.6728e-09	-1.31464	0.665771	-0.15347	unknown	Yes	rs10932688 NA Primary tooth development (number of teeth);rs13387042 Intergenic Breast cancer;rs13387042 Intergenic Breast cancer;rs13387042 Intergenic Breast cancer;rs13387042 Intergenic Breast cancer;rs13387042 Intergenic Breast cancer;rs4491709 TNP1 Permanent tooth development
chr20	21681750	21682500	chr20	21681750	21682250	1.4802e-09	1.38797	1.82662e-12	2.40644	upstream_PAX1	Yes	rs2180439 Intergenic Male-pattern baldness;rs2180439 PAX1, BQ013595, BE789145 Male-pattern baldness;rs1160312 PAX1 Male-pattern baldness;rs6047844 PAX1, FOXA2 Male-pattern baldness
chr20	21681750	21682500	chr20	21682000	21682500	4.88873e-09	1.27597	5.39661e-14	2.37139	upstream_PAX1	Yes	rs2180439 Intergenic Male-pattern baldness;rs2180439 PAX1, BQ013595, BE789145 Male-pattern baldness;rs1160312 PAX1 Male-pattern baldness;rs6047844 PAX1, FOXA2 Male-pattern baldness
chr3	38655250	38655750	chr3	38655250	38655750	5.45368e-09	-1.57847	0.0171272	-1.05464	SCN5A	Yes	rs3922844 SCN5A PR interval;rs3922844 SCN5A PR interval;rs11708996 SCN5A PR interval;rs11708996 SCN5A QRS duration;rs11708996 SCN5A Brugada syndrome;rs11710077 SCN5A QRS duration
chr3	42113500	42114000	chr3	42113500	42114000	4.21022e-09	1.39531	6.78811e-08	1.83805	upstream_TRAK1	No	rs9815354 ULK4 Diastolic blood pressure;rs1052501 ULK4 Multiple myeloma;rs1717027 ULK4 Blood pressure;rs2272007 NR Multiple myeloma (hyperdiploidy)
chr3	51741000	51742000	chr3	51741000	51741500	2.79119e-11	1.18055	2.8114e-35	3.96526	GRM2	Yes	rs13088462 DOCK3 Height;rs1605070 IQCF5 Amyotrophic lateral sclerosis (sporadic)
chr3	51741000	51742000	chr3	51741250	51741750	6.51823e-14	1.43475	4.07044e-47	4.65908	GRM2	Yes	rs13088462 DOCK3 Height;rs1605070 IQCF5 Amyotrophic lateral sclerosis (sporadic)
chr3	51741000	51742000	chr3	51741500	51742000	2.05413e-11	1.3131	2.07721e-43	4.50805	GRM2	Yes	rs13088462 DOCK3 Height;rs1605070 IQCF5 Amyotrophic lateral sclerosis (sporadic)
chr3	157813500	157814000	chr3	157813500	157814000	8.52826e-09	1.35197	1.49145e-12	2.41753	SHOX2	No	rs2362965 RSRC1,SHOX2 Height
chr3	157820500	157821250	chr3	157820500	157821000	7.22546e-10	1.19787	2.42722e-25	3.40849	SHOX2	No	rs2362965 RSRC1,SHOX2 Height
chr3	157820500	157821250	chr3	157820750	157821250	1.51547e-08	1.1224	7.68685e-21	3.12805	SHOX2	No	rs2362965 RSRC1,SHOX2 Height
chr3	172167250	172167750	chr3	172167250	172167750	1.11636e-10	1.30092	4.52656e-11	2.03377	GHSR	No	rs572169 GHSR Height;rs572169 GHSR Height
chr4	87882500	87883000	chr4	87882500	87883000	1.34473e-08	1.27082	0.00153312	1.11284	AFF1	No	rs340630 AFF1 Systemic lupus erythematosus;rs442177 AFF1 Triglycerides;rs442177 KLHL8 Triglycerides;rs442177 AFF1,KLHL8 Triglycerides;rs7694379 HSD17B13 Platelet counts;rs6834314 HSD17B13, MAPK10 Liver enzyme levels (alanine transaminase)
chr5	15965750	15966250	chr5	15965750	15966250	1.24464e-10	-1.46192	0.000375076	-1.2735	downstream_FBXL7	Yes	rs10044254 FBXL7 Asthma (corticosteroid response)
chr5	92937750	92938500	chr5	92937750	92938250	1.77131e-09	1.37	2.5695e-19	3.06322	intergenic_NR2F1_FAM172A	Yes	rs17376456 Intergenic Diabetic retinopathy
chr5	92937750	92938500	chr5	92938000	92938500	1.45063e-09	1.33525	6.96722e-15	2.64909	intergenic_NR2F1_FAM172A	Yes	rs17376456 Intergenic Diabetic retinopathy
chr5	127102750	127103250	chr5	127102750	127103250	1.19158e-09	-1.08318	0.00119697	-0.650585	downstream_CTXN3	Yes	rs245201 CTXN3, SLC12A2 Brain imaging in schizophrenia (interaction)
chr5	150326000	150326500	chr5	150326000	150326500	1.87019e-10	1.53747	1.78286e-24	3.53174	ZNF300P1	Yes	rs13361189 IRGM Crohns disease;rs11747270 IRGM Crohns disease;rs7714584 IRGM Crohns disease;rs11741861 TNIP1,IRGM,ZNF300P1 Inflammatory bowel disease
chr6	26089500	26090000	chr6	26089500	26090000	1.92804e-11	-1.43887	1.3054e-12	-2.47154	HFE	Yes	rs4712972 SLC17A4 Carotid intima media thickness;rs11754288 SLC17A4 Cardiovascular disease risk factors;rs1165196 SLC17A1 Urate levels;rs1183201 SLC17A1 Uric acid levels;rs17342717 SLC17A1 Iron levels;rs1165151 SLC17A1, SLC17A3 Urate levels;rs17342717 HFE Iron status biomarkers;rs17342717 SLC17A1 Red blood cell traits;rs1408272 SLC17A3, HFE Red blood cell traits;rs1408272 SLC17A3 Mean corpuscular…
chr6	26224750	26225250	chr6	26224750	26225250	1.53141e-09	1.32821	3.46697e-05	1.51368	HIST1H3F	Yes	rs4712972 SLC17A4 Carotid intima media thickness;rs11754288 SLC17A4 Cardiovascular disease risk factors;rs1165196 SLC17A1 Urate levels;rs1183201 SLC17A1 Uric acid levels;rs17342717 SLC17A1 Iron levels;rs1165151 SLC17A1, SLC17A3 Urate levels;rs17342717 HFE Iron status biomarkers;rs17342717 SLC17A1 Red blood cell traits;rs1408272 SLC17A3, HFE Red blood cell traits;rs1408272 SLC17A3 Mean corpuscular…
chr6	26330250	26331000	chr6	26330250	26330750	6.42117e-13	1.67984	6.56171e-05	1.35856	tRNA_Met	Yes	rs4712972 SLC17A4 Carotid intima media thickness;rs11754288 SLC17A4 Cardiovascular disease risk factors;rs1165196 SLC17A1 Urate levels;rs1183201 SLC17A1 Uric acid levels;rs17342717 SLC17A1 Iron levels;rs1165151 SLC17A1, SLC17A3 Urate levels;rs17342717 HFE Iron status biomarkers;rs17342717 SLC17A1 Red blood cell traits;rs1408272 SLC17A3, HFE Red blood cell traits;rs1408272 SLC17A3 Mean corpuscular…
chr6	26330250	26331000	chr6	26330500	26331000	1.09131e-11	1.61133	5.43472e-06	1.67405	tRNA_Met	Yes	rs4712972 SLC17A4 Carotid intima media thickness;rs11754288 SLC17A4 Cardiovascular disease risk factors;rs1165196 SLC17A1 Urate levels;rs1183201 SLC17A1 Uric acid levels;rs17342717 SLC17A1 Iron levels;rs1165151 SLC17A1, SLC17A3 Urate levels;rs17342717 HFE Iron status biomarkers;rs17342717 SLC17A1 Red blood cell traits;rs1408272 SLC17A3, HFE Red blood cell traits;rs1408272 SLC17A3 Mean corpuscular…
chr6	26697500	26698250	chr6	26697500	26698000	2.53187e-09	1.40172	2.81732e-05	1.57308	upstream_ZNF322	Yes	rs13194984 BTN1A1 Iron status biomarkers;rs1056667 BTN1A1 Educational attainment;rs13194491 HIST1H2BJ Iron status biomarkers;rs13194053 MHC Schizophrenia;rs13194053 SLC17A1, SLC17A3, BTN3A2, BTN2A2, BTN3A1, HIST1H2AG, HIST1H2BJ, PRSS16, POM121L2, ZNF184 Schizophrenia;rs6932590 MHC, PRSS16 Schizophrenia;rs76439045 NR PR interval in Tripanosoma cruzi seropositivity;rs17693963 MHC Schizophrenia or b…
chr6	26697500	26698250	chr6	26697750	26698250	1.3884e-08	1.31744	1.45047e-12	2.41776	upstream_ZNF322	Yes	rs13194984 BTN1A1 Iron status biomarkers;rs1056667 BTN1A1 Educational attainment;rs13194491 HIST1H2BJ Iron status biomarkers;rs13194053 MHC Schizophrenia;rs13194053 SLC17A1, SLC17A3, BTN3A2, BTN2A2, BTN3A1, HIST1H2AG, HIST1H2BJ, PRSS16, POM121L2, ZNF184 Schizophrenia;rs6932590 MHC, PRSS16 Schizophrenia;rs76439045 NR PR interval in Tripanosoma cruzi seropositivity;rs17693963 MHC Schizophrenia or b…
chr6	50690750	50691250	chr6	50690750	50691250	5.53637e-09	1.35365	1.16269e-07	1.86494	TFAP2D	Yes	rs987237 TFAP2B Body mass index;rs987237 TFAP2B Body mass index;rs987237 TFAP2B Adiposity;rs2206277 TFAP2B Obesity;rs2206277 TFAP2B Obesity;rs734597 TFAP2B Obesity (extreme);rs2207139 TFAP2B Obesity
chr6	106441250	106442250	chr6	106441250	106441750	2.01392e-09	1.53394	2.39739e-11	2.49441	unknown	No	rs7746082 Unknown Crohns disease;rs6568421 Intergenic Inflammatory bowel disease;rs6568421 PRDM1 Crohns disease
chr6	106441250	106442250	chr6	106441500	106442000	2.2852e-10	1.65058	1.30344e-13	2.73767	unknown	No	rs7746082 Unknown Crohns disease;rs6568421 Intergenic Inflammatory bowel disease;rs6568421 PRDM1 Crohns disease
chr6	106441250	106442250	chr6	106441750	106442250	1.12514e-08	1.54561	3.5097e-10	2.26004	unknown	No	rs7746082 Unknown Crohns disease;rs6568421 Intergenic Inflammatory bowel disease;rs6568421 PRDM1 Crohns disease
chr6	160880750	160881250	chr6	160880750	160881250	5.4072e-13	-1.60907	1.27909e-32	-3.92279	intergenic_SLC22A3_LPAL2	Yes	rs3120139 SLC22A3 Lp (a) levels;rs9364554 SLC22A3 Prostate cancer;rs7758229 SLC22A3 Colorectal cancer;rs2048327 SLC22A3,LPAL2,LPA Coronary heart disease;rs2048327 SLC22A3,LPAL2,LPA Coronary heart disease;rs3127599 SLC22A3,LPAL2,LPA Coronary heart disease;rs3127599 SLC22A3,LPAL2,LPA Coronary heart disease;rs12214416 LPAL2 Lp (a) levels;rs6919346 LPA Lp (a) levels;rs3798220 LPA Coronary heart disea…
chr6	166061250	166061750	chr6	166061250	166061750	4.66198e-12	-1.52088	0.358927	-0.157817	PDE10A	Yes	rs753760 PDE10A Thyroid hormone levels;rs753760 PDE10A Thyroid hormone levels;rs753760 PDE10A Thyroid hormone levels
chr7	3118000	3118500	chr7	3118000	3118500	3.01565e-10	-1.38194	0.570226	-0.215636	upstream_CARD11	Yes	rs4722404 CARD11 Atopic dermatitis
chr7	25898500	25899500	chr7	25898500	25899000	5.25295e-09	1.17121	8.96027e-07	1.66789	upstream_NFE2L3	Yes	rs1055144 NFE2L3 Waist-hip ratio;rs12700667 Intergenic Endometriosis;rs12700667 Intergenic Endometriosis
chr7	25898500	25899500	chr7	25898750	25899250	1.1394e-11	1.48326	1.5276e-13	2.43456	upstream_NFE2L3	Yes	rs1055144 NFE2L3 Waist-hip ratio;rs12700667 Intergenic Endometriosis;rs12700667 Intergenic Endometriosis
chr7	25898500	25899500	chr7	25899000	25899500	4.26732e-09	1.40033	2.36466e-12	2.41382	upstream_NFE2L3	Yes	rs1055144 NFE2L3 Waist-hip ratio;rs12700667 Intergenic Endometriosis;rs12700667 Intergenic Endometriosis
chr7	72008000	72008500	chr7	72008000	72008500	2.46258e-09	-1.57775	0.6044	-0.483046	downstream_TYW1B	Yes	rs13238203 TYW1B Triglycerides
chr7	89783250	89783750	chr7	89783250	89783750	8.59257e-10	-1.43168	1.66499e-08	-1.99275	STEAP1	Yes	rs42648 GTPB10 Homocysteine levels
chr8	9183500	9184250	chr8	9183500	9184000	4.57927e-09	-1.27655	0.44207	-0.250088	LOC157273	Yes	rs4841132 PPP1R3B Fasting insulin-related traits (interaction with BMI);rs4841132 PPP1R3B, TNKS Metabolite levels;rs4841132 PPP1R3B Fasting glucose-related traits (interaction with BMI);rs6984305 PPP1R3B Liver enzyme levels (alkaline phosphatase);rs9987289 PPP1R3B HDL cholesterol;rs9987289 PPP1R3B Cholesterol, total;rs9987289 PPP1R3B HDL cholesterol;rs9987289 PPP1R3B LDL cholesterol;rs9987289 PPP…
chr8	9183500	9184250	chr8	9183750	9184250	3.18401e-09	-0.995744	0.294994	0.670751	LOC157273	Yes	rs4841132 PPP1R3B Fasting insulin-related traits (interaction with BMI);rs4841132 PPP1R3B, TNKS Metabolite levels;rs4841132 PPP1R3B Fasting glucose-related traits (interaction with BMI);rs6984305 PPP1R3B Liver enzyme levels (alkaline phosphatase);rs9987289 PPP1R3B HDL cholesterol;rs9987289 PPP1R3B Cholesterol, total;rs9987289 PPP1R3B HDL cholesterol;rs9987289 PPP1R3B LDL cholesterol;rs9987289 PPP…
chr8	42749250	42749750	chr8	42749250	42749750	1.3489e-08	-1.57287	2.32642e-12	-2.58242	RNF170	Yes	rs1451240 CHRNB3 Nicotine dependence;rs6474412 CHRNB3,CHRNA6 Smoking behavior
chr8	81525000	81526000	chr8	81525000	81525500	6.54311e-16	-1.85482	9.21905e-26	-3.61748	downstream_ZNF704	Yes	rs440837 ZBTB10 Sex hormone-binding globulin levels;rs440837 ZBTB10 Sex hormone-binding globulin levels
chr8	81525000	81526000	chr8	81525250	81525750	9.74242e-19	-2.01237	7.76789e-32	-3.97014	downstream_ZNF704	Yes	rs440837 ZBTB10 Sex hormone-binding globulin levels;rs440837 ZBTB10 Sex hormone-binding globulin levels
chr8	81525000	81526000	chr8	81525500	81526000	3.02445e-11	-1.44486	7.47578e-15	-2.57577	downstream_ZNF704	Yes	rs440837 ZBTB10 Sex hormone-binding globulin levels;rs440837 ZBTB10 Sex hormone-binding globulin levels
chr9	21989250	21990000	chr9	21989250	21989750	2.25215e-10	1.44165	1.29543e-15	2.6821	CDKN2A	No	rs3731217 CDKN2A/B Acute lymphoblastic leukemia (B-cell precursor);rs3731211 CDKN2A Platelet counts;rs1063192 CDKN2B Vertical cup-disc ratio;rs1063192 CDKN2B Glaucoma (primary open-angle);rs523096 CDKN2B, CDKN2BAS, CDK2NA Glaucoma;rs2157719 CDKN2BAS Glaucoma (primary open-angle);rs2157719 CDKN2A, CDKN2B Glioma;rs2157719 CDKN2BAS Glaucoma (primary open-angle);rs7865618 MTAP Coronary heart disease;…
chr9	21989250	21990000	chr9	21989500	21990000	8.15498e-10	1.27701	4.24348e-18	2.86196	CDKN2A	No	rs3731217 CDKN2A/B Acute lymphoblastic leukemia (B-cell precursor);rs3731211 CDKN2A Platelet counts;rs1063192 CDKN2B Vertical cup-disc ratio;rs1063192 CDKN2B Glaucoma (primary open-angle);rs523096 CDKN2B, CDKN2BAS, CDK2NA Glaucoma;rs2157719 CDKN2BAS Glaucoma (primary open-angle);rs2157719 CDKN2A, CDKN2B Glioma;rs2157719 CDKN2BAS Glaucoma (primary open-angle);rs7865618 MTAP Coronary heart disease;…
chr9	73025750	73026500	chr9	73025750	73026250	2.10144e-09	-1.35337	5.82879e-07	-1.78145	KLF9	No	rs11142387 KLF9 Body mass index
chr9	73025750	73026500	chr9	73026000	73026500	3.56927e-09	-1.40177	7.778e-06	-1.6226	KLF9	No	rs11142387 KLF9 Body mass index
chr9	99374250	99375000	chr9	99374250	99374750	4.15177e-11	-1.62704	2.92934e-22	-3.41339	CDC14B	Yes	rs2025151 ZNF367 Height
chr9	99374250	99375000	chr9	99374500	99375000	1.74757e-11	-1.68153	2.49516e-26	-3.76286	CDC14B	Yes	rs2025151 ZNF367 Height
chr9	100617250	100617750	chr9	100617250	100617750	3.96141e-09	1.18785	3.10747e-13	2.42378	FOXE1	Yes	rs925489 FOXE1, XPA Serum thyroid-stimulating hormone levels;rs925489 KRT18P13, FOXE1, C9orf156 Hypothyroidism;rs7850258 FOXE1 Hypothyroidism;rs1443438 XPA, FOXE1 Obesity-related traits;rs965513 FOXE1 Thyroid cancer;rs965513 FOXE1, TMOD1, C9orf97, NCBP1, XPA, KRT18P13, C9orf156, HEMGN Thyroid cancer (Papillary, radiation-related);rs965513 FOXE1 Thyroid cancer

## Sheet: Table_S1_index
columns
aDMR_chr	Chromosome of aDMR
aDMR_start	start co-ordinate of aDMR
aDMR_stop	stop co-ordinate of aDMR
bonW_chr	Chromsome of significant 500bp window
bonW_start	start co-ordinate of significant 500bp window
bonW_Stop	stop co-ordinate of significant 500bp window
p-value	p value for 500 bp window
slope	slope of DNA methylation change with age
replic_p	p value in replication dataset
replic_slope	slope of DNA methylation change with age in replication dataset
Locus	Genic locus
Novel_cf_14_studies	Novelty in comparison to 14 studies (Refs 3-16)
LD_block_SNP_pheno	GWAS SNPs for LD block that the aDMR resides in and their associated phenotype

## Sheet: Table_S2_GREAT_Analysis
# GREAT version 3.0.0	Species assembly: hg19	Association rule: Basal+extension: 5000 bp upstream, 1000 bp downstream, 100000 bp max extension, curated regulatory domains included
# Ontology	Term Name	Hyper Rank	Hyper Raw P-Value	Hyper Bonferroni P-Value	Hyper FDR Q-Val	Hyper Fold Enrichment	Hyper Expected	Hyper Foreground Region Hits	Hyper Total Regions	Hyper Region Set Coverage	Hyper Term Region Coverage	Hyper Foreground Gene Hits	Hyper Background Gene Hits	Total Genes Annotated
GO Molecular Function	DNA binding	1	1.09051e-07	0.000402182	0.000402182	2.7625	10.1357	28	407	0.394366	0.0687961	30	344	2381
GO Molecular Function	nucleic acid binding transcription factor activity	2	4.14106e-06	0.0152722	0.00763612	3.11406	6.10137	19	245	0.267606	0.077551	21	189	1035
GO Molecular Function	sequence-specific DNA binding transcription factor activity	2	4.14106e-06	0.0152722	0.00763612	3.11406	6.10137	19	245	0.267606	0.077551	21	189	1034
GO Molecular Function	nucleic acid binding	4	7.55055e-06	0.0278464	0.00696161	2.20966	13.1242	29	527	0.408451	0.0550285	31	477	3397
GO Biological Process	regulation of transcription, DNA-dependent	1	5.16446e-07	0.00539169	0.00539169	2.27683	14.4939	33	582	0.464789	0.056701	36	500	3230
GO Biological Process	regulation of RNA biosynthetic process	2	5.85949e-07	0.0061173	0.00305865	2.26515	14.5686	33	585	0.464789	0.0564103	36	503	3247
GO Biological Process	regulation of RNA metabolic process	3	8.50828e-07	0.00888264	0.00296088	2.23083	14.7927	33	594	0.464789	0.0555556	36	512	3314
GO Biological Process	regulation of cellular biosynthetic process	4	9.01656e-07	0.00941329	0.00235332	2.09504	17.1834	36	690	0.507042	0.0521739	39	600	3733
GO Biological Process	regulation of biosynthetic process	5	1.04892e-06	0.0109508	0.00219015	2.08297	17.2831	36	694	0.507042	0.0518732	39	604	3763
GO Biological Process	regulation of macromolecule biosynthetic process	6	1.59529e-06	0.0166548	0.0027758	2.1299	15.9632	34	641	0.478873	0.0530421	37	563	3584
GO Biological Process	regulation of cellular macromolecule biosynthetic process	7	2.77747e-06	0.0289968	0.0041424	2.12358	15.5398	33	624	0.464789	0.0528846	36	548	3505
GO Biological Process	regulation of transcription from RNA polymerase II promoter	8	3.11553e-06	0.0325261	0.00406576	2.72438	8.4423	23	339	0.323944	0.0678466	23	266	1370
GO Biological Process	regulation of nucleobase-containing compound metabolic process	9	3.71297e-06	0.0387634	0.00430704	2.01928	17.3329	35	696	0.492958	0.0502874	38	616	3927
GO Biological Process	forelimb morphogenesis	12	5.67366e-06	0.059233	0.00493608	12.0465	0.498071	6	20	0.084507	0.3	7	13	39
GO Biological Process	transcription, DNA-dependent	14	8.18739e-06	0.0854764	0.00610546	2.43069	10.2852	25	413	0.352113	0.0605327	29	350	2414
GO Biological Process	RNA biosynthetic process	15	1.11324e-05	0.116222	0.00774816	2.39017	10.4595	25	420	0.352113	0.0595238	29	357	2506
GO Biological Process	transcription from RNA polymerase II promoter	16	1.2217e-05	0.127545	0.00797158	4.01549	3.23746	13	130	0.183099	0.1	13	93	506
GO Biological Process	nucleic acid metabolic process	18	1.81457e-05	0.189441	0.0105245	2.0734	14.469	30	581	0.422535	0.0516351	35	526	3799
GO Biological Process	nucleobase-containing compound biosynthetic process	21	4.12897e-05	0.431064	0.0205269	2.22096	11.2564	25	452	0.352113	0.0553097	29	392	2732
GO Biological Process	heterocycle biosynthetic process	22	5.19538e-05	0.542397	0.0246544	2.19186	11.4058	25	458	0.352113	0.0545851	29	397	2806
GO Biological Process	aromatic compound biosynthetic process	24	6.26884e-05	0.654467	0.0272695	2.16819	11.5303	25	463	0.352113	0.0539957	29	401	2807
GO Biological Process	cellular nitrogen compound biosynthetic process	26	7.26832e-05	0.758812	0.0291851	2.14962	11.6299	25	467	0.352113	0.0535332	29	405	2858
GO Biological Process	organic cyclic compound biosynthetic process	30	0.000108047	1	0.0376004	2.10015	11.9039	25	478	0.352113	0.0523013	29	413	2924
GO Biological Process	cellular macromolecule biosynthetic process	32	0.000118454	1	0.0386457	2.00034	13.4977	27	542	0.380282	0.0498155	32	478	3309
MGI Expression: Detected	TS21_head	1	7.00823e-06	0.0654358	0.0654358	3.47286	4.60715	16	185	0.225352	0.0864865	16	154	872
MGI Expression: Detected	TS20_forelimb	2	1.23924e-05	0.115707	0.0578537	5.28354	1.89267	10	76	0.140845	0.131579	12	62	257
MGI Expression: Detected	TS21_thalamus	3	1.38677e-05	0.129483	0.043161	4.69898	2.34093	11	94	0.15493	0.117021	9	71	384
MSigDB Predicted Promoter Motifs	Motif NWNAGRACAN matches NR3C1: nuclear receptor subfamily 3, group C, member 1 (glucocorticoid receptor)	1	2.15102e-06	0.00132287	0.00132287	8.68215	0.921431	8	37	0.112676	0.216216	7	30	250
MSigDB Predicted Promoter Motifs	Motif GHNNTAATGACM matches IPF1: insulin promoter factor 1, homeodomain transcription factor	2	4.25104e-05	0.0261439	0.0130719	5.16278	1.74325	9	70	0.126761	0.128571	7	51	246
MSigDB Predicted Promoter Motifs	Motif CTWAWGTAAACANWGN matches FOXD1: forkhead box D1	3	7.13534e-05	0.0438823	0.0146274	8.03099	0.747106	6	30	0.084507	0.2	4	21	143
MSigDB Predicted Promoter Motifs	Motif ACCTGTTG (no known TF)	4	0.000104687	0.0643823	0.0160956	7.52905	0.796913	6	32	0.084507	0.1875	4	18	147
MSigDB Predicted Promoter Motifs	Motif WWTAAGGC (no known TF)	4	0.000104687	0.0643823	0.0160956	7.52905	0.796913	6	32	0.084507	0.1875	4	25	140
MSigDB Predicted Promoter Motifs	Motif GTGACGY matches E4F1: E4F transcription factor 1	6	0.000164765	0.101331	0.0168884	3.93676	2.54016	10	102	0.140845	0.0980392	9	78	654
MSigDB Predicted Promoter Motifs	Motif AACTTT (no known TF)	7	0.000330432	0.203215	0.0290308	2.2185	9.01508	20	362	0.28169	0.0552486	17	301	1822
MSigDB Predicted Promoter Motifs	Motif CNTANNNKN matches HOXA3: homeobox A3	8	0.000482385	0.296667	0.0370833	17.2093	0.174325	3	7	0.0422535	0.428571	2	3	12
MSigDB Predicted Promoter Motifs	Motif ACAWYAAAG (no known TF)	9	0.000512798	0.315371	0.0350412	10.0387	0.398457	4	16	0.056338	0.25	3	13	95
MSigDB Predicted Promoter Motifs	Motif NWNATCGATTANYNN matches CUTL1: cut-like 1, CCAAT displacement protein (Drosophila)	10	0.000522975	0.32163	0.032163	7.17052	0.697299	5	28	0.0704225	0.178571	4	17	103
MSigDB Predicted Promoter Motifs	Motif NNNNRRCCAATSR (no known TF)	11	0.000821451	0.505192	0.0459266	5.2376	1.14556	6	46	0.084507	0.130435	6	40	285
MSigDB Predicted Promoter Motifs	Motif GNCCAWATAWGGMN matches SRF: serum response factor (c-fos serum response element-binding transcription factor)	11	0.000821451	0.505192	0.0459266	5.2376	1.14556	6	46	0.084507	0.130435	7	36	249
MSigDB Predicted Promoter Motifs	Motif NCTGATTGGYTASY (no known TF)	11	0.000821451	0.505192	0.0459266	5.2376	1.14556	6	46	0.084507	0.130435	6	41	263
MSigDB Predicted Promoter Motifs	Motif NNAACATCTGGA matches ZNF238: zinc finger protein 238	14	0.000923334	0.567851	0.0405608	5.12616	1.17047	6	47	0.084507	0.12766	4	34	200
MSigDB Predicted Promoter Motifs	Motif NATTGTTTATWT matches FOXQ1: forkhead box Q1	14	0.000923334	0.567851	0.0405608	5.12616	1.17047	6	47	0.084507	0.12766	4	34	229
MSigDB Predicted Promoter Motifs	Motif CTTTGT matches LEF1: lymphoid enhancer-binding factor 1	16	0.000945363	0.581398	0.0363374	2.23814	7.59558	17	305	0.239437	0.0557377	16	269	1884
MSigDB Predicted Promoter Motifs	Motif ATGTTWAYATAA matches TEF: thyrotrophic embryonic factor	17	0.0010347	0.636343	0.0374319	5.01937	1.19537	6	48	0.084507	0.125	6	39	245
MSigDB Predicted Promoter Motifs	Motif KNNNKAGGGGNAA (no known TF)	18	0.00128824	0.792268	0.0440149	4.81859	1.24518	6	50	0.084507	0.12	5	40	226
MSigDB Predicted Promoter Motifs	Motif NWATAAGTATWT matches NKX3-1: NK3 transcription factor related, locus 1 (Drosophila)	19	0.00143161	0.880441	0.046339	4.72411	1.27008	6	51	0.084507	0.117647	6	42	234
MSigDB Predicted Promoter Motifs	Motif CNSTGACGTNNNYC (no known TF)	19	0.00143161	0.880441	0.046339	4.72411	1.27008	6	51	0.084507	0.117647	5	37	261
MSigDB Predicted Promoter Motifs	Motif CNNTGACGTMA matches CREB1: cAMP responsive element binding protein 1	21	0.00150852	0.927739	0.044178	5.73642	0.871624	5	35	0.0704225	0.142857	4	29	215
MSigDB Predicted Promoter Motifs	Motif WCTCAAGTGT matches TITF1: thyroid transcription factor 1	22	0.00158687	0.975928	0.0443604	4.63326	1.29498	6	52	0.084507	0.115385	5	42	243
MSigDB Predicted Promoter Motifs	Motif NGAANNWTCK matches HSF2: heat shock transcription factor 2	22	0.00158687	0.975928	0.0443604	4.63326	1.29498	6	52	0.084507	0.115385	5	39	242
MSigDB Predicted Promoter Motifs	Motif AYMATAATATTTKN matches FOXJ2: forkhead box J2	24	0.00175467	1	0.0449634	4.54584	1.31989	6	53	0.084507	0.113208	6	38	223
MSigDB Predicted Promoter Motifs	Motif WGTTNNNNNAAA (no known TF)	25	0.00176042	1	0.0433064	3.17013	2.839	9	114	0.126761	0.0789474	6	87	524
HGNC Gene Families	PRD	1	6.62823e-05	0.0316829	0.0316829	16.062	0.249035	4	10	0.056338	0.4	2	6	47
MSigDB Oncogenic Signatures	Genes up-regulated in HCT116 cells (colon carcinoma) upon knockdown of PTEN [Gene ID=5728] by RNAi.	1	2.06842e-05	0.00386794	0.00386794	7.8079	0.896528	7	36	0.0985916	0.194444	6	27	160

## Sheet: Table_S3_450k_overlap
aDMR_chr	aDMR_start	aDMR_stop	beta	p_value	probe
chr1	44771500	44772000	0.0204846	2.01147e-09	cg12590902
chr1	168106500	168107000	0.0271159	2.8234e-23	cg18124063
chr1	168106500	168107000	0.0243925	3.70113e-20	cg26667857
chr1	168106500	168107000	0.013917	1.8269e-13	cg26878995
chr10	21816250	21817250	0.00815941	0.00414635	cg11054379
chr10	21816250	21817250	0.00556002	0.0213942	cg12121066
chr11	57443250	57443750	-0.018436	3.9763e-11	cg27636058
chr11	61595000	61595500	0.00162651	0.486636	cg05698098
chr11	61595000	61595500	0.00220742	0.481991	cg23760165
chr12	114878750	114879250	0.0103887	0.00246535	cg01529365
chr12	114878750	114879250	0.01116	0.000390405	cg02060566
chr12	114878750	114879250	0.0105506	0.000885856	cg06721255
chr13	28493250	28494000	0.0144696	5.9836e-06	cg11853320
chr13	28493250	28494000	0.0079996	0.00306494	cg21101465
chr13	28493250	28494000	0.0101228	0.00051697	cg25685262
chr14	60952000	60952750	0.0217686	2.50367e-16	cg05255275
chr14	60952000	60952750	0.00566838	0.0584478	cg18240143
chr14	60952000	60952750	0.0217858	8.0625e-14	cg18921771
chr14	60952000	60952750	0.0203024	1.36641e-11	cg23989821
chr14	60952000	60952750	0.00616013	0.0815222	cg27398547
chr14	65008750	65009500	0.0276741	7.04242e-26	cg15802091
chr14	65008750	65009500	0.015821	7.41423e-07	cg24642523
chr15	41951750	41952500	0.0302937	6.84263e-19	cg06799422
chr15	41951750	41952500	0.00593872	0.0951631	cg06891458
chr15	41951750	41952500	-0.00139159	0.633442	cg09225537
chr15	41951750	41952500	0.0012483	0.65278	cg14795119
chr15	41951750	41952500	0.0051201	0.0692061	cg17178280
chr15	41951750	41952500	0.014656	8.98222e-11	cg18556005
chr15	41951750	41952500	0.0132137	3.36445e-09	cg18958684
chr16	29984500	29985000	-0.00358171	0.127298	cg02170312
chr16	29984500	29985000	-0.00186542	0.499217	cg09661337
chr16	29984500	29985000	0.0103918	0.00484542	cg10316764
chr16	51187500	51188500	0.0371303	5.22229e-37	cg02352240
chr16	51187500	51188500	0.0244569	1.08158e-14	cg03205252
chr16	51187500	51188500	0.0318233	5.67101e-27	cg03356595
chr16	51187500	51188500	0.0244909	3.10864e-16	cg05875410
chr16	51187500	51188500	0.0376666	3.77845e-35	cg08087868
chr16	51187500	51188500	0.0152275	8.47206e-07	cg09234672
chr16	73104250	73104750	-0.0121792	0.00252677	cg04017036
chr17	38600250	38601000	-4.11134e-05	0.988134	cg09358481
chr19	52390500	52391750	0.0314273	2.54684e-20	cg03562414
chr19	52390500	52391750	0.0285247	3.05708e-20	cg06878361
chr19	52390500	52391750	0.0289893	4.32721e-16	cg09547119
chr19	52390500	52391750	0.0372083	1.48319e-28	cg10635122
chr19	52390500	52391750	0.0308892	2.3822e-18	cg10783469
chr19	52390500	52391750	0.0236193	3.74465e-10	cg11269599
chr19	52390500	52391750	0.0298528	1.68408e-17	cg12227172
chr19	52390500	52391750	0.0140476	0.000256194	cg13393830
chr19	52390500	52391750	0.0268944	9.36068e-15	cg16731240
chr19	52390500	52391750	0.0245665	1.41892e-14	cg22331349
chr19	52390500	52391750	0.00956293	0.0163943	cg22472290
chr19	52390500	52391750	0.0279053	3.93853e-16	cg23010048
chr19	52390500	52391750	0.0307793	4.03766e-18	cg24794228
chr2	63280250	63281000	0.0246285	3.27205e-17	cg02606423
chr2	63280250	63281000	0.021291	2.93373e-11	cg10640333
chr2	63285250	63286000	0.026614	9.82151e-22	cg04371726
chr2	63285250	63286000	0.00380348	0.201368	cg05092308
chr2	63285250	63286000	0.0255198	3.89061e-22	cg07617338
chr2	63285250	63286000	0.0263364	3.84952e-18	cg13768290
chr2	63285250	63286000	0.00453436	0.0172036	cg18947951
chr2	63285250	63286000	0.0219551	5.12422e-16	cg19351026
chr2	63285250	63286000	0.0187548	1.36342e-09	cg27315333
chr2	157179000	157179500	0.0256245	6.8332e-28	cg05611723
chr2	157186500	157187250	0.0114974	0.000205971	cg00426720
chr2	157186500	157187250	0.0130439	5.96134e-09	cg21226516
chr2	176946250	176947000	0.018043	9.87073e-08	cg06496484
chr2	176946250	176947000	0.0210212	7.59754e-12	cg23880668
chr20	21681750	21682500	-0.00283216	0.44993	cg02178763
chr20	21681750	21682500	0.0199044	2.16863e-11	cg18130044
chr3	42113500	42114000	0.013649	2.00765e-10	cg05628049
chr3	51741000	51742000	0.0285179	3.82435e-13	cg00303541
chr3	51741000	51742000	0.046193	4.04922e-30	cg12934382
chr3	51741000	51742000	0.0270653	2.31453e-10	cg21213853
chr3	157813500	157814000	0.00927734	0.00225131	cg05091238
chr3	157813500	157814000	0.00865295	0.0152883	cg25506747
chr3	157813500	157814000	0.0223786	2.51817e-11	cg27642784
chr3	157820500	157821250	0.0288721	3.77228e-23	cg18194945
chr3	172167250	172167750	0.0139084	7.76051e-05	cg04851268
chr3	172167250	172167750	0.0420475	6.59156e-47	cg06737494
chr3	172167250	172167750	0.0220415	7.65126e-13	cg22070855
chr3	172167250	172167750	0.0240031	1.44202e-16	cg23500122
chr4	87882500	87883000	0.0209459	3.93416e-17	cg17455261
chr5	92937750	92938500	0.0290595	1.42341e-21	cg06820621
chr5	92937750	92938500	0.0231717	1.56637e-13	cg14477868
chr5	92937750	92938500	0.019046	8.13857e-12	cg22736807
chr5	92937750	92938500	0.0264124	6.57351e-20	cg26627769
chr5	150326000	150326500	0.0299585	1.28701e-24	cg05016408
chr5	150326000	150326500	0.0142216	1.18198e-05	cg06953773
chr5	150326000	150326500	0.0142966	2.68904e-07	cg07499553
chr5	150326000	150326500	0.0187071	1.25314e-11	cg11501236
chr5	150326000	150326500	0.0229585	1.09693e-14	cg13790719
chr5	150326000	150326500	0.0139532	2.17131e-08	cg19585597
chr5	150326000	150326500	0.0198199	1.02226e-09	cg26212163
chr5	150326000	150326500	0.0113751	1.24384e-06	cg27079680
chr6	26330250	26331000	0.0106216	0.000775448	cg14575656
chr6	26330250	26331000	0.0122481	0.000125221	cg15954887
chr6	26697500	26698250	0.0125506	2.60476e-10	cg07208161
chr6	50690750	50691250	0.0151225	5.44228e-06	cg17191462
chr6	50690750	50691250	0.0172132	2.65854e-10	cg20180370
chr6	106441250	106442250	0.0119178	1.94169e-05	cg01167502
chr6	106441250	106442250	0.011434	8.61063e-05	cg03830061
chr6	106441250	106442250	0.0158294	1.81955e-06	cg03942932
chr6	106441250	106442250	0.0134698	7.62781e-05	cg04309234
chr6	106441250	106442250	0.0117885	0.000636803	cg08749305
chr6	106441250	106442250	0.00823959	0.0116522	cg19749916
chr6	106441250	106442250	0.00499974	0.0113526	cg27346037
chr6	166061250	166061750	-0.00386132	0.240062	cg09997714
chr7	25898500	25899500	0.0171835	3.03058e-07	cg01316476
chr7	25898500	25899500	0.0300711	6.86194e-26	cg03190219
chr7	25898500	25899500	0.0149072	4.82681e-06	cg14524704
chr7	25898500	25899500	0.032829	3.93951e-28	cg17774672
chr7	25898500	25899500	0.0152602	1.07408e-06	cg19514381
chr7	25898500	25899500	0.0300619	7.17613e-26	cg22727965
chr7	25898500	25899500	0.0286061	8.34198e-25	cg26053480
chr9	100617250	100617750	0.0209393	1.44347e-13	cg13696609
chr9	100617250	100617750	0.00835045	0.0039293	cg17702692

## Sheet: Table_S4_DNAse_blood
aDMR_chr	aDMR_start	aDMR_stop	DHS overlap/22	locus
chr4	87882500	87883000	21	AFF1
chr7	89783250	89783750	21	STEAP1
chr11	61595000	61595500	21	FADS2
chr16	29984500	29985000	20	TAOK2
chr6	26330250	26331000	17	tRNA met
chr10	100120750	100121750	17	downstream_PYROXD2
chr19	52390500	52391750	17	ZNF577
chr10	22622250	22622750	15	downstream_BMI1
chr3	42113500	42114000	14	upstream_TRAK1
chr2	63285250	63286000	13	OTX1
chr16	81485250	81485750	13	CMIP
chr9	73025750	73026500	12	KLF9

## Sheet: Table_S5_SNPs_disease_class
chr	start	stop	SNP	disease_trait	disease_class
chr1	23536890	23536891	rs1738475	Height	Quantitative_traits
chr1	23766232	23766233	rs1077514	Cholesterol, total	Serum_metabolites
chr1	44319372	44319373	rs3011225	Amyotrophic lateral sclerosis (age of onset)	Aging
chr1	167903078	167903079	rs10489202	Schizophrenia	Neurological_behavioral
chr1	227797949	227797950	rs1390401	Height	Quantitative_traits
chr1	227911882	227911883	rs10799445	Height	Quantitative_traits
chr10	21830103	21830104	rs11012732	Meningioma	Miscellaneous
chr10	21915618	21915619	rs1243180	Ovarian cancer	Cancer
chr10	22032941	22032942	rs7072776	Breast cancer	Cancer
chr10	22315842	22315843	rs11814448	Breast cancer	Cancer
chr10	100127550	100127551	rs17109512	Aspartate_aminotransferase	Serum_metabolites
chr10	100147059	100147060	rs4345897	Metabolite levels	Serum_metabolites
chr10	100147059	100147060	rs4345897	Urinary metabolites (H-NMR features)	Kidney_lung_liver
chr10	100147059	100147060	rs4345897	Urinary metabolites (H-NMR features)	Kidney_lung_liver
chr10	100148057	100148058	rs4539242	Urinary metabolites (H-NMR features)	Kidney_lung_liver
chr10	100148175	100148176	rs2147896	Urinary metabolites (H-NMR features)	Kidney_lung_liver
chr10	100148175	100148176	rs2147896	Urinary metabolites (H-NMR features)	Kidney_lung_liver
chr10	100148175	100148176	rs2147896	Urinary metabolites (H-NMR features)	Kidney_lung_liver
chr10	100148175	100148176	rs2147896	Urinary metabolites (H-NMR features)	Kidney_lung_liver
chr10	100148175	100148176	rs2147896	Urinary metabolites (H-NMR features)	Kidney_lung_liver
chr10	100156852	100156853	rs7072216	Metabolite levels	Serum_metabolites
chr10	100165996	100165997	rs17455577	Urinary metabolites	Kidney_lung_liver
chr10	115235113	115235114	rs1472750	Myopia (pathological)	Miscellaneous
chr10	123332576	123332577	rs3750817	Breast cancer	Cancer
chr10	123337334	123337335	rs2981579	Breast_cancer	Cancer
chr10	123337334	123337335	rs2981579	Breast_cancer	Cancer
chr10	123337334	123337335	rs2981579	Breast_cancer	Cancer
chr10	123340310	123340311	rs2981578	Breast cancer	Cancer
chr10	123346115	123346116	rs2981575	Breast_cancer	Cancer
chr10	123346189	123346190	rs1219648	Breast_cancer	Cancer
chr10	123346189	123346190	rs1219648	Breast_cancer	Cancer
chr10	123346189	123346190	rs1219648	Breast_cancer	Cancer
chr10	123348661	123348662	rs2912774	Breast cancer (early onset)	Cancer
chr10	123352316	123352317	rs2981582	Breast_cancer	Cancer
chr11	57203008	57203009	rs11229030	Crohns disease	Autoimmune_disease
chr11	61417471	61417472	rs1692120	Serum_polyunsaturated_fatty_acids	Serum_metabolites
chr11	61490485	61490486	rs198426	Serum_polyunsaturated_fatty_acids	Serum_metabolites
chr11	61551355	61551356	rs174535	Phospholipid levels (plasma)	Serum_metabolites
chr11	61551355	61551356	rs174535	Phospholipid levels (plasma)	Serum_metabolites
chr11	61551926	61551927	rs174536	Serum_polyunsaturated_fatty_acids	Serum_metabolites
chr11	61557802	61557803	rs102275	Serum_polyunsaturated_fatty_acids	Serum_metabolites
chr11	61557802	61557803	rs102275	Crohns_disease	Autoimmune_disease
chr11	61557802	61557803	rs102275	HDL_cholesterol	Serum_metabolites
chr11	61557802	61557803	rs102275	Serum_polyunsaturated_fatty_acids	Serum_metabolites
chr11	61557802	61557803	rs102275	Crohns_disease	Autoimmune_disease
chr11	61557802	61557803	rs102275	HDL_cholesterol	Serum_metabolites
chr11	61557802	61557803	rs102275	Serum_polyunsaturated_fatty_acids	Serum_metabolites
chr11	61557802	61557803	rs102275	Crohns_disease	Autoimmune_disease
chr11	61557802	61557803	rs102275	HDL_cholesterol	Serum_metabolites
chr11	61557802	61557803	rs102275	Serum_polyunsaturated_fatty_acids	Serum_metabolites
chr11	61557802	61557803	rs102275	Crohns_disease	Autoimmune_disease
chr11	61557802	61557803	rs102275	HDL_cholesterol	Serum_metabolites
chr11	61557802	61557803	rs102275	Serum_polyunsaturated_fatty_acids	Serum_metabolites
chr11	61557802	61557803	rs102275	Crohns_disease	Autoimmune_disease
chr11	61557802	61557803	rs102275	HDL_cholesterol	Serum_metabolites
chr11	61557802	61557803	rs102275	Serum_polyunsaturated_fatty_acids	Serum_metabolites
chr11	61557802	61557803	rs102275	Crohns_disease	Autoimmune_disease
chr11	61557802	61557803	rs102275	HDL_cholesterol	Serum_metabolites
chr11	61557802	61557803	rs102275	Serum_polyunsaturated_fatty_acids	Serum_metabolites
chr11	61557802	61557803	rs102275	Crohns_disease	Autoimmune_disease
chr11	61557802	61557803	rs102275	HDL_cholesterol	Serum_metabolites
chr11	61557802	61557803	rs102275	Serum_polyunsaturated_fatty_acids	Serum_metabolites
chr11	61557802	61557803	rs102275	Crohns_disease	Autoimmune_disease
chr11	61557802	61557803	rs102275	HDL_cholesterol	Serum_metabolites
chr11	61557802	61557803	rs102275	Serum_polyunsaturated_fatty_acids	Serum_metabolites
chr11	61557802	61557803	rs102275	Crohns_disease	Autoimmune_disease
chr11	61557802	61557803	rs102275	HDL_cholesterol	Serum_metabolites
chr11	61560080	61560081	rs174538	Serum_polyunsaturated_fatty_acids	Serum_metabolites
chr11	61564298	61564299	rs4246215	Platelet_count	Hematological_parameters
chr11	61564298	61564299	rs4246215	Serum_polyunsaturated_fatty_acids	Serum_metabolites
chr11	61564298	61564299	rs4246215	Platelet_count	Hematological_parameters
chr11	61564298	61564299	rs4246215	Serum_polyunsaturated_fatty_acids	Serum_metabolites
chr11	61564298	61564299	rs4246215	Platelet_count	Hematological_parameters
chr11	61564298	61564299	rs4246215	Serum_polyunsaturated_fatty_acids	Serum_metabolites
chr11	61564298	61564299	rs4246215	Platelet_count	Hematological_parameters
chr11	61564298	61564299	rs4246215	Serum_polyunsaturated_fatty_acids	Serum_metabolites
chr11	61564298	61564299	rs4246215	Platelet_count	Hematological_parameters
chr11	61564298	61564299	rs4246215	Serum_polyunsaturated_fatty_acids	Serum_metabolites
chr11	61565907	61565908	rs174541	Metabolite levels	Serum_metabolites
chr11	61569829	61569830	rs174546	HDL_cholesterol	Serum_metabolites
chr11	61569829	61569830	rs174546	LDL_cholesterol	Serum_metabolites
chr11	61569829	61569830	rs174546	HDL_cholesterol	Serum_metabolites
chr11	61569829	61569830	rs174546	LDL_cholesterol	Serum_metabolites
chr11	61569829	61569830	rs174546	HDL_cholesterol	Serum_metabolites
chr11	61569829	61569830	rs174546	LDL_cholesterol	Serum_metabolites
chr11	61569829	61569830	rs174546	HDL_cholesterol	Serum_metabolites
chr11	61569829	61569830	rs174546	LDL_cholesterol	Serum_metabolites
chr11	61569829	61569830	rs174546	HDL_cholesterol	Serum_metabolites
chr11	61569829	61569830	rs174546	LDL_cholesterol	Serum_metabolites
chr11	61569829	61569830	rs174546	HDL_cholesterol	Serum_metabolites
chr11	61569829	61569830	rs174546	LDL_cholesterol	Serum_metabolites
chr11	61569829	61569830	rs174546	HDL_cholesterol	Serum_metabolites
chr11	61569829	61569830	rs174546	LDL_cholesterol	Serum_metabolites
chr11	61569829	61569830	rs174546	HDL_cholesterol	Serum_metabolites
chr11	61569829	61569830	rs174546	LDL_cholesterol	Serum_metabolites
chr11	61570782	61570783	rs174547	RR_interval	Cardiovascular
chr11	61570782	61570783	rs174547	Serum_polyunsaturated_fatty_acids	Serum_metabolites
chr11	61570782	61570783	rs174547	HDL_cholesterol	Serum_metabolites
chr11	61570782	61570783	rs174547	Phosphatidyl_choline_arachadonic_acid_C36-3_Phosphatidyl_choline_arachadonic_acid_C36-4	Serum_metabolites
chr11	61570782	61570783	rs174547	Triglycerides	Serum_metabolites
chr11	61570782	61570783	rs174547	RR_interval	Cardiovascular
chr11	61570782	61570783	rs174547	Serum_polyunsaturated_fatty_acids	Serum_metabolites
chr11	61570782	61570783	rs174547	HDL_cholesterol	Serum_metabolites
chr11	61570782	61570783	rs174547	Phosphatidyl_choline_arachadonic_acid_C36-3_Phosphatidyl_choline_arachadonic_acid_C36-4	Serum_metabolites
chr11	61570782	61570783	rs174547	Triglycerides	Serum_metabolites
chr11	61570782	61570783	rs174547	RR_interval	Cardiovascular
chr11	61570782	61570783	rs174547	Serum_polyunsaturated_fatty_acids	Serum_metabolites
chr11	61570782	61570783	rs174547	HDL_cholesterol	Serum_metabolites
chr11	61570782	61570783	rs174547	Phosphatidyl_choline_arachadonic_acid_C36-3_Phosphatidyl_choline_arachadonic_acid_C36-4	Serum_metabolites
chr11	61570782	61570783	rs174547	Triglycerides	Serum_metabolites
chr11	61570782	61570783	rs174547	RR_interval	Cardiovascular
chr11	61570782	61570783	rs174547	Serum_polyunsaturated_fatty_acids	Serum_metabolites
chr11	61570782	61570783	rs174547	HDL_cholesterol	Serum_metabolites
chr11	61570782	61570783	rs174547	Phosphatidyl_choline_arachadonic_acid_C36-3_Phosphatidyl_choline_arachadonic_acid_C36-4	Serum_metabolites
chr11	61570782	61570783	rs174547	Triglycerides	Serum_metabolites
chr11	61570782	61570783	rs174547	RR_interval	Cardiovascular
chr11	61570782	61570783	rs174547	Serum_polyunsaturated_fatty_acids	Serum_metabolites
chr11	61570782	61570783	rs174547	HDL_cholesterol	Serum_metabolites
chr11	61570782	61570783	rs174547	Phosphatidyl_choline_arachadonic_acid_C36-3_Phosphatidyl_choline_arachadonic_acid_C36-4	Serum_metabolites
chr11	61570782	61570783	rs174547	Triglycerides	Serum_metabolites
chr11	61570782	61570783	rs174547	RR_interval	Cardiovascular
chr11	61570782	61570783	rs174547	Serum_polyunsaturated_fatty_acids	Serum_metabolites
chr11	61570782	61570783	rs174547	HDL_cholesterol	Serum_metabolites
chr11	61570782	61570783	rs174547	Phosphatidyl_choline_arachadonic_acid_C36-3_Phosphatidyl_choline_arachadonic_acid_C36-4	Serum_metabolites
chr11	61570782	61570783	rs174547	Triglycerides	Serum_metabolites
chr11	61570782	61570783	rs174547	RR_interval	Cardiovascular
chr11	61570782	61570783	rs174547	Serum_polyunsaturated_fatty_acids	Serum_metabolites
chr11	61570782	61570783	rs174547	HDL_cholesterol	Serum_metabolites
chr11	61570782	61570783	rs174547	Phosphatidyl_choline_arachadonic_acid_C36-3_Phosphatidyl_choline_arachadonic_acid_C36-4	Serum_metabolites
chr11	61570782	61570783	rs174547	Triglycerides	Serum_metabolites
chr11	61570782	61570783	rs174547	RR_interval	Cardiovascular
chr11	61570782	61570783	rs174547	Serum_polyunsaturated_fatty_acids	Serum_metabolites
chr11	61570782	61570783	rs174547	HDL_cholesterol	Serum_metabolites
chr11	61570782	61570783	rs174547	Phosphatidyl_choline_arachadonic_acid_C36-3_Phosphatidyl_choline_arachadonic_acid_C36-4	Serum_metabolites
chr11	61570782	61570783	rs174547	Triglycerides	Serum_metabolites
chr11	61570782	61570783	rs174547	RR_interval	Cardiovascular
chr11	61570782	61570783	rs174547	Serum_polyunsaturated_fatty_acids	Serum_metabolites
chr11	61570782	61570783	rs174547	HDL_cholesterol	Serum_metabolites
chr11	61570782	61570783	rs174547	Phosphatidyl_choline_arachadonic_acid_C36-3_Phosphatidyl_choline_arachadonic_acid_C36-4	Serum_metabolites
chr11	61570782	61570783	rs174547	Triglycerides	Serum_metabolites
chr11	61570782	61570783	rs174547	RR_interval	Cardiovascular
chr11	61570782	61570783	rs174547	Serum_polyunsaturated_fatty_acids	Serum_metabolites
chr11	61570782	61570783	rs174547	HDL_cholesterol	Serum_metabolites
chr11	61570782	61570783	rs174547	Phosphatidyl_choline_arachadonic_acid_C36-3_Phosphatidyl_choline_arachadonic_acid_C36-4	Serum_metabolites
chr11	61570782	61570783	rs174547	Triglycerides	Serum_metabolites
chr11	61570782	61570783	rs174547	RR_interval	Cardiovascular
chr11	61570782	61570783	rs174547	Serum_polyunsaturated_fatty_acids	Serum_metabolites
chr11	61570782	61570783	rs174547	HDL_cholesterol	Serum_metabolites
chr11	61570782	61570783	rs174547	Phosphatidyl_choline_arachadonic_acid_C36-3_Phosphatidyl_choline_arachadonic_acid_C36-4	Serum_metabolites
chr11	61570782	61570783	rs174547	Triglycerides	Serum_metabolites
chr11	61570782	61570783	rs174547	RR_interval	Cardiovascular
chr11	61570782	61570783	rs174547	Serum_polyunsaturated_fatty_acids	Serum_metabolites
chr11	61570782	61570783	rs174547	HDL_cholesterol	Serum_metabolites
chr11	61570782	61570783	rs174547	Phosphatidyl_choline_arachadonic_acid_C36-3_Phosphatidyl_choline_arachadonic_acid_C36-4	Serum_metabolites
chr11	61570782	61570783	rs174547	Triglycerides	Serum_metabolites
chr11	61571347	61571348	rs174548	HDL_cholesterol	Serum_metabolites
chr11	61571347	61571348	rs174548	Phosphatidyl_choline	Serum_metabolites
chr11	61571347	61571348	rs174548	Triglycerides	Serum_metabolites
chr11	61571347	61571348	rs174548	HDL_cholesterol	Serum_metabolites
chr11	61571347	61571348	rs174548	Phosphatidyl_choline	Serum_metabolites
chr11	61571347	61571348	rs174548	Triglycerides	Serum_metabolites
chr11	61571347	61571348	rs174548	HDL_cholesterol	Serum_metabolites
chr11	61571347	61571348	rs174548	Phosphatidyl_choline	Serum_metabolites
chr11	61571347	61571348	rs174548	Triglycerides	Serum_metabolites
chr11	61571347	61571348	rs174548	HDL_cholesterol	Serum_metabolites
chr11	61571347	61571348	rs174548	Phosphatidyl_choline	Serum_metabolites
chr11	61571347	61571348	rs174548	Triglycerides	Serum_metabolites
chr11	61571381	61571382	rs174549	Heart rate	Cardiovascular
chr11	61571381	61571382	rs174549	Metabolite levels	Serum_metabolites
chr11	61571477	61571478	rs174550	Insulin_resistance	Serum_metabolites
chr11	61571477	61571478	rs174550	Serum_polyunsaturated_fatty_acids	Serum_metabolites
chr11	61571477	61571478	rs174550	Fasting_plasma_glucose	Serum_metabolites
chr11	61571477	61571478	rs174550	Insulin_resistance	Serum_metabolites
chr11	61571477	61571478	rs174550	Serum_polyunsaturated_fatty_acids	Serum_metabolites
chr11	61571477	61571478	rs174550	Fasting_plasma_glucose	Serum_metabolites
chr11	61571477	61571478	rs174550	Insulin_resistance	Serum_metabolites
chr11	61571477	61571478	rs174550	Serum_polyunsaturated_fatty_acids	Serum_metabolites
chr11	61571477	61571478	rs174550	Fasting_plasma_glucose	Serum_metabolites
chr11	61571477	61571478	rs174550	Insulin_resistance	Serum_metabolites
chr11	61571477	61571478	rs174550	Serum_polyunsaturated_fatty_acids	Serum_metabolites
chr11	61571477	61571478	rs174550	Fasting_plasma_glucose	Serum_metabolites
chr11	61571477	61571478	rs174550	Insulin_resistance	Serum_metabolites
chr11	61571477	61571478	rs174550	Serum_polyunsaturated_fatty_acids	Serum_metabolites
chr11	61571477	61571478	rs174550	Fasting_plasma_glucose	Serum_metabolites
chr11	61571477	61571478	rs174550	Insulin_resistance	Serum_metabolites
chr11	61571477	61571478	rs174550	Serum_polyunsaturated_fatty_acids	Serum_metabolites
chr11	61571477	61571478	rs174550	Fasting_plasma_glucose	Serum_metabolites
chr11	61579759	61579760	rs174555	Plasma omega-6 polyunsaturated fatty acid levels (dihomo-gamma-linolenic acid)	Serum_metabolites
chr11	61595563	61595564	rs968567	Rheumatoid arthritis	Autoimmune_disease
chr11	61597211	61597212	rs174570	LDL_cholesterol	Serum_metabolites
chr11	61597211	61597212	rs174570	Cholesterol	Serum_metabolites
chr11	61597211	61597212	rs174570	HDL_cholesterol	Serum_metabolites
chr11	61597211	61597212	rs174570	LDL_cholesterol	Serum_metabolites
chr11	61597211	61597212	rs174570	Cholesterol	Serum_metabolites
chr11	61597211	61597212	rs174570	HDL_cholesterol	Serum_metabolites
chr11	61597971	61597972	rs1535	Response_to_statin_therapy-braces	Drug_metabolism
chr11	61597971	61597972	rs1535	Serum_polyunsaturated_fatty_acids	Serum_metabolites
chr11	61597971	61597972	rs1535	HDL_cholesterol	Serum_metabolites
chr11	61597971	61597972	rs1535	Response_to_statin_therapy-braces	Drug_metabolism
chr11	61597971	61597972	rs1535	Serum_polyunsaturated_fatty_acids	Serum_metabolites
chr11	61597971	61597972	rs1535	HDL_cholesterol	Serum_metabolites
chr11	61600341	61600342	rs174574	Serum_polyunsaturated_fatty_acids	Serum_metabolites
chr11	61603236	61603237	rs2727270	Plasma omega-6 polyunsaturated fatty acid levels (linoleic acid)	Serum_metabolites
chr11	61604813	61604814	rs174577	P wave duration	Cardiovascular
chr11	61623139	61623140	rs174601	Alkaline_phosphatase	Serum_metabolites
chr11	61639572	61639573	rs174448	Serum_polyunsaturated_fatty_acids	Serum_metabolites
chr11	61639572	61639573	rs174448	Serum_polyunsaturated_fatty_acids	Serum_metabolites
chr11	61639572	61639573	rs174448	Serum_polyunsaturated_fatty_acids	Serum_metabolites
chr11	61655304	61655305	rs1000778	Sphingolipid_concentrations	Serum_metabolites
chr11	61663690	61663691	rs174468	Serum_polyunsaturated_fatty_acids	Serum_metabolites
chr11	61663690	61663691	rs174468	Serum_polyunsaturated_fatty_acids	Serum_metabolites
chr11	61663690	61663691	rs174468	Serum_polyunsaturated_fatty_acids	Serum_metabolites
chr11	61678753	61678754	rs174479	Sphingolipid levels	Serum_metabolites
chr11	61711474	61711475	rs2521572	Serum_polyunsaturated_fatty_acids	Serum_metabolites
chr11	61722644	61722645	rs1109748	Phospholipid levels (plasma)	Serum_metabolites
chr11	111275132	111275133	rs4938534	Primary biliary cirrhosis	Kidney_lung_liver
chr12	113607501	113607502	rs2384207	Response to fenofibrate (adiponectin levels)	Cardiovascular
chr12	114868137	114868138	rs1265507	Mammographic density	Miscellaneous
chr12	124460166	124460167	rs4765127	Triglycerides	Serum_metabolites
chr12	124460166	124460167	rs4765127	HDL cholesterol	Serum_metabolites
chr12	124460166	124460167	rs4765127	Triglycerides	Serum_metabolites
chr12	124460166	124460167	rs4765127	HDL cholesterol	Serum_metabolites
chr13	28491197	28491198	rs2293941	Fasting glucose-related traits (interaction with BMI)	Quantitative_traits
chr14	60903756	60903757	rs1254319	Refractive error	Quantitative_traits
chr14	60957278	60957279	rs2093210	Height	Quantitative_traits
chr14	60957278	60957279	rs2093210	Height	Quantitative_traits
chr14	64680847	64680848	rs1152591	Atrial fibrillation	Cardiovascular
chr15	41563949	41563950	rs28374715	Ulcerative colitis	Autoimmune_disease
chr15	63422771	63422772	rs2652822	Metabolic traits	Serum_metabolites
chr15	63737924	63737925	rs10519210	Heart_failure	Cardiovascular
chr15	101781933	101781934	rs752092	Corneal structure	Miscellaneous
chr16	29967433	29967434	rs4788196	Pubertal anthropometrics	Quantitative_traits
chr16	30482493	30482494	rs11150589	Ulcerative colitis	Autoimmune_disease
chr16	30642866	30642867	rs7197475	Systemic_lupus_erythematosus	Autoimmune_disease
chr16	30918486	30918487	rs11649653	Triglycerides	Serum_metabolites
chr16	30942624	30942625	rs10782001	Psoriasis	Autoimmune_disease
chr16	31048078	31048079	rs10871454	Warfarin_maintenance_dose	Drug_metabolism
chr16	31107688	31107689	rs9923231	Warfarin_maintenance_dose	Drug_metabolism
chr16	31107688	31107689	rs9923231	Warfarin_maintenance_dose	Drug_metabolism
chr16	31313252	31313253	rs9888739	Systemic_lupus_erythematosus	Autoimmune_disease
chr16	31313252	31313253	rs9888739	Systemic_lupus_erythematosus	Autoimmune_disease
chr16	31326705	31326706	rs11860650	Systemic lupus erythematosus and Systemic sclerosis	Autoimmune_disease
chr16	31368873	31368874	rs11574637	Systemic_lupus_erythematosus	Autoimmune_disease
chr16	51158709	51158710	rs10521222	C-reactive_protein	Serum_metabolites
chr16	73029159	73029160	rs7193343	Atrial_fibrillation	Cardiovascular
chr16	73051619	73051620	rs2106261	Atrial_fibrillation	Cardiovascular
chr16	73051619	73051620	rs2106261	Atrial_fibrillation	Cardiovascular
chr16	73068677	73068678	rs879324	Stroke	Cardiovascular
chr16	81534789	81534790	rs2925979	Adiponectin levels	Serum_metabolites
chr16	81534789	81534790	rs2925979	HDL cholesterol	Serum_metabolites
chr16	81534789	81534790	rs2925979	Adiponectin levels	Serum_metabolites
chr16	81534789	81534790	rs2925979	HDL cholesterol	Serum_metabolites
chr17	21284222	21284223	rs4640244	Height	Quantitative_traits
chr17	31078271	31078272	rs17183295	Refractive error	Miscellaneous
chr17	38599171	38599172	rs584438	Height	Quantitative_traits
chr18	46450975	46450976	rs7229639	Colorectal cancer	Cancer
chr18	46453462	46453463	rs4939827	Colorectal_cancer	Cancer
chr18	46453462	46453463	rs4939827	Colorectal_cancer	Cancer
chr18	46453462	46453463	rs4939827	Colorectal_cancer	Cancer
chr19	52324215	52324216	rs17695224	HDL cholesterol	Serum_metabolites
chr19	52532270	52532271	rs2288884	Bronchodilator response in asthma (inhaled corticosteroid treatment interaction)	Autoimmune_disease
chr19	52552998	52552999	rs3450	Bronchodilator response in asthma (inhaled corticosteroid treatment interaction)	Autoimmune_disease
chr19	52586918	52586919	rs12460587	Bronchodilator response in asthma (inhaled corticosteroid treatment interaction)	Autoimmune_disease
chr19	52601398	52601399	rs11666341	Asthma	Autoimmune_disease
chr19	52607764	52607765	rs10411428	Asthma	Autoimmune_disease
chr2	1407814	1407815	rs11675434	Serum thyroid peroxidase antibody positivity	Serum_metabolites
chr2	1407814	1407815	rs11675434	Serum thyroid peroxidase antibody levels	Serum_metabolites
chr2	1417243	1417244	rs2071403	Anti-thyroid peroxidase antibody positivity	Serum_metabolites
chr2	11727506	11727507	rs13394619	Endometriosis	Miscellaneous
chr2	15729819	15729820	rs3755132	Wilms tumor	Cancer
chr2	15782470	15782471	rs807624	Wilms tumor	Cancer
chr2	63131730	63131731	rs721048	Prostate_cancer	Cancer
chr2	63149556	63149557	rs2710642	LDL cholesterol	Serum_metabolites
chr2	157096775	157096776	rs17188434	Age_at_menarche	Aging
chr2	177042632	177042633	rs2072590	Ovarian_cancer	Cancer
chr2	177042632	177042633	rs2072590	Ovarian_cancer	Cancer
chr2	177042632	177042633	rs2072590	Ovarian_cancer	Cancer
chr2	217863480	217863481	rs10932688	Development	Quantitative_traits
chr2	217894755	217894756	rs4491709	Primary_tooth_development_time_to_first_tooth_eruption	Quantitative_traits
chr2	217905831	217905832	rs13387042	Breast_cancer	Cancer
chr2	217905831	217905832	rs13387042	Breast_cancer	Cancer
chr2	217905831	217905832	rs13387042	Breast_cancer	Cancer
chr2	217905831	217905832	rs13387042	Breast_cancer	Cancer
chr2	217905831	217905832	rs13387042	Breast_cancer	Cancer
chr20	21853099	21853100	rs2180439	Male-pattern_baldness	Quantitative_traits
chr20	21853099	21853100	rs2180439	Male-pattern_baldness	Quantitative_traits
chr20	22037574	22037575	rs6047844	Male-pattern baldness	Miscellaneous
chr20	22050502	22050503	rs1160312	Male-pattern_baldness	Quantitative_traits
chr3	38624252	38624253	rs3922844	PR_interval	Cardiovascular
chr3	38624252	38624253	rs3922844	PR_interval	Cardiovascular
chr3	38633922	38633923	rs11708996	PR_interval	Cardiovascular
chr3	38633922	38633923	rs11708996	QRS_duration	Cardiovascular
chr3	38633922	38633923	rs11708996	PR_interval	Cardiovascular
chr3	38633922	38633923	rs11708996	QRS_duration	Cardiovascular
chr3	38633922	38633923	rs11708996	PR_interval	Cardiovascular
chr3	38633922	38633923	rs11708996	QRS_duration	Cardiovascular
chr3	38657898	38657899	rs11710077	QRS_duration	Cardiovascular
chr3	41912650	41912651	rs9815354	Diastolic_blood_pressure	Cardiovascular
chr3	41925397	41925398	rs1052501	Multiple Myeloma	Cancer
chr3	41987919	41987920	rs1717027	Blood pressure	Cardiovascular
chr3	41996135	41996136	rs2272007	Multiple myeloma (hyperdiploidy)	Cancer
chr3	51071712	51071713	rs13088462	Height	Quantitative_traits
chr3	51917014	51917015	rs1605070	Amyotrophic lateral sclerosis (sporadic)	Aging
chr3	158109378	158109379	rs2362965	Height	Quantitative_traits
chr3	172165726	172165727	rs572169	Height	Quantitative_traits
chr3	172165726	172165727	rs572169	Height	Quantitative_traits
chr4	87958394	87958395	rs340630	Systemic lupus erythematosus	Autoimmune_disease
chr4	88030260	88030261	rs442177	Triglycerides	Serum_metabolites
chr4	88030260	88030261	rs442177	Triglycerides	Serum_metabolites
chr4	88030260	88030261	rs442177	Triglycerides	Serum_metabolites
chr4	88186508	88186509	rs7694379	Platelet_count	Hematological_parameters
chr4	88213807	88213808	rs6834314	Alanine_aminotransferase	Serum_metabolites
chr5	15783595	15783596	rs10044254	Asthma	Autoimmune_disease
chr5	93557701	93557702	rs17376456	Diabetic_retinopathy	Diabetes
chr5	127169211	127169212	rs245201	Brain_imaging_in_schizophrenia_interaction	Neurological_behavioral
chr5	150223386	150223387	rs13361189	Crohns_disease	Autoimmune_disease
chr5	150258866	150258867	rs11747270	Crohns_disease	Autoimmune_disease
chr5	150270419	150270420	rs7714584	Crohns_disease	Autoimmune_disease
chr5	150277908	150277909	rs11741861	Inflammatory bowel disease	Autoimmune_disease
chr6	25772046	25772047	rs4712972	Internal_carotid_intimal_medial_thickness	Cardiovascular
chr6	25776948	25776949	rs11754288	Cardiovascular disease risk factors	Cardiovascular
chr6	25813149	25813150	rs1165196	Urate levels	Serum_metabolites
chr6	25821615	25821616	rs1165151	Urate levels	Serum_metabolites
chr6	25821769	25821770	rs17342717	Ferritin	Serum_metabolites
chr6	25821769	25821770	rs17342717	Mean_corpuscular_hemoglobin	Hematological_parameters
chr6	25821769	25821770	rs17342717	Ferritin	Serum_metabolites
chr6	25821769	25821770	rs17342717	Mean_corpuscular_hemoglobin	Hematological_parameters
chr6	25821769	25821770	rs17342717	Ferritin	Serum_metabolites
chr6	25821769	25821770	rs17342717	Mean_corpuscular_hemoglobin	Hematological_parameters
chr6	25823443	25823444	rs1183201	Serum_urate	Serum_metabolites
chr6	25842950	25842951	rs1408272	Mean_corpuscular_hemoglobin	Hematological_parameters
chr6	25842950	25842951	rs1408272	Transferrin_receptor	Serum_metabolites
chr6	25842950	25842951	rs1408272	Mean_corpuscular_hemoglobin	Hematological_parameters
chr6	25842950	25842951	rs1408272	Transferrin_receptor	Serum_metabolites
chr6	25842950	25842951	rs1408272	Mean_corpuscular_hemoglobin	Hematological_parameters
chr6	25842950	25842951	rs1408272	Transferrin_receptor	Serum_metabolites
chr6	25842950	25842951	rs1408272	Mean_corpuscular_hemoglobin	Hematological_parameters
chr6	25842950	25842951	rs1408272	Transferrin_receptor	Serum_metabolites
chr6	25869370	25869371	rs548987	Homocysteine levels	Serum_metabolites
chr6	25870541	25870542	rs1165205	Serum_urate	Serum_metabolites
chr6	26091178	26091179	rs1799945	Hypertension	Cardiovascular
chr6	26091178	26091179	rs1799945	Iron levels	Serum_metabolites
chr6	26091178	26091179	rs1799945	Diastolic blood pressure	Cardiovascular
chr6	26091178	26091179	rs1799945	Systolic blood pressure	Cardiovascular
chr6	26093140	26093141	rs1800562	Hepcidin levels	Serum_metabolites
chr6	26093140	26093141	rs1800562	Iron status biomarkers	Serum_metabolites
chr6	26093140	26093141	rs1800562	Cardiovascular disease risk factors	Cardiovascular
chr6	26093140	26093141	rs1800562	Hematocrit	Hematological_parameters
chr6	26093140	26093141	rs1800562	Red blood cell traits	Hematological_parameters
chr6	26093140	26093141	rs1800562	Iron status biomarkers	Serum_metabolites
chr6	26093140	26093141	rs1800562	Iron status biomarkers	Serum_metabolites
chr6	26093140	26093141	rs1800562	Hepcidin levels	Serum_metabolites
chr6	26093140	26093141	rs1800562	Iron status biomarkers	Serum_metabolites
chr6	26093140	26093141	rs1800562	Hepcidin levels	Serum_metabolites
chr6	26093140	26093141	rs1800562	Hemoglobin	Hematological_parameters
chr6	26093140	26093141	rs1800562	Red blood cell traits	Hematological_parameters
chr6	26093140	26093141	rs1800562	Glycated hemoglobin levels	Hematological_parameters
chr6	26093140	26093141	rs1800562	Mean corpuscular volume	Hematological_parameters
chr6	26093140	26093141	rs1800562	Alcohol consumption (transferrin glycosylation)	Neurological_behavioral
chr6	26093140	26093141	rs1800562	Hematological parameters	Hematological_parameters
chr6	26093140	26093141	rs1800562	LDL cholesterol	Serum_metabolites
chr6	26093140	26093141	rs1800562	Cholesterol, total	Serum_metabolites
chr6	26093140	26093141	rs1800562	Iron status biomarkers	Serum_metabolites
chr6	26093140	26093141	rs1800562	LDL cholesterol	Serum_metabolites
chr6	26093140	26093141	rs1800562	Mean corpuscular hemoglobin	Hematological_parameters
chr6	26093140	26093141	rs1800562	Cholesterol, total	Serum_metabolites
chr6	26093140	26093141	rs1800562	Iron status biomarkers	Serum_metabolites
chr6	26107462	26107463	rs198846	Blood_pressure	Cardiovascular
chr6	26107462	26107463	rs198846	Hemoglobin	Hematological_parameters
chr6	26107462	26107463	rs198846	Blood_pressure	Cardiovascular
chr6	26107462	26107463	rs198846	Hemoglobin	Hematological_parameters
chr6	26200676	26200677	rs806794	Height	Quantitative_traits
chr6	26200676	26200677	rs806794	Height	Quantitative_traits
chr6	26233386	26233387	rs10946808	Height	Quantitative_traits
chr6	26233386	26233387	rs10946808	Height	Quantitative_traits
chr6	26233386	26233387	rs10946808	Height	Quantitative_traits
chr6	26500562	26500563	rs13194984	Transferrin_saturation	Serum_metabolites
chr6	26510563	26510564	rs1056667	Education	Miscellaneous
chr6	27037079	27037080	rs13194491	Transferrin_saturation	Serum_metabolites
chr6	27143882	27143883	rs13194053	Schizophrenia	Neurological_behavioral
chr6	27143882	27143883	rs13194053	Schizophrenia	Neurological_behavioral
chr6	27248930	27248931	rs6932590	Schizophrenia	Neurological_behavioral
chr6	27411728	27411729	rs76439045	PR interval in Tripanosoma cruzi seropositivity	Parasitic_bacterial_disease
chr6	27710164	27710165	rs17693963	Schizophrenia, schizoaffective disorder or bipolar disorder	Neurological_behavioral
chr6	27710164	27710165	rs17693963	Schizophrenia or bipolar disorder	Neurological_behavioral
chr6	27710164	27710165	rs17693963	Schizophrenia	Neurological_behavioral
chr6	27710164	27710165	rs17693963	Schizophrenia or bipolar disorder	Neurological_behavioral
chr6	50798525	50798526	rs2206277	Fasting_glucose_waist_circumference	Serum_metabolites
chr6	50798525	50798526	rs2206277	Fasting_glucose_waist_circumference	Serum_metabolites
chr6	50803049	50803050	rs987237	BMI	Quantitative_traits
chr6	50803049	50803050	rs987237	Adiposity	Quantitative_traits
chr6	50803049	50803050	rs987237	BMI	Quantitative_traits
chr6	50803049	50803050	rs987237	Adiposity	Quantitative_traits
chr6	50803049	50803050	rs987237	BMI	Quantitative_traits
chr6	50803049	50803050	rs987237	Adiposity	Quantitative_traits
chr6	50836278	50836279	rs734597	Obesity_extreme	Quantitative_traits
chr6	50845489	50845490	rs2207139	Obesity	Quantitative_traits
chr6	106435024	106435025	rs6568421	Inflammatory bowel disease	Autoimmune_disease
chr6	106435024	106435025	rs6568421	Crohns disease	Autoimmune_disease
chr6	106435268	106435269	rs7746082	Crohns_disease	Autoimmune_disease
chr6	160741621	160741622	rs3120139	Lipoprotein_A	Serum_metabolites
chr6	160833663	160833664	rs9364554	Prostate_cancer	Cancer
chr6	160840251	160840252	rs7758229	Colorectal_cancer	Cancer
chr6	160863531	160863532	rs2048327	Coronary heart disease	Cardiovascular
chr6	160863531	160863532	rs2048327	Coronary heart disease	Cardiovascular
chr6	160907133	160907134	rs3127599	Coronary heart disease	Cardiovascular
chr6	160907133	160907134	rs3127599	Coronary heart disease	Cardiovascular
chr6	160910516	160910517	rs12214416	Lipoprotein_A	Serum_metabolites
chr6	160960358	160960359	rs6919346	Lipoprotein_A	Serum_metabolites
chr6	160961136	160961137	rs3798220	Coronary heart disease	Cardiovascular
chr6	161010117	161010118	rs10455872	Lipoprotein_A	Serum_metabolites
chr6	161010117	161010118	rs10455872	Lipoprotein_A	Serum_metabolites
chr6	161010117	161010118	rs10455872	Lipoprotein_A	Serum_metabolites
chr6	161010117	161010118	rs10455872	Lipoprotein_A	Serum_metabolites
chr6	161010117	161010118	rs10455872	Lipoprotein_A	Serum_metabolites
chr6	161010117	161010118	rs10455872	Lipoprotein_A	Serum_metabolites
chr6	161010117	161010118	rs10455872	Lipoprotein_A	Serum_metabolites
chr6	161018173	161018174	rs7770628	Lipoprotein_A	Serum_metabolites
chr6	166046482	166046483	rs753760	Thyroid hormone levels	Serum_metabolites
chr6	166046482	166046483	rs753760	Thyroid hormone levels	Serum_metabolites
chr6	166046482	166046483	rs753760	Thyroid hormone levels	Serum_metabolites
chr7	3128788	3128789	rs4722404	Atopic dermatitis	Autoimmune_disease
chr7	25871108	25871109	rs1055144	Waist-hip_ratio	Quantitative_traits
chr7	25901638	25901639	rs12700667	Endometriosis	Miscellaneous
chr7	25901638	25901639	rs12700667	Endometriosis	Miscellaneous
chr7	72129666	72129667	rs13238203	Triglycerides	Serum_metabolites
chr7	89977759	89977760	rs42648	Homocysteine levels	Serum_metabolites
chr8	9178267	9178268	rs6984305	Alkaline_phosphatase	Serum_metabolites
chr8	9183357	9183358	rs9987289	HDL_cholesterol_triglycerides	Serum_metabolites
chr8	9183357	9183358	rs9987289	C-reactive_protein	Serum_metabolites
chr8	9183357	9183358	rs9987289	HDL_cholesterol_waist_circumference	Serum_metabolites
chr8	9183357	9183358	rs9987289	HDL_cholesterol_triglycerides	Serum_metabolites
chr8	9183357	9183358	rs9987289	C-reactive_protein	Serum_metabolites
chr8	9183357	9183358	rs9987289	HDL_cholesterol_waist_circumference	Serum_metabolites
chr8	9183357	9183358	rs9987289	HDL_cholesterol_triglycerides	Serum_metabolites
chr8	9183357	9183358	rs9987289	C-reactive_protein	Serum_metabolites
chr8	9183357	9183358	rs9987289	HDL_cholesterol_waist_circumference	Serum_metabolites
chr8	9183357	9183358	rs9987289	HDL_cholesterol_triglycerides	Serum_metabolites
chr8	9183357	9183358	rs9987289	C-reactive_protein	Serum_metabolites
chr8	9183357	9183358	rs9987289	HDL_cholesterol_waist_circumference	Serum_metabolites
chr8	9183357	9183358	rs9987289	HDL_cholesterol_triglycerides	Serum_metabolites
chr8	9183357	9183358	rs9987289	C-reactive_protein	Serum_metabolites
chr8	9183357	9183358	rs9987289	HDL_cholesterol_waist_circumference	Serum_metabolites
chr8	9183357	9183358	rs9987289	HDL_cholesterol_triglycerides	Serum_metabolites
chr8	9183357	9183358	rs9987289	C-reactive_protein	Serum_metabolites
chr8	9183357	9183358	rs9987289	HDL_cholesterol_waist_circumference	Serum_metabolites
chr8	9183357	9183358	rs9987289	HDL_cholesterol_triglycerides	Serum_metabolites
chr8	9183357	9183358	rs9987289	C-reactive_protein	Serum_metabolites
chr8	9183357	9183358	rs9987289	HDL_cholesterol_waist_circumference	Serum_metabolites
chr8	9183357	9183358	rs9987289	HDL_cholesterol_triglycerides	Serum_metabolites
chr8	9183357	9183358	rs9987289	C-reactive_protein	Serum_metabolites
chr8	9183357	9183358	rs9987289	HDL_cholesterol_waist_circumference	Serum_metabolites
chr8	9183357	9183358	rs9987289	HDL_cholesterol_triglycerides	Serum_metabolites
chr8	9183357	9183358	rs9987289	C-reactive_protein	Serum_metabolites
chr8	9183357	9183358	rs9987289	HDL_cholesterol_waist_circumference	Serum_metabolites
chr8	9183595	9183596	rs4841132	Fasting insulin-related traits (interaction with BMI)	Quantitative_traits
chr8	9183595	9183596	rs4841132	Metabolite levels	Serum_metabolites
chr8	9183595	9183596	rs4841132	Fasting glucose-related traits (interaction with BMI)	Quantitative_traits
chr8	9183595	9183596	rs4841132	Glycemic traits (pregnancy)	Serum_metabolites
chr8	9183595	9183596	rs4841132	Glycemic traits (pregnancy)	Serum_metabolites
chr8	9184690	9184691	rs6601299	HDL_cholesterol	Serum_metabolites
chr8	9185145	9185146	rs2126259	LDL_cholesterol	Serum_metabolites
chr8	9187241	9187242	rs1461729	HDL cholesterol	Serum_metabolites
chr8	42546710	42546711	rs1451240	Nicotine dependence	Neurological_behavioral
chr8	42550497	42550498	rs6474412	Smoking_behavior	Neurological_behavioral
chr8	81461973	81461974	rs440837	Sex hormone-binding globulin levels	Serum_metabolites
chr8	81461973	81461974	rs440837	Sex hormone-binding globulin levels	Serum_metabolites
chr9	21984660	21984661	rs3731217	Acute lymphoblastic leukemia (B-cell precursor)	Cancer
chr9	21986846	21986847	rs3731211	Platelet_count	Hematological_parameters
chr9	22003366	22003367	rs1063192	Optic_vertical_cup-disc_ratio	Quantitative_traits
chr9	22003366	22003367	rs1063192	Optic_vertical_cup-disc_ratio	Quantitative_traits
chr9	22019128	22019129	rs523096	Glaucoma	Miscellaneous
chr9	22031004	22031005	rs7865618	Coronary_heart_disease	Cardiovascular
chr9	22031004	22031005	rs7865618	Coronary_heart_disease	Cardiovascular
chr9	22033365	22033366	rs2157719	Glioma	Cancer
chr9	22033365	22033366	rs2157719	Glioma	Cancer
chr9	22033365	22033366	rs2157719	Glioma	Cancer
chr9	22034718	22034719	rs2151280	Basal cell carcinoma	Cancer
chr9	22043925	22043926	rs1412829	Nasopharyngeal_carcinoma	Cancer
chr9	22043925	22043926	rs1412829	Glioma-high-grade	Cancer
chr9	22062133	22062134	rs1011970	Breast_cancer	Cancer
chr9	22062133	22062134	rs1011970	Breast_cancer	Cancer
chr9	22068651	22068652	rs4977756	Glioma	Cancer
chr9	22068651	22068652	rs4977756	Glaucoma	Miscellaneous
chr9	22068651	22068652	rs4977756	Glioma	Cancer
chr9	22068651	22068652	rs4977756	Glaucoma	Miscellaneous
chr9	22068651	22068652	rs4977756	Glioma	Cancer
chr9	22068651	22068652	rs4977756	Glaucoma	Miscellaneous
chr9	22072263	22072264	rs10757269	Ankle-brachial index	Quantitative_traits
chr9	22081849	22081850	rs6475606	Intracranial aneurysm	Cardiovascular
chr9	22083403	22083404	rs1333040	Intracranial_aneurysm	Cardiovascular
chr9	22083403	22083404	rs1333040	Intracranial_aneurysm	Cardiovascular
chr9	22084309	22084310	rs1537370	Coronary artery calcification	Cardiovascular
chr9	22096054	22096055	rs10757274	Coronary heart disease	Cardiovascular
chr9	22098573	22098574	rs4977574	Coronary_heart_disease	Cardiovascular
chr9	22098573	22098574	rs4977574	Myocardial_infarction	Cardiovascular
chr9	22098573	22098574	rs4977574	Coronary_heart_disease	Cardiovascular
chr9	22098573	22098574	rs4977574	Myocardial_infarction	Cardiovascular
chr9	22098573	22098574	rs4977574	Coronary_heart_disease	Cardiovascular
chr9	22098573	22098574	rs4977574	Myocardial_infarction	Cardiovascular
chr9	22103812	22103813	rs1333042	Coronary heart disease	Cardiovascular
chr9	22115104	22115105	rs10965235	Endometriosis	Miscellaneous
chr9	22115285	22115286	rs944797	Coronary_heart_disease	Cardiovascular
chr9	22115958	22115959	rs2383207	Abdominal_aortic_aneurysm	Cardiovascular
chr9	22124476	22124477	rs10757278	Myocardial_infarction	Cardiovascular
chr9	22125346	22125347	rs1333048	Coronary heart disease	Cardiovascular
chr9	22125502	22125503	rs1333049	Coronary_heart_disease	Cardiovascular
chr9	22125502	22125503	rs1333049	Coronary_heart_disease	Cardiovascular
chr9	22125502	22125503	rs1333049	Coronary_heart_disease	Cardiovascular
chr9	22125502	22125503	rs1333049	Coronary_heart_disease	Cardiovascular
chr9	22125502	22125503	rs1333049	Coronary_heart_disease	Cardiovascular
chr9	22125502	22125503	rs1333049	Coronary_heart_disease	Cardiovascular
chr9	22125502	22125503	rs1333049	Coronary_heart_disease	Cardiovascular
chr9	22125502	22125503	rs1333049	Coronary_heart_disease	Cardiovascular
chr9	72998331	72998332	rs11142387	BMI	Quantitative_traits
chr9	99161511	99161512	rs2025151	Height	Quantitative_traits
chr9	100546599	100546600	rs925489	Hypothyroidism	Miscellaneous
chr9	100546599	100546600	rs925489	Serum thyroid-stimulating hormone levels	Serum_metabolites
chr9	100549012	100549013	rs7850258	Thyroid_stimulating_hormone	Serum_metabolites
chr9	100550027	100550028	rs1443438	Obesity-related traits	Quantitative_traits
chr9	100556108	100556109	rs965513	Thyroid_cancer	Cancer
chr9	100556108	100556109	rs965513	Thyroid_cancer	Cancer
chr9	100556108	100556109	rs965513	Thyroid_cancer	Cancer

## Sheet: Table_S6_Disease_categories
Disease_Class
Aging	3
Autoimmune_disease	34
Cancer	48
Cardiovascular	71
Diabetes	1
Drug_metabolism	5
Hematological_parameters	24
Kidney_lung_liver	10
Miscellaneous	16
Neurological_behavioral	12
Parasitic_bacterial_disease	1
Quantitative_traits	41
Serum_metabolites	257

## Sheet: Table_S7_Age_Related
GRCh37_chr_LiftOver_BioM	GRCh37_start	GRCh37_stop	StrongestSNP	GRCh38_chr	GRCh38_start	GRCh38_stop	Disease_Trait	AGE RELATED	multiSNP	Region	Chr_id_GRCh38	Chr_pos_GRCh38	Reported Genes	Snp_gene_ids	Strongest SNP-Risk Allele	Risk Allele	SNPs_extended	p-Value
chr11	34555190	34555191	rs836132	chr11	34533643	34533644	&beta;2-Glycoprotein I (&beta;2-GPI) plasma levels		n	11p13	11	34533644	ELF5	.	rs836132-C	C	rs836132	5e-08
chr19	11202305	11202306	rs6511720	chr19	11091629	11091630	Abdominal aortic aneurysm	YES	n	19p13.2	19	11091630	LDLR	3949	rs6511720-?	undefined	rs6511720	2e-10
chr9	124422402	124422403	rs7025486	chr9	121660123	121660124	Abdominal aortic aneurysm	YES	n	9q33.2	9	121660124	DAB2IP	153090	rs7025486-A	A	rs7025486	5e-10
chr12	57534469	57534470	rs1466535	chr12	57140686	57140687	Abdominal aortic aneurysm	YES	n	12q13.3	12	57140687	LRP1	4035	rs1466535-C	C	rs1466535	5e-10
chr9	22115958	22115959	rs2383207	chr9	22115959	22115960	Abdominal aortic aneurysm	YES	n	9p21.3	9	22115960	CDKN2A,CKDN2B	100048912	rs2383207-G	G	rs2383207	2e-08
chr19	15990430	15990431	rs2108622	chr19	15879620	15879621	Acenocoumarol maintenance dosage		n	19p13.12	19	15879621	CYP4F2	8529	rs2108622-?	undefined	rs2108622	3e-10
chr10	96405328	96405329	rs12772169	chr10	94645571	94645572	Acenocoumarol maintenance dosage		n	10q23.33	10	94645572	CYP2C18	.	rs12772169-?	undefined	rs12772169	8e-12
chr1	169651043	169651044	rs7531806	chr1	169681902	169681903	Acne (severe)		n	1q24.2	1	169681903	SELL	.	rs7531806-A	A	rs7531806	1e-08
chr11	47176004	47176005	rs747650	chr11	47154453	47154454	Acne (severe)		n	11p11.2	11	47154454	DDB2	79096	rs747650-G	G	rs747650	4e-09
chr15	87191976	87191977	rs2469184	chr15	86648745	86648746	Activated partial thromboplastin time		n	15q25.3	15	86648746	AGBL1	123624	rs2469184-A	A	rs2469184	4e-08
chr5	176842473	176842474	rs2731672	chr5	177415472	177415473	Activated partial thromboplastin time		n	5q35.3	5	177415473	F12	.	rs2731672-A	A	rs2731672	2e-30
chr4	187195550	187195551	rs1593	chr4	186274396	186274397	Activated partial thromboplastin time		n	4q35.2	4	186274397	F11	2160	rs1593-A	A	rs1593	2e-18
chr1	169551681	169551682	rs6028	chr1	169582443	169582444	Activated partial thromboplastin time		n	1q24.2	1	169582444	F5, SELP	2153	rs6028-C	C	rs6028	3e-09
chr5	176841338	176841339	rs2545801	chr5	177414337	177414338	Activated partial thromboplastin time		n	5q35.3	5	177414338	UIMC1, FGFR4, NSD1, PRELID1, MXD3, LMAN2, RGS14, SLC34A1, PRR7, DBN1, F12, GRK6	.	rs2545801-C	C	rs2545801	6e-88
chr4	187207380	187207381	rs2289252	chr4	186286226	186286227	Activated partial thromboplastin time		n	4q35.2	4	186286227	F11	2160;285441	rs2289252-C	C	rs2289252	6e-43
chr3	186390626	186390627	rs9898	chr3	186672837	186672838	Activated partial thromboplastin time		n	3q27.3	3	186672838	AHSG, FETUB, HRG	3273	rs9898-C	C	rs9898	1e-111
chr3	186459926	186459927	rs710446	chr3	186742137	186742138	Activated partial thromboplastin time		n	3q27.3	3	186742138	KNG1, RFC4, ADIPOQ	3827	rs710446-C	C	rs710446	2e-203
chr3	186459926	186459927	rs710446	chr3	186742137	186742138	Activated partial thromboplastin time		n	3q27.3	3	186742138	KNG1	3827	rs710446-G	G	rs710446	1e-21
chr3	186390626	186390627	rs9898	chr3	186672837	186672838	Activated partial thromboplastin time		n	3q27.3	3	186672838	HRG	3273	rs9898-T	T	rs9898	1e-11
chr9	136137064	136137065	rs687621	chr9	133261661	133261662	Activated partial thromboplastin time		n	9q34.2	9	133261662	ABO, LOC653163, SURF2, SURF4, ADAMTS13, C9orf7	28	rs687621-A	A	rs687621	9e-100
chr9	21984660	21984661	rs3731217	chr9	21984661	21984662	Acute lymphoblastic leukemia (B-cell precursor)		n	9p21.3	9	21984662	CDKN2A/B	1029	rs3731217-?	undefined	rs3731217	2e-08
chr14	23589056	23589057	rs2239633	chr14	23119847	23119848	Acute lymphoblastic leukemia (B-cell precursor)		n	14q11.2	14	23119848	CEBPE	1053	rs2239633-?	undefined	rs2239633	1e-16
chr7	50469980	50469981	rs11980379	chr7	50402282	50402283	Acute lymphoblastic leukemia (B-cell precursor)		n	7p12.2	7	50402283	IKZF1	10320	rs11980379-?	undefined	rs11980379	3e-33
chr10	63721175	63721176	rs7090445	chr10	61961416	61961417	Acute lymphoblastic leukemia (B-cell precursor)		n	10q21.2	10	61961417	ARID5B	84159	rs7090445-?	undefined	rs7090445	5e-54
chr10	8104207	8104208	rs3824662	chr10	8062244	8062245	Acute lymphoblastic leukemia (B-cell precursor)		n	10p14	10	8062245	GATA3	2625	rs3824662-T	T	rs3824662	9e-12
chr10	22839627	22839628	rs10828317	chr10	22550698	22550699	Acute lymphoblastic leukemia (B-cell precursor)		n	10p12.2	10	22550699	PIP4K2A	5305	rs10828317-T	T	rs10828317	2e-09
chr11	56175670	56175671	rs1945213	chr11	56408194	56408195	Acute lymphoblastic leukemia (childhood)		n	11q12.1	11	56408195	OR8U8	.	rs1945213-?	undefined	rs1945213	3e-08
chr11	56175670	56175671	rs1945213	chr11	56408194	56408195	Acute lymphoblastic leukemia (childhood)		n	11q12.1	11	56408195	OR8U8	.	rs1945213-?	undefined	rs1945213	4e-08
chr3	189401775	189401776	rs17505102	chr3	189683986	189683987	Acute lymphoblastic leukemia (childhood)		n	3q28	3	189683987	TP63	8626	rs17505102-?	undefined	rs17505102	9e-09
chr3	189401775	189401776	rs17505102	chr3	189683986	189683987	Acute lymphoblastic leukemia (childhood)		n	3q28	3	189683987	TP63	8626	rs17505102-?	undefined	rs17505102	2e-08
chr12	117002657	117002658	rs2089222	chr12	116564852	116564853	Acute lymphoblastic leukemia (childhood)		n	12q24.22	12	116564853	KRTHB5	643246	rs2089222-A	A	rs2089222	8e-08
chr14	23585332	23585333	rs4982731	chr14	23116123	23116124	Acute lymphoblastic leukemia (childhood)		n	14q11.2	14	23116124	CEBPE	.	rs4982731-C	C	rs4982731	9e-12
chr7	50470603	50470604	rs4132601	chr7	50402905	50402906	Acute lymphoblastic leukemia (childhood)		n	7p12.2	7	50402906	IKZF1	10320	rs4132601-C	C	rs4132601	1e-19
chr7	50473250	50473251	rs6964969	chr7	50405552	50405553	Acute lymphoblastic leukemia (childhood)		n	7p12.2	7	50405553	IKZF1,DDC,GRB10	10320	rs6964969-C	C	rs6964969	2e-29
chr14	51403530	51403531	rs7142143	chr14	50936812	50936813	Acute lymphoblastic leukemia (childhood)		n	14q22.1	14	50936813	PYGL	5836	rs7142143-C	C	rs7142143	7e-09
chr10	63723576	63723577	rs10821936	chr10	61963817	61963818	Acute lymphoblastic leukemia (childhood)		n	10q21.2	10	61963818	ARID5B	84159	rs10821936-C	C	rs10821936	6e-46
chr10	63723576	63723577	rs10821936	chr10	61963817	61963818	Acute lymphoblastic leukemia (childhood)		n	10q21.2	10	61963818	ARID5B	84159	rs10821936-C	C	rs10821936	1e-15
chr10	63752158	63752159	rs7089424	chr10	61992399	61992400	Acute lymphoblastic leukemia (childhood)		n	10q21.2	10	61992400	ARID5B	84159	rs7089424-C	C	rs7089424	7e-19
chr7	50466303	50466304	rs11978267	chr7	50398605	50398606	Acute lymphoblastic leukemia (childhood)		n	7p12.2	7	50398606	IKZF1, DDC	10320	rs11978267-G	G	rs11978267	8e-11
chr2	106457290	106457291	rs2377339	chr2	105840834	105840835	Addiction		n	2q12.2	2	105840835	NCK2	8440	rs2377339-G	G	rs2377339	1e-11
chr2	106457290	106457291	rs2377339	chr2	105840834	105840835	Addiction		n	2q12.2	2	105840835	NCK2	8440	rs2377339-G	G	rs2377339	2e-08
chr1	204828040	204828041	rs12043259	chr1	204858912	204858913	Addiction		h	1q32.1	1	204858913	NCK2	.	14-SNP Haplotype	undefined	rs12043259, rs6747023, rs7589342, rs12995333, rs4851870, rs1465641, rs1465639, rs6741172, rs12995849, rs2163350, rs7589561, rs4851095, rs2377339, rs2163349	2e-11
chr2	106431855	106431856	rs6747023	chr2	105815398	105815399	Addiction		h	2q12.2	2	105815399	NCK2	.	14-SNP Haplotype	undefined	rs12043259, rs6747023, rs7589342, rs12995333, rs4851870, rs1465641, rs1465639, rs6741172, rs12995849, rs2163350, rs7589561, rs4851095, rs2377339, rs2163349	2e-11
chr16	82650716	82650717	rs3865188	chr16	82617111	82617112	Adiponectin levels		n	16q23.3	16	82617112	CDH13	.	rs3865188-?	undefined	rs3865188	3e-83
chr16	82663287	82663288	rs12051272	chr16	82629682	82629683	Adiponectin levels		n	16q23.3	16	82629683	CDH13	1012	rs12051272-?	undefined	rs12051272	5e-40
chr19	33888999	33889000	rs889140	chr19	33398093	33398094	Adiponectin levels		n	19q13.11	19	33398094	PEPD	5184	rs889140-A	A	rs889140	4e-12
chr5	107915735	107915736	rs10447248	chr5	108580034	108580035	Adiponectin levels		n	5q21.3	5	108580035	FER	.	rs10447248-A	A	rs10447248	5e-08
chr10	122945085	122945086	rs3943077	chr10	121185571	121185572	Adiponectin levels		n	10q26.12	10	121185572	WDR11, FGFR2	101927889	rs3943077-A	A	rs3943077	3e-14
chr3	186480205	186480206	rs822354	chr3	186762416	186762417	Adiponectin levels		n	3q27.3	3	186762417	ADIPOQ	280644	rs822354-A	A	rs822354	4e-08
chr3	186549694	186549695	rs10937273	chr3	186831905	186831906	Adiponectin levels		n	3q27.3	3	186831906	ADIPOQ	.	rs10937273-A	A	rs10937273	2e-22
chr3	186573704	186573705	rs6773957	chr3	186855915	186855916	Adiponectin levels		n	3q27.3	3	186855916	ADIPOQ	9370;100874095	rs6773957-A	A	rs6773957	5e-08
chr12	20498035	20498036	rs7955516	chr12	20345101	20345102	Adiponectin levels		n	12p12.2	12	20345102	PDE3A	.	rs7955516-C	C	rs7955516	4e-08
chr6	43757895	43757896	rs998584	chr6	43790158	43790159	Adiponectin levels		n	6p21.1	6	43790159	VEGFA	100189401	rs998584-C	C	rs998584	3e-08
chr3	52720079	52720080	rs1108842	chr3	52686063	52686064	Adiponectin levels		n	3p21.1	3	52686064	GNL3	26354;55193	rs1108842-C	C	rs1108842	1e-13
chr3	186433098	186433099	rs11924390	chr3	186715309	186715310	Adiponectin levels		n	3q27.3	3	186715310	KNG1	3827	rs11924390-C	C	rs11924390	2e-09
chr3	186530483	186530484	rs266717	chr3	186812694	186812695	Adiponectin levels		n	3q27.3	3	186812695	ADIPOQ	102724699	rs266717-C	C	rs266717	9e-19
chr3	186551710	186551711	rs1648707	chr3	186833921	186833922	Adiponectin levels		n	3q27.3	3	186833922	ADIPOQ	.	rs1648707-C	C	rs1648707	3e-12
chr19	33899064	33899065	rs731839	chr19	33408158	33408159	Adiponectin levels		n	19q13.11	19	33408159	PEPD	5184	rs731839-G	G	rs731839	8e-12
chr3	52622085	52622086	rs2590838	chr3	52588069	52588070	Adiponectin levels		n	3p21.1	3	52588070	GNL3	55193	rs2590838-G	G	rs2590838	2e-13
chr5	53298024	53298025	rs6450176	chr5	54002194	54002195	Adiponectin levels		n	5q11.2	5	54002195	ARL15	54622	rs6450176-G	G	rs6450176	6e-08
chr5	53300661	53300662	rs4311394	chr5	54004831	54004832	Adiponectin levels		n	5q11.2	5	54004832	ARL15	54622	rs4311394-G	G	rs4311394	3e-08
chr12	124203831	124203832	rs6488898	chr12	123719284	123719285	Adiponectin levels		n	12q24.31	12	123719285	ATP6V0A2, GPR109A, DNAH10	23545	rs6488898-G	G	rs6488898	3e-10
chr3	186554291	186554292	rs864265	chr3	186836502	186836503	Adiponectin levels		n	3q27.3	3	186836503	ADIPOQ	.	rs864265-G	G	rs864265	1e-19
chr3	186560781	186560782	rs182052	chr3	186842992	186842993	Adiponectin levels		n	3q27.3	3	186842993	ADIPOQ	9370	rs182052-G	G	rs182052	5e-44
chr3	186570452	186570453	rs17366568	chr3	186852663	186852664	Adiponectin levels		n	3q27.3	3	186852664	ADIPOQ	9370;100874095	rs17366568-G	G	rs17366568	1e-41
chr2	227179629	227179630	rs925735	chr2	226314913	226314914	Adiponectin levels		n	2q36.3	2	226314914	IRS1	.	rs925735-G	G	rs925735	2e-08
chr19	33906122	33906123	rs4805885	chr19	33415216	33415217	Adiponectin levels		n	19q13.11	19	33415217	PEPD	5184	rs4805885-T	T	rs4805885	2e-08
chr16	81534789	81534790	rs2925979	chr16	81501184	81501185	Adiponectin levels		n	16q23.2	16	81501185	CMIP	80790	rs2925979-T	T	rs2925979	3e-21
chr16	81534789	81534790	rs2925979	chr16	81501184	81501185	Adiponectin levels		n	16q23.2	16	81501185	CMIP	80790	rs2925979-T	T	rs2925979	2e-10
chr16	82650716	82650717	rs3865188	chr16	82617111	82617112	Adiponectin levels		n	16q23.3	16	82617112	CDH13	.	rs3865188-T	T	rs3865188	4e-30
chr16	82662267	82662268	rs4783244	chr16	82628662	82628663	Adiponectin levels		n	16q23.3	16	82628663	CDH13	1012	rs4783244-T	T	rs4783244	7e-165
chr16	82662267	82662268	rs4783244	chr16	82628662	82628663	Adiponectin levels		n	16q23.3	16	82628663	CDH13	1012	rs4783244-T	T	rs4783244	6e-17
chr16	82663287	82663288	rs12051272	chr16	82629682	82629683	Adiponectin levels		n	16q23.3	16	82629683	CDH13,CMIP	1012	rs12051272-T	T	rs12051272	6e-48
chr16	82663287	82663288	rs12051272	chr16	82629682	82629683	Adiponectin levels		n	16q23.3	16	82629683	CDH13	1012	rs12051272-T	T	rs12051272	1e-14
chr8	126481474	126481475	rs2980879	chr8	125469232	125469233	Adiponectin levels		n	8q24.13	8	125469233	TRIB1	.	rs2980879-T	T	rs2980879	1e-09
chr8	126481474	126481475	rs2980879	chr8	125469232	125469233	Adiponectin levels		n	8q24.13	8	125469233	TRIB1	.	rs2980879-T	T	rs2980879	7e-09
chr3	186548564	186548565	rs6810075	chr3	186830775	186830776	Adiponectin levels		n	3q27.3	3	186830776	ADIPOQ	.	rs6810075-T	T	rs6810075	2e-42
chr1	219727778	219727779	rs3001032	chr1	219554436	219554437	Adiponectin levels		n	1q41	1	219554437	LYPLAL1	.	rs3001032-T	T	rs3001032	4e-08
chr13	80959206	80959207	rs534870	chr13	80385071	80385072	Adiposity	YES	n	13q31.1	13	80385072	SPRY2	.	rs534870-A	A	rs534870	7e-08
chr16	53816274	53816275	rs8050136	chr16	53782362	53782363	Adiposity	YES	n	16q12.2	16	53782363	FTO	79068	rs8050136-C	C	rs8050136	3e-26
chr6	50803049	50803050	rs987237	chr6	50835336	50835337	Adiposity	YES	n	6p12.3	6	50835337	TFAP2B	7021	rs987237-G	G	rs987237	2e-11
chr1	219644223	219644224	rs2605100	chr1	219470881	219470882	Adiposity	YES	n	1q41	1	219470882	LYPLAL1	.	rs2605100-G	G	rs2605100	3e-08
chr2	227105920	227105921	rs2943650	chr2	226241204	226241205	Adiposity	YES	n	2q36.3	2	226241205	IRS1	.	rs2943650-T	T	rs2943650	4e-11
chr8	9860079	9860080	rs7826222	chr8	10002569	10002570	Adiposity	YES	n	8p23.1	8	10002570	MSRA	.	rs7826222-G	G	rs7826222	9e-09
chr3	156798472	156798473	rs1482853	chr3	157080683	157080684	Adiposity in newborns		n	3q25.31	3	157080684	LEKR1, CCNL1	.	rs1482853-C	C	rs1482853	6e-21
chr3	156798472	156798473	rs1482853	chr3	157080683	157080684	Adiposity in newborns		n	3q25.31	3	157080684	LEKR1, CCNL1	.	rs1482853-C	C	rs1482853	3e-13
chr3	156798472	156798473	rs1482853	chr3	157080683	157080684	Adiposity in newborns		n	3q25.31	3	157080684	LEKR1, CCNL1	.	rs1482853-C	C	rs1482853	7e-08
chr17	69236997	69236998	rs12946942	chr17	71240856	71240857	Adolescent idiopathic scoliosis (severe)		n	17q24.3	17	71240857	SOX9, KCNJ2	.	rs12946942-T	T	rs12946942	6e-12
chr2	152957410	152957411	rs3820706	chr2	152100896	152100897	Adverse response to chemotherapy in breast cancer (alopecia)		n	2q23.3	2	152100897	CACNB4	785	rs3820706-G	G	rs3820706	2e-09
chr2	152981334	152981335	rs16830728	chr2	152124820	152124821	Adverse response to chemotherapy in breast cancer (alopecia)		n	2q23.3	2	152124821	STAM2	10254	rs16830728-T	T	rs16830728	3e-08
chr11	92792099	92792100	rs7120482	chr11	93058933	93058934	Adverse response to radiation therapy		n	11q14.3	11	93058934	MTNR1B, SLC36A4	.	rs7120482-?	undefined	rs7120482	5e-08
chr19	6718386	6718387	rs2230199	chr19	6718375	6718376	Age-related macular degeneration	YES	n	19p13.3	19	6718376	C3	718	rs2230199-?	undefined	rs2230199	2e-08
chr6	31903803	31903804	rs9332739	chr6	31936026	31936027	Age-related macular degeneration	YES	n	6p21.33	6	31936027	C2	717;102060414	rs9332739-?	undefined	rs9332739	2e-23
chr6	31914179	31914180	rs641153	chr6	31946402	31946403	Age-related macular degeneration	YES	n	6p21.33	6	31946403	CFB	629	rs641153-?	undefined	rs641153	6e-31
chr6	31914179	31914180	rs641153	chr6	31946402	31946403	Age-related macular degeneration	YES	n	6p21.33	6	31946403	CFB,C2	629	rs641153-?	undefined	rs641153	2e-20
chr6	31919916	31919917	rs522162	chr6	31952139	31952140	Age-related macular degeneration	YES	n	6p21.33	6	31952140	RDBP,CFB, ATF6B,STK19	629;7936	rs522162-?	undefined	rs522162	2e-10
chr6	31930461	31930462	rs429608	chr6	31962684	31962685	Age-related macular degeneration	YES	n	6p21.33	6	31962685	SKIV2L,BF	6499	rs429608-?	undefined	rs429608	5e-15
chr15	58678511	58678512	rs10468017	chr15	58386312	58386313	Age-related macular degeneration	YES	n	15q21.3	15	58386313	LIPC	102724766	rs10468017-?	undefined	rs10468017	3e-12
chr15	58678511	58678512	rs10468017	chr15	58386312	58386313	Age-related macular degeneration	YES	n	15q21.3	15	58386313	LIPC	102724766	rs10468017-?	undefined	rs10468017	1e-08
chr4	110659066	110659067	rs10033900	chr4	109737910	109737911	Age-related macular degeneration	YES	n	4q25	4	109737911	CFI	.	rs10033900-?	undefined	rs10033900	9e-09
chr6	116387133	116387134	rs1999930	chr6	116065970	116065971	Age-related macular degeneration	YES	n	6q22.1	6	116065971	FRK, COL10A1	2444	rs1999930-?	undefined	rs1999930	1e-08
chr10	124214447	124214448	rs10490924	chr10	122454931	122454932	Age-related macular degeneration	YES	n	10q26.13	10	122454932	ARMS2,HTRA1	387715	rs10490924-?	undefined	rs10490924	5e-119
chr10	124219274	124219275	rs3793917	chr10	122459758	122459759	Age-related macular degeneration	YES	n	10q26.13	10	122459759	ARMS2, HTRA1	5654	rs3793917-?	undefined	rs3793917	1e-25
chr10	124219274	124219275	rs3793917	chr10	122459758	122459759	Age-related macular degeneration	YES	n	10q26.13	10	122459759	ARMS2,HTRA1	5654	rs3793917-?	undefined	rs3793917	4e-24
chr1	196659236	196659237	rs1061170	chr1	196690106	196690107	Age-related macular degeneration	YES	n	1q31.3	1	196690107	CFH	3075	rs1061170-?	undefined	rs1061170	4e-117
chr1	196673992	196673993	rs1831282	chr1	196704862	196704863	Age-related macular degeneration	YES	n	1q31.3	1	196704863	CFH, CFHR4, CFHR5, KCNT2	3075	rs1831282-?	undefined	rs1831282	1e-31
chr1	196696932	196696933	rs1410996	chr1	196727802	196727803	Age-related macular degeneration	YES	n	1q31.3	1	196727803	CFH	3075	rs1410996-?	undefined	rs1410996	2e-111
chr1	196702809	196702810	rs1329428	chr1	196733679	196733680	Age-related macular degeneration	YES	n	1q31.3	1	196733680	CFH	3075	rs1329428-?	undefined	rs1329428	3e-64
chr6	30774356	30774357	rs3130783	chr6	30806579	30806580	Age-related macular degeneration	YES	n	6p21.33	6	30806580	IER3, DDR1	100189401	rs3130783-A	A	rs3130783	2e-11
chr6	31906009	31906010	rs9380272	chr6	31938232	31938233	Age-related macular degeneration	YES	n	6p21.33	6	31938233	C2, CFB	717;102060414	rs9380272-A	A	rs9380272	2e-08
chr19	45395618	45395619	rs2075650	chr19	44892361	44892362	Age-related macular degeneration	YES	n	19q13.32	19	44892362	TOMM40	10452	rs2075650-A	A	rs2075650	8e-08
chr19	45422945	45422946	rs4420638	chr19	44919688	44919689	Age-related macular degeneration	YES	n	19q13.32	19	44919689	APOE	341	rs4420638-A	A	rs4420638	2e-20
chr16	56993323	56993324	rs3764261	chr16	56959411	56959412	Age-related macular degeneration	YES	n	16q13	16	56959412	CETP	.	rs3764261-A	A	rs3764261	7e-09
chr14	68785076	68785077	rs8017304	chr14	68318359	68318360	Age-related macular degeneration	YES	n	14q24.1	14	68318360	RAD51B	5890	rs8017304-A	A	rs8017304	9e-11
chr10	124214447	124214448	rs10490924	chr10	122454931	122454932	Age-related macular degeneration	YES	n	10q26.13	10	122454932	ARMS2, HTRA, PLEKHA1, BTBD16,	387715	rs10490924-A	A	rs10490924	8e-27
chr1	196654323	196654324	rs1061147	chr1	196685193	196685194	Age-related macular degeneration	YES	n	1q31.3	1	196685194	CFH	3075	rs1061147-A	A	rs1061147	7e-32
chr1	196660260	196660261	rs10801555	chr1	196691130	196691131	Age-related macular degeneration	YES	n	1q31.3	1	196691131	CFH	3075	rs10801555-A	A	rs10801555	2e-47
chr1	196679454	196679455	rs10737680	chr1	196710324	196710325	Age-related macular degeneration	YES	n	1q31.3	1	196710325	CFH	3075	rs10737680-A	A	rs10737680	2e-76
chr19	6718386	6718387	rs2230199	chr19	6718375	6718376	Age-related macular degeneration	YES	n	19p13.3	19	6718376	C3	718	rs2230199-C	C	rs2230199	1e-41
chr19	6718386	6718387	rs2230199	chr19	6718375	6718376	Age-related macular degeneration	YES	n	19p13.3	19	6718376	C3	718	rs2230199-C	C	rs2230199	5e-29
chr19	6718386	6718387	rs2230199	chr19	6718375	6718376	Age-related macular degeneration	YES	n	19p13.3	19	6718376	C3	718	rs2230199-C	C	rs2230199	1e-10
chr19	6718386	6718387	rs2230199	chr19	6718375	6718376	Age-related macular degeneration	YES	n	19p13.3	19	6718376	C3, R102G	718	rs2230199-C	C	rs2230199	1e-08
chr13	31819324	31819325	rs9542236	chr13	31245187	31245188	Age-related macular degeneration	YES	n	13q12.3	13	31245188	B3GALTL	145173	rs9542236-C	C	rs9542236	2e-08
chr6	32074803	32074804	rs12153855	chr6	32107026	32107027	Age-related macular degeneration	YES	n	6p21.33	6	32107027	TNXB	7148	rs12153855-C	C	rs12153855	1e-09
chr6	32171682	32171683	rs2071277	chr6	32203905	32203906	Age-related macular degeneration	YES	n	6p21.32	6	32203906	NOTCH4	4855	rs2071277-C	C	rs2071277	2e-11
chr15	58687879	58687880	rs493258	chr15	58395680	58395681	Age-related macular degeneration	YES	n	15q21.3	15	58395681	Intergenic	102724766	rs493258-C	C	rs493258	2e-08
chr15	58688466	58688467	rs920915	chr15	58396267	58396268	Age-related macular degeneration	YES	n	15q21.3	15	58396268	LIPC	102724766	rs920915-C	C	rs920915	3e-11
chr1	196659236	196659237	rs1061170	chr1	196690106	196690107	Age-related macular degeneration	YES	n	1q31.3	1	196690107	CFH	3075	rs1061170-C	C	rs1061170	1e-261
chr1	196701050	196701051	rs380390	chr1	196731920	196731921	Age-related macular degeneration	YES	n	1q31.3	1	196731921	CFH	3075	rs380390-C	C	rs380390	4e-08
chr6	31930461	31930462	rs429608	chr6	31962684	31962685	Age-related macular degeneration	YES	n	6p21.33	6	31962685	C2, CFB	6499	rs429608-G	G	rs429608	4e-89
chr6	31930461	31930462	rs429608	chr6	31962684	31962685	Age-related macular degeneration	YES	n	6p21.33	6	31962685	C2, CFB	6499	rs429608-G	G	rs429608	3e-21
chr4	57786449	57786450	rs1713985	chr4	56920283	56920284	Age-related macular degeneration	YES	n	4q12	4	56920284	REST, C4orf14, POLR2B, IGFBP7	5978	rs1713985-G	G	rs1713985	2e-08
chr16	56997232	56997233	rs1864163	chr16	56963320	56963321	Age-related macular degeneration	YES	n	16q13	16	56963321	CETP	1071	rs1864163-G	G	rs1864163	7e-16
chr4	110590478	110590479	rs4698775	chr4	109669322	109669323	Age-related macular degeneration	YES	n	4q25	4	109669323	CFI	55013	rs4698775-G	G	rs4698775	7e-11
chr10	124219274	124219275	rs3793917	chr10	122459758	122459759	Age-related macular degeneration	YES	n	10q26.13	10	122459759	ARMS2, HTRA1	5654	rs3793917-G	G	rs3793917	4e-60
chr8	23082970	23082971	rs13278062	chr8	23225457	23225458	Age-related macular degeneration	YES	n	8p21.3	8	23225458	TNFRSF10A	8797;389641	rs13278062-T	T	rs13278062	3e-15
chr8	23082970	23082971	rs13278062	chr8	23225457	23225458	Age-related macular degeneration	YES	n	8p21.3	8	23225458	TNFRSF10A, LOC389641	8797;389641	rs13278062-T	T	rs13278062	1e-12
chr6	31916950	31916951	rs541862	chr6	31949173	31949174	Age-related macular degeneration	YES	n	6p21.33	6	31949174	CFB	629	rs541862-T	T	rs541862	9e-17
chr22	38476275	38476276	rs8135665	chr22	38080268	38080269	Age-related macular degeneration	YES	n	22q13.1	22	38080269	SLC16A8	23539;101927119	rs8135665-T	T	rs8135665	2e-11
chr6	43826626	43826627	rs943080	chr6	43858889	43858890	Age-related macular degeneration	YES	n	6p21.1	6	43858890	VEGFA	100189401	rs943080-T	T	rs943080	9e-16
chr6	43828581	43828582	rs4711751	chr6	43860844	43860845	Age-related macular degeneration	YES	n	6p21.1	6	43860845	VEGFA	100189401	rs4711751-T	T	rs4711751	9e-09
chr3	64705364	64705365	rs6795735	chr3	64719688	64719689	Age-related macular degeneration	YES	n	3p14.1	3	64719689	ADAMTS9	100507098	rs6795735-T	T	rs6795735	5e-09
chr9	101908364	101908365	rs334353	chr9	99146082	99146083	Age-related macular degeneration	YES	n	9q22.33	9	99146083	TGFBR1	7046	rs334353-T	T	rs334353	3e-11
chr3	99481538	99481539	rs13081855	chr3	99762694	99762695	Age-related macular degeneration	YES	n	3q12.1	3	99762695	COL8A1, FILIP1L	1295	rs13081855-T	T	rs13081855	4e-13
chr4	110659066	110659067	rs10033900	chr4	109737910	109737911	Age-related macular degeneration	YES	n	4q25	4	109737911	CFI	.	rs10033900-T	T	rs10033900	4e-10
chr6	116443734	116443735	rs3812111	chr6	116122571	116122572	Age-related macular degeneration	YES	n	6q22.1	6	116122572	COL10A1	1300;221294	rs3812111-T	T	rs3812111	2e-08
chr10	124214447	124214448	rs10490924	chr10	122454931	122454932	Age-related macular degeneration	YES	n	10q26.13	10	122454932	ARMS2, HTRA1	387715	rs10490924-T	T	rs10490924	3e-72
chr10	124214447	124214448	rs10490924	chr10	122454931	122454932	Age-related macular degeneration	YES	n	10q26.13	10	122454932	ARMS2,HTRA1	387715	rs10490924-T	T	rs10490924	1e-60
chr1	196646175	196646176	rs1329424	chr1	196677045	196677046	Age-related macular degeneration	YES	n	1q31.3	1	196677046	CFH	3075	rs1329424-T	T	rs1329424	2e-31
chr1	196646175	196646176	rs1329424	chr1	196677045	196677046	Age-related macular degeneration	YES	n	1q31.3	1	196677046	CFH	3075	rs1329424-T	T	rs1329424	6e-16
chr10	124214447	124214448	rs10490924	chr10	122454931	122454932	Age-related macular degeneration (CNV vs. GA)	YES	n	10q26.13	10	122454932	ARMS2,HTRA1	387715	rs10490924-T	T	rs10490924	7e-14
chr6	31903803	31903804	rs9332739	chr6	31936026	31936027	Age-related macular degeneration (CNV)	YES	n	6p21.33	6	31936027	C2	717;102060414	rs9332739-?	undefined	rs9332739	2e-08
chr6	31914179	31914180	rs641153	chr6	31946402	31946403	Age-related macular degeneration (CNV)	YES	n	6p21.33	6	31946403	CFB	629	rs641153-?	undefined	rs641153	1e-17
chr1	196659236	196659237	rs1061170	chr1	196690106	196690107	Age-related macular degeneration (CNV)	YES	n	1q31.3	1	196690107	CFH	3075	rs1061170-?	undefined	rs1061170	1e-108
chr19	6718386	6718387	rs2230199	chr19	6718375	6718376	Age-related macular degeneration (CNV)	YES	n	19p13.3	19	6718376	C3	718	rs2230199-C	C	rs2230199	1e-12
chr4	110659066	110659067	rs10033900	chr4	109737910	109737911	Age-related macular degeneration (CNV)	YES	n	4q25	4	109737911	CF1	.	rs10033900-T	T	rs10033900	6e-09
chr10	124214447	124214448	rs10490924	chr10	122454931	122454932	Age-related macular degeneration (CNV)	YES	n	10q26.13	10	122454932	ARMS2,HTRA1	387715	rs10490924-T	T	rs10490924	2e-138
chr1	196673992	196673993	rs1831282	chr1	196704862	196704863	Age-related macular degeneration (extreme sampling)	YES	n	1q31.3	1	196704863	CFH,CFHR4,CFHR5,KCNT2	3075	rs1831282-?	undefined	rs1831282	9e-24
chr10	124215314	124215315	rs3750848	chr10	122455798	122455799	Age-related macular degeneration (extreme sampling)	YES	n	10q26.13	10	122455799	ARMS2,HTRA1,PLEKHA1,BTBD16	387715	rs3750848-C	C	rs3750848	3e-29
chr6	31914179	31914180	rs641153	chr6	31946402	31946403	Age-related macular degeneration (GA)	YES	n	6p21.33	6	31946403	CFB	629	rs641153-?	undefined	rs641153	2e-09
chr1	196659236	196659237	rs1061170	chr1	196690106	196690107	Age-related macular degeneration (GA)	YES	n	1q31.3	1	196690107	CFH	3075	rs1061170-?	undefined	rs1061170	5e-67
chr19	6718386	6718387	rs2230199	chr19	6718375	6718376	Age-related macular degeneration (GA)	YES	n	19p13.3	19	6718376	C3	718	rs2230199-C	C	rs2230199	5e-13
chr10	124214447	124214448	rs10490924	chr10	122454931	122454932	Age-related macular degeneration (GA)	YES	n	10q26.13	10	122454932	ARMS2, HTRA1	387715	rs10490924-T	T	rs10490924	7e-47
chr10	124220543	124220544	rs11200638	chr10	122461027	122461028	Age-related macular degeneration (wet)	YES	n	10q26.13	10	122461028	HTRA1	5654	rs11200638-A	A	rs11200638	8e-12
chr2	141721141	141721142	rs12474609	chr2	140963572	140963573	Aging	YES	n	2q22.1	2	140963573	LRP1B	53353	rs12474609-?	undefined	rs12474609	6e-09
chr3	120585314	120585315	rs322458	chr3	120866467	120866468	Aging (facial)	YES	n	3q13.33	3	120866468	STXBP5L, FBXO40	.	rs322458-G	G	rs322458	2e-08
chr3	120585314	120585315	rs322458	chr3	120866467	120866468	Aging (facial)	YES	h	3q13.33	3	120866468	STXBP5L, FBXO40	.	2-SNP haplotype-1	undefined	rs322458, rs17740066	6e-09
chr3	120585314	120585315	rs322458	chr3	120866467	120866468	Aging (facial)	YES	h	3q13.33	3	120866468	STXBP5L, FBXO40	.	2-SNP haplotype-2	undefined	rs322458, rs6782025	4e-09
chr3	120585314	120585315	rs322458	chr3	120866467	120866468	Aging (facial)	YES	h	3q13.33	3	120866468	STXBP5L, FBXO40, POLQ	.	2-SNP haplotype-3	undefined	rs322458, rs6775899	1e-09
chr3	121100282	121100283	rs17740066	chr3	121381435	121381436	Aging (facial)	YES	h	3q13.33	3	121381436	STXBP5L, FBXO40	.	2-SNP haplotype-1	undefined	rs322458, rs17740066	6e-09
chr3	121137975	121137976	rs6782025	chr3	121419128	121419129	Aging (facial)	YES	h	3q13.33	3	121419129	STXBP5L, FBXO40	.	2-SNP haplotype-2	undefined	rs322458, rs6782025	4e-09
chr3	121319823	121319824	rs6775899	chr3	121600976	121600977	Aging (facial)	YES	h	3q13.33	3	121600977	STXBP5L, FBXO40, POLQ	.	2-SNP haplotype-3	undefined	rs322458, rs6775899	1e-09
chr12	30113882	30113883	rs1463605	chr12	29960949	29960950	Aging traits	YES	n	12p11.22	12	29960950	Intergenic	.	rs1463605-?	undefined	rs1463605	7e-08
chr2	81668807	81668808	rs10496265	chr2	81441683	81441684	Aging traits	YES	n	2p12	2	81441684	Intergenic	.	rs10496265-?	undefined	rs10496265	1e-08
chr11	90884338	90884339	rs1528753	chr11	91151170	91151171	Aging traits	YES	n	11q14.3	11	91151171	Intergenic	.	rs1528753-?	undefined	rs1528753	8e-08
chr2	206318592	206318593	rs11884476	chr2	205453868	205453869	AIDS progression		n	2q33.3	2	205453869	PARD3B	117583	rs11884476-?	undefined	rs11884476	3e-09
chr6	31431779	31431780	rs2395029	chr6	31464002	31464003	AIDS progression		n	6p21.33	6	31464003	HCP5, MICB, MCCD1, BAT1, LTB, TNF	10866	rs2395029-G	G	rs2395029	3e-19
chr6	31274554	31274555	rs10484554	chr6	31306777	31306778	AIDS progression		n	6p21.33	6	31306778	HLA-C	100189401	rs10484554-T	T	rs10484554	6e-08
chr5	147856332	147856333	rs7733088	chr5	148476769	148476770	Airflow obstruction		n	5q32	5	148476770	HTR4	3360	rs7733088-?	undefined	rs7733088	4e-09
chr15	78816056	78816057	rs8031948	chr15	78523714	78523715	Airflow obstruction		n	15q25.1	15	78523715	AGPHD1	123688	rs8031948-T	T	rs8031948	3e-09
chr5	62586300	62586301	rs7445832	chr5	63290473	63290474	Alcohol and nictotine co-dependence		n	5q12.1	5	63290474	HTR1A, IPO11	.	rs7445832-A	A	rs7445832	1e-09
chr4	100239318	100239319	rs1229984	chr4	99318161	99318162	Alcohol consumption		n	4q23	4	99318162	ADH1B	125	rs1229984-?	undefined	rs1229984	2e-08
chr7	69806022	69806023	rs6943555	chr7	70341036	70341037	Alcohol consumption		n	7q11.22	7	70341037	AUTS2	26053	rs6943555-A	A	rs6943555	4e-08
chr12	113409175	113409176	rs2072134	chr12	112971370	112971371	Alcohol consumption		n	12q24.13	12	112971371	OAS3	4940	rs2072134-A	A	rs2072134	6e-17
chr12	111333621	111333622	rs10849915	chr12	110895817	110895818	Alcohol consumption		n	12q24.11	12	110895818	CCDC63	160762	rs10849915-G	G	rs10849915	1e-23
chr12	111414460	111414461	rs12229654	chr12	110976656	110976657	Alcohol consumption		n	12q24.11	12	110976657	MYL2	.	rs12229654-G	G	rs12229654	4e-35
chr12	112645400	112645401	rs2074356	chr12	112207596	112207597	Alcohol consumption		n	12q24.13	12	112207597	C12orf51,ALDH2	283450	rs2074356-T	T	rs2074356	9e-59
chr12	112241765	112241766	rs671	chr12	111803961	111803962	Alcohol consumption (maxi-drinks)		n	12q24.12	12	111803962	ALDH2	217	rs671-?	undefined	rs671	1e-16
chr6	26093140	26093141	rs1800562	chr6	26092912	26092913	Alcohol consumption (transferrin glycosylation)		n	6p22.2	6	26092913	HFE	3077	rs1800562-A	A	rs1800562	2e-32
chr3	133475811	133475812	rs1799899	chr3	133756967	133756968	Alcohol consumption (transferrin glycosylation)		n	3q22.1	3	133756968	TF	7018	rs1799899-A	A	rs1799899	1e-09
chr3	133484028	133484029	rs3811647	chr3	133765184	133765185	Alcohol consumption (transferrin glycosylation)		n	3q22.1	3	133765185	TF	7018	rs3811647-A	A	rs3811647	1e-35
chr3	133537066	133537067	rs1534166	chr3	133818222	133818223	Alcohol consumption (transferrin glycosylation)		n	3q22.1	3	133818223	SRPRB	58477	rs1534166-A	A	rs1534166	2e-17
chr1	64127467	64127468	rs2749097	chr1	63661796	63661797	Alcohol consumption (transferrin glycosylation)		n	1p31.3	1	63661797	PGM1	.	rs2749097-G	G	rs2749097	2e-09
chr3	133494353	133494354	rs1049296	chr3	133775509	133775510	Alcohol consumption (transferrin glycosylation)		n	3q22.1	3	133775510	TF	7018	rs1049296-T	T	rs1049296	5e-43
chr4	100239318	100239319	rs1229984	chr4	99318161	99318162	Alcohol dependence		n	4q23	4	99318162	ADH5, ADH4, ADH6, ADH1A, ADH7, ADH1B, ADH1C	125	rs1229984-?	undefined	rs1229984	3e-21
chr4	100250418	100250419	rs1789891	chr4	99329261	99329262	Alcohol dependence		n	4q23	4	99329262	ADH1B, ADH1C	.	rs1789891-?	undefined	rs1789891	1e-08
chr12	112241765	112241766	rs671	chr12	111803961	111803962	Alcohol dependence		n	12q24.12	12	111803962	ALDH2	217	rs671-?	undefined	rs671	5e-08
chr1	31883924	31883925	rs4478858	chr1	31411077	31411078	Alcohol dependence		n	1p35.2	1	31411078	NKAIN1, SNRNP40, ZCCHC17, FABP3, SERINC2	347735	rs4478858-G	G	rs4478858	3e-08
chr2	216898657	216898658	rs7590720	chr2	216033934	216033935	Alcohol dependence		n	2q35	2	216033935	PECR	55825	rs7590720-G	G	rs7590720	1e-08
chr11	76299193	76299194	rs2155219	chr11	76588149	76588150	Allergic rhinitis		n	11q13.5	11	76588150	C11orf30, LRRC32	.	rs2155219-T	T	rs2155219	4e-08
chr6	32626310	32626311	rs6906021	chr6	32658533	32658534	Allergic sensitization		n	6p21.32	6	32658534	HLA-DQB1, HLA-DQA1,	100189401	rs6906021-C	C	rs6906021	2e-12
chr5	110190051	110190052	rs10056340	chr5	110854352	110854353	Allergic sensitization		n	5q22.1	5	110854353	SLC25A46, TSLP, WDR36, CAMK4	.	rs10056340-G	G	rs10056340	5e-14
chr4	123353431	123353432	rs17454584	chr4	122432276	122432277	Allergic sensitization		n	4q27	4	122432277	IL2, ADAD1, KIAA1109, IL21	.	rs17454584-G	G	rs17454584	6e-10
chr3	188072512	188072513	rs9865818	chr3	188354724	188354725	Allergic sensitization		n	3q28	3	188354725	LPP, BCL6	4026	rs9865818-G	G	rs9865818	3e-10
chr6	31354181	31354182	rs6932730	chr6	31386404	31386405	Allergic sensitization		n	6p21.33	6	31386405	HLA-B, MICA, HLA-C, MICB	100189401	rs6932730-T	T	rs6932730	4e-08
chr4	38812875	38812876	rs17616434	chr4	38811254	38811255	Allergic sensitization		n	4p14	4	38811255	TLR1,TLR6, TLR10, MIR574, FAM114A1	.	rs17616434-T	T	rs17616434	5e-11
chr12	57489708	57489709	rs1059513	chr12	57095925	57095926	Allergic sensitization		n	12q13.3	12	57095926	STAT6	4665;6778	rs1059513-T	T	rs1059513	1e-14
chr11	76299193	76299194	rs2155219	chr11	76588149	76588150	Allergic sensitization		n	11q13.5	11	76588150	C11orf30, LRRC32	.	rs2155219-T	T	rs2155219	1e-18
chr2	102960209	102960210	rs3771175	chr2	102343749	102343750	Allergic sensitization		n	2q12.1	2	102343750	IL1RL1, IL18R1, IL18RAP	9173	rs3771175-T	T	rs3771175	5e-11
chr8	128815028	128815029	rs4410871	chr8	127802782	127802783	Allergic sensitization		n	8q24.21	8	127802783	MYC, PVT1	.	rs4410871-T	T	rs4410871	5e-10
chr4	123523874	123523875	rs7682241	chr4	122602719	122602720	Alopecia areata		n	4q27	4	122602720	IL2,IL21	.	rs7682241-A	A	rs7682241	4e-08
chr6	150358011	150358012	rs9479482	chr6	150036875	150036876	Alopecia areata		n	6q25.1	6	150036876	ULBP3,ULBP6	.	rs9479482-A	A	rs9479482	4e-19
chr2	204721751	204721752	rs1024161	chr2	203857028	203857029	Alopecia areata		n	2q33.2	2	203857029	CTLA4,ICOS	.	rs1024161-A	A	rs1024161	4e-13
chr12	56412486	56412487	rs1701704	chr12	56018702	56018703	Alopecia areata		n	12q13.2	12	56018703	IKZF4	64375	rs1701704-C	C	rs1701704	3e-08
chr10	6101712	6101713	rs3118470	chr10	6059749	6059750	Alopecia areata		n	10p15.1	10	6059750	IL2RA	3559	rs3118470-G	G	rs3118470	2e-12
chr6	32678998	32678999	rs9275572	chr6	32711221	32711222	Alopecia areata		n	6p21.32	6	32711222	HLA-DQA2	100189401	rs9275572-G	G	rs9275572	1e-35
chr19	1046519	1046520	rs3764650	chr19	1046520	1046521	Alzheimers disease	YES	n	19p13.3	19	1046521	ABCA7	10347	rs3764650-?	undefined	rs3764650	5e-17
chr8	27464518	27464519	rs11136000	chr8	27607001	27607002	Alzheimers disease	YES	n	8p21.1	8	27607002	CLU	1191	rs11136000-?	undefined	rs11136000	9e-10
chr8	27487789	27487790	rs569214	chr8	27630272	27630273	Alzheimers disease	YES	n	8p21.1	8	27630273	CLU	.	rs569214-?	undefined	rs569214	4e-08
chr19	45395265	45395266	rs157580	chr19	44892008	44892009	Alzheimers disease	YES	n	19q13.32	19	44892009	APOE	10452	rs157580-?	undefined	rs157580	8e-89
chr19	45395265	45395266	rs157580	chr19	44892008	44892009	Alzheimers disease	YES	n	19q13.32	19	44892009	TOMM40, APOE	10452	rs157580-?	undefined	rs157580	1e-40
chr19	45395618	45395619	rs2075650	chr19	44892361	44892362	Alzheimers disease	YES	n	19q13.32	19	44892362	APOE, TOMM40	10452	rs2075650-?	undefined	rs2075650	2e-157
chr19	45395618	45395619	rs2075650	chr19	44892361	44892362	Alzheimers disease	YES	n	19q13.32	19	44892362	APOE	10452	rs2075650-?	undefined	rs2075650	2e-16
chr19	45395618	45395619	rs2075650	chr19	44892361	44892362	Alzheimers disease	YES	n	19q13.32	19	44892362	TOMM40, APOE	10452	rs2075650-?	undefined	rs2075650	4e-13
chr19	45395618	45395619	rs2075650	chr19	44892361	44892362	Alzheimers disease	YES	n	19q13.32	19	44892362	TOMM40, APOE	10452	rs2075650-?	undefined	rs2075650	3e-11
chr19	45422945	45422946	rs4420638	chr19	44919688	44919689	Alzheimers disease	YES	n	19q13.32	19	44919689	APOE, TOMM40, APOC1	341	rs4420638-?	undefined	rs4420638	8e-149
chr19	45422945	45422946	rs4420638	chr19	44919688	44919689	Alzheimers disease	YES	n	19q13.32	19	44919689	APOE, APOC1	341	rs4420638-?	undefined	rs4420638	2e-44
chr19	45422945	45422946	rs4420638	chr19	44919688	44919689	Alzheimers disease	YES	n	19q13.32	19	44919689	APOE	341	rs4420638-?	undefined	rs4420638	1e-39
chr11	59939306	59939307	rs610932	chr11	60171833	60171834	Alzheimers disease	YES	n	11q12.2	11	60171834	MS4A6A, MS4A4E	64231	rs610932-?	undefined	rs610932	2e-14
chr11	60023086	60023087	rs1562990	chr11	60255613	60255614	Alzheimers disease	YES	n	11q12.2	11	60255614	MS4A	.	rs1562990-?	undefined	rs1562990	4e-11
chr11	85677470	85677471	rs17817600	chr11	85966427	85966428	Alzheimers disease	YES	n	11q14.2	11	85966428	PICALM	8301	rs17817600-?	undefined	rs17817600	2e-08
chr11	85787823	85787824	rs536841	chr11	86076781	86076782	Alzheimers disease	YES	n	11q14.2	11	86076782	PICALM	.	rs536841-?	undefined	rs536841	3e-09
chr11	85868639	85868640	rs3851179	chr11	86157597	86157598	Alzheimers disease	YES	n	11q14.2	11	86157598	PICALM	.	rs3851179-?	undefined	rs3851179	1e-09
chr2	127889636	127889637	rs7561528	chr2	127132060	127132061	Alzheimers disease	YES	n	2q14.3	2	127132061	BIN1	.	rs7561528-?	undefined	rs7561528	6e-11
chr2	127894614	127894615	rs744373	chr2	127137038	127137039	Alzheimers disease	YES	n	2q14.3	2	127137039	BIN1	.	rs744373-?	undefined	rs744373	3e-14
chr2	127894614	127894615	rs744373	chr2	127137038	127137039	Alzheimers disease	YES	n	2q14.3	2	127137039	BIN1	.	rs744373-?	undefined	rs744373	2e-09
chr1	207784967	207784968	rs3818361	chr1	207611622	207611623	Alzheimers disease	YES	n	1q32.2	1	207611623	CR1	1378	rs3818361-?	undefined	rs3818361	4e-14
chr19	45382033	45382034	rs6859	chr19	44878776	44878777	Alzheimers disease	YES	n	19q13.32	19	44878777	PVRL2, TOMM40, APOE	5819	rs6859-A	A	rs6859	6e-14
chr19	45395618	45395619	rs2075650	chr19	44892361	44892362	Alzheimers disease	YES	n	19q13.32	19	44892362	APOE	10452	rs2075650-G	G	rs2075650	1e-295
chr6	41129251	41129252	rs75932628	chr6	41161513	41161514	Alzheimers disease	YES	n	6p21.1	6	41161514	TREM2	54209	rs75932628-T	T	rs75932628	2e-12
chr10	13991864	13991865	rs7081208	chr10	13949864	13949865	Alzheimers disease	YES	y	10p13	10	13949865	FRMD4A	.	rs7081208	undefined	rs7081208, rs2446581, rs17314229	1e-10
chr10	14008444	14008445	rs2446581	chr10	13966444	13966445	Alzheimers disease	YES	y	10p13	10	13966445	FRMD4A	.	rs2446581	undefined	rs7081208, rs2446581, rs17314229	1e-10
chr1	207692048	207692049	rs6656401	chr1	207518703	207518704	Alzheimers disease	YES	h	1q32.2	1	207518704	CR1	.	2-SNP haplotype	undefined	rs6656401, rs3818361	3e-10
chr8	27456252	27456253	rs2279590	chr8	27598735	27598736	Alzheimers disease	YES	h	8p21.1	8	27598736	CLU	.	3-SNP haplotype	undefined	rs2279590, rs11136000, rs9331888	6e-10
chr1	207784967	207784968	rs3818361	chr1	207611622	207611623	Alzheimers disease	YES	h	1q32.2	1	207611623	CR1	.	2-SNP haplotype	undefined	rs6656401, rs3818361	3e-10
chr8	27464518	27464519	rs11136000	chr8	27607001	27607002	Alzheimers disease	YES	h	8p21.1	8	27607002	CLU	.	3-SNP haplotype	undefined	rs2279590, rs11136000, rs9331888	6e-10
chr19	45392253	45392254	rs6857	chr19	44888996	44888997	Alzheimers disease (age of onset)	YES	n	19q13.32	19	44888997	PVRL2	5819	rs6857-?	undefined	rs6857	2e-10
chr19	45422945	45422946	rs4420638	chr19	44919688	44919689	Alzheimers disease (age of onset)	YES	n	19q13.32	19	44919689	APOE, TOMM40, APOC1	341	rs4420638-?	undefined	rs4420638	1e-12
chr20	2384971	2384972	rs34972666	chr20	2404325	2404326	Alzheimers disease (cognitive decline)	YES	n	20p13	20	2404326	TGM6	343641	rs34972666-?	undefined	rs34972666	3e-08
chr11	14224345	14224346	rs11023139	chr11	14202799	14202800	Alzheimers disease (cognitive decline)	YES	n	11p15.2	11	14202800	SPON1,RRAS2,PSMA1	10418	rs11023139-?	undefined	rs11023139	7e-11
chr7	16707860	16707861	rs58370486	chr7	16668235	16668236	Alzheimers disease (cognitive decline)	YES	n	7p21.1	7	16668236	BZW2,TSPAN13	28969	rs58370486-?	undefined	rs58370486	6e-11
chr16	24675588	24675589	rs8045064	chr16	24664267	24664268	Alzheimers disease (cognitive decline)	YES	n	16p12.1	16	24664268	FLJ45256	400511	rs8045064-?	undefined	rs8045064	4e-08
chr17	45930538	45930539	rs4794202	chr17	47853172	47853173	Alzheimers disease (cognitive decline)	YES	n	17q21.32	17	47853173	SP6,MRPL10,OSBPL7	80320	rs4794202-?	undefined	rs4794202	8e-08
chr17	48692081	48692082	rs117964204	chr17	50614720	50614721	Alzheimers disease (cognitive decline)	YES	n	17q21.33	17	50614721	CACNA1G	8913	rs117964204-?	undefined	rs117964204	1e-09
chr5	55510655	55510656	rs4700060	chr5	56214828	56214829	Alzheimers disease (cognitive decline)	YES	n	5q11.2	5	56214829	ANKRD55	79722	rs4700060-?	undefined	rs4700060	1e-08
chr17	59292435	59292436	rs72832584	chr17	61215074	61215075	Alzheimers disease (cognitive decline)	YES	n	17q23.2	17	61215075	BCAS3	54828	rs72832584-?	undefined	rs72832584	1e-11
chr2	80281172	80281173	rs6738962	chr2	80054046	80054047	Alzheimers disease (cognitive decline)	YES	n	2p12	2	80054047	CTNNA2	1496	rs6738962-?	undefined	rs6738962	1e-08
chr13	93945857	93945858	rs143258881	chr13	93293604	93293605	Alzheimers disease (cognitive decline)	YES	n	13q31.3	13	93293605	GPC6	10082	rs143258881-?	undefined	rs143258881	7e-08
chr12	94235164	94235165	rs61144803	chr12	93841388	93841389	Alzheimers disease (cognitive decline)	YES	n	12q22	12	93841389	CRADD	8738	rs61144803-?	undefined	rs61144803	5e-08
chr14	95764563	95764564	rs115102486	chr14	95298226	95298227	Alzheimers disease (cognitive decline)	YES	n	14q32.13	14	95298227	CLMN	79789	rs115102486-?	undefined	rs115102486	2e-08
chr13	109473945	109473946	rs17393344	chr13	108821597	108821598	Alzheimers disease (cognitive decline)	YES	n	13q33.3	13	108821598	MYO16	23026	rs17393344-?	undefined	rs17393344	2e-08
chr5	109221025	109221026	rs112724034	chr5	109885324	109885325	Alzheimers disease (cognitive decline)	YES	n	5q21.3	5	109885325	PGAM5P1,MAN2A1	100289673	rs112724034-?	undefined	rs112724034	9e-13
chr6	136368004	136368005	rs11154851	chr6	136046866	136046867	Alzheimers disease (cognitive decline)	YES	n	6q23.3	6	136046867	PDE7B	27115;644135	rs11154851-?	undefined	rs11154851	1e-08
chr5	153837105	153837106	rs148763909	chr5	154457545	154457546	Alzheimers disease (cognitive decline)	YES	n	5q33.2	5	154457546	SAP30L	79685	rs148763909-?	undefined	rs148763909	1e-08
chr1	240605051	240605052	rs12091371	chr1	240441751	240441752	Alzheimers disease (cognitive decline)	YES	n	1q43	1	240441752	FMN2	56776	rs12091371-?	undefined	rs12091371	7e-08
chr8	27466314	27466315	rs1532278	chr8	27608797	27608798	Alzheimers disease (late onset)	YES	n	8p21.1	8	27608798	CLU	1191	rs1532278-?	undefined	rs1532278	8e-08
chr19	45422945	45422946	rs4420638	chr19	44919688	44919689	Alzheimers disease (late onset)	YES	n	19q13.32	19	44919689	APOE	341	rs4420638-?	undefined	rs4420638	1e-39
chr19	51727961	51727962	rs3865444	chr19	51224705	51224706	Alzheimers disease (late onset)	YES	n	19q13.41	19	51224706	CD33	945	rs3865444-?	undefined	rs3865444	2e-09
chr11	60034428	60034429	rs4938933	chr11	60266955	60266956	Alzheimers disease (late onset)	YES	n	11q12.2	11	60266956	MS4A4A	.	rs4938933-?	undefined	rs4938933	8e-12
chr11	85800278	85800279	rs561655	chr11	86089236	86089237	Alzheimers disease (late onset)	YES	n	11q14.2	11	86089237	PICALM	.	rs561655-?	undefined	rs561655	7e-11
chr11	121435586	121435587	rs11218343	chr11	121564877	121564878	Alzheimers disease (late onset)	YES	n	11q24.1	11	121564878	SORL1	6653	rs11218343-?	undefined	rs11218343	2e-09
chr2	127887984	127887985	rs12989701	chr2	127130408	127130409	Alzheimers disease (late onset)	YES	n	2q14.3	2	127130409	BIN1	.	rs12989701-?	undefined	rs12989701	3e-10
chr2	127894614	127894615	rs744373	chr2	127137038	127137039	Alzheimers disease (late onset)	YES	n	2q14.3	2	127137039	BIN1	.	rs744373-?	undefined	rs744373	1e-10
chr7	143109138	143109139	rs11767557	chr7	143412045	143412046	Alzheimers disease (late onset)	YES	n	7q35	7	143412046	EPHA1	285965	rs11767557-?	undefined	rs11767557	6e-10
chr19	1063442	1063443	rs4147929	chr19	1063443	1063444	Alzheimers disease (late onset)	YES	n	19p13.3	19	1063444	ABCA7	10347	rs4147929-A	A	rs4147929	1e-15
chr7	37841533	37841534	rs2718058	chr7	37801931	37801932	Alzheimers disease (late onset)	YES	n	7p14.1	7	37801932	NME8	.	rs2718058-A	A	rs2718058	5e-09
chr11	59923507	59923508	rs983392	chr11	60156034	60156035	Alzheimers disease (late onset)	YES	n	11q12.2	11	60156035	MS4A6A	.	rs983392-A	A	rs983392	6e-16
chr5	88223419	88223420	rs190982	chr5	88927602	88927603	Alzheimers disease (late onset)	YES	n	5q14.3	5	88927603	MEF2C	101929423	rs190982-A	A	rs190982	3e-08
chr2	109635256	109635257	rs4676049	chr2	109018800	109018801	Alzheimers disease (late onset)	YES	n	2q12.3	2	109018801	Intergenic	.	rs4676049-A	A	rs4676049	4e-08
chr2	127889636	127889637	rs7561528	chr2	127132060	127132061	Alzheimers disease (late onset)	YES	n	2q14.3	2	127132061	BIN1	.	rs7561528-A	A	rs7561528	4e-14
chr6	151207077	151207078	rs11754661	chr6	150885941	150885942	Alzheimers disease (late onset)	YES	n	6q25.1	6	150885942	MTHFD1L	25902	rs11754661-A	A	rs11754661	2e-10
chr5	174014113	174014114	rs145848414	chr5	174587110	174587111	Alzheimers disease (late onset)	YES	n	5q35.2	5	174587111	Intergenic	.	rs145848414-A	A	rs145848414	7e-08
chr1	207692048	207692049	rs6656401	chr1	207518703	207518704	Alzheimers disease (late onset)	YES	n	1q32.2	1	207518704	CR1	1378	rs6656401-A	A	rs6656401	6e-24
chr1	207786288	207786289	rs6701713	chr1	207612943	207612944	Alzheimers disease (late onset)	YES	n	1q32.2	1	207612944	CR1	1378	rs6701713-A	A	rs6701713	5e-10
chr8	27195120	27195121	rs28834970	chr8	27337603	27337604	Alzheimers disease (late onset)	YES	n	8p21.2	8	27337604	PTK2B	2185	rs28834970-C	C	rs28834970	7e-14
chr6	32578529	32578530	rs9271192	chr6	32610752	32610753	Alzheimers disease (late onset)	YES	n	6p21.32	6	32610753	HLA-DRB5,HLA-DRB1	100189401	rs9271192-C	C	rs9271192	3e-12
chr6	47453377	47453378	rs9349407	chr6	47485641	47485642	Alzheimers disease (late onset)	YES	n	6p12.3	6	47485642	CD2AP	23607	rs9349407-C	C	rs9349407	9e-09
chr11	47557870	47557871	rs10838725	chr11	47536318	47536319	Alzheimers disease (late onset)	YES	n	11p11.2	11	47536319	CELF1	10658	rs10838725-C	C	rs10838725	1e-08
chr14	53400628	53400629	rs17125944	chr14	52933910	52933911	Alzheimers disease (late onset)	YES	n	14q22.1	14	52933911	FERMT2	10979	rs17125944-C	C	rs17125944	8e-09
chr19	1050419	1050420	rs115550680	chr19	1050420	1050421	Alzheimers disease (late onset)	YES	n	19p13.3	19	1050421	ABCA7, HMHA1, GRIN3B	10347	rs115550680-G	G	rs115550680	2e-09
chr19	45376283	45376284	rs519113	chr19	44873026	44873027	Alzheimers disease (late onset)	YES	n	19q13.32	19	44873027	APOE, CEACAM16, BCL3, PVRL2, TOMM40, PPP1R37	5819	rs519113-G	G	rs519113	5e-39
chr19	45395618	45395619	rs2075650	chr19	44892361	44892362	Alzheimers disease (late onset)	YES	n	19q13.32	19	44892362	APOE,TOMM40	10452	rs2075650-G	G	rs2075650	5e-36
chr6	47487761	47487762	rs10948363	chr6	47520025	47520026	Alzheimers disease (late onset)	YES	n	6p12.3	6	47520026	CD2AP	23607	rs10948363-G	G	rs10948363	5e-11
chr11	78091149	78091150	rs2373115	chr11	78380103	78380104	Alzheimers disease (late onset)	YES	n	11q14.1	11	78380104	GAB2	9846	rs2373115-G	G	rs2373115	1e-10
chr11	85867874	85867875	rs10792832	chr11	86156832	86156833	Alzheimers disease (late onset)	YES	n	11q14.2	11	86156833	PICALM	.	rs10792832-G	G	rs10792832	9e-26
chr14	92926951	92926952	rs10498633	chr14	92460607	92460608	Alzheimers disease (late onset)	YES	n	14q32.12	14	92460608	SLC24A4, RIN3	123041	rs10498633-G	G	rs10498633	6e-09
chr7	143110761	143110762	rs11771145	chr7	143413668	143413669	Alzheimers disease (late onset)	YES	n	7q35	7	143413669	EPHA1	285965	rs11771145-G	G	rs11771145	1e-13
chr4	11630048	11630049	rs6448799	chr4	11628424	11628425	Alzheimers disease (late onset)	YES	n	4p15.33	4	11628425	HS3ST1	.	rs6448799-T	T	rs6448799	7e-08
chr8	27467685	27467686	rs9331896	chr8	27610168	27610169	Alzheimers disease (late onset)	YES	n	8p21.1	8	27610169	CLU	1191;102465508	rs9331896-T	T	rs9331896	3e-25
chr20	55018259	55018260	rs7274581	chr20	56443203	56443204	Alzheimers disease (late onset)	YES	n	20q13.31	20	56443204	CASS4	57091	rs7274581-T	T	rs7274581	3e-08
chr8	96053999	96054000	rs7818382	chr8	95041771	95041772	Alzheimers disease (late onset)	YES	n	8q22.1	8	95041772	NDUFAF6	137682	rs7818382-T	T	rs7818382	8e-08
chr7	100004445	100004446	rs1476679	chr7	100406822	100406823	Alzheimers disease (late onset)	YES	n	7q22.1	7	100406823	ZCWPW1	55063	rs1476679-T	T	rs1476679	6e-10
chr11	121435586	121435587	rs11218343	chr11	121564877	121564878	Alzheimers disease (late onset)	YES	n	11q24.1	11	121564878	SORL1	6653	rs11218343-T	T	rs11218343	1e-14
chr2	127892809	127892810	rs6733839	chr2	127135233	127135234	Alzheimers disease (late onset)	YES	n	2q14.3	2	127135234	BIN1	.	rs6733839-T	T	rs6733839	7e-44
chr2	234068475	234068476	rs35349669	chr2	233159829	233159830	Alzheimers disease (late onset)	YES	n	2q37.1	2	233159830	INPP5D	3635	rs35349669-T	T	rs35349669	3e-08
chr6	41336100	41336101	rs6922617	chr6	41368362	41368363	Alzheimers disease biomarkers	YES	n	6p21.1	6	41368363	NCR2, TREM	100189401	rs6922617-A	A	rs6922617	4e-08
chr19	45410001	45410002	rs769449	chr19	44906744	44906745	Alzheimers disease biomarkers	YES	n	19q13.32	19	44906745	APOE, TOMM40	348	rs769449-A	A	rs769449	2e-18
chr19	45410001	45410002	rs769449	chr19	44906744	44906745	Alzheimers disease biomarkers	YES	n	19q13.32	19	44906745	APOE, TOMM40	348	rs769449-A	A	rs769449	2e-16
chr19	45422845	45422846	rs56131196	chr19	44919588	44919589	Alzheimers disease biomarkers	YES	n	19q13.32	19	44919589	APOC1	341	rs56131196-A	A	rs56131196	4e-12
chr3	190669517	190669518	rs9877502	chr3	190951728	190951729	Alzheimers disease biomarkers	YES	n	3q28	3	190951729	SNAR-I, GEMC1, OSTNIL1-RAP, UTS2D, CCDC50	.	rs9877502-A	A	rs9877502	5e-09
chr19	45411940	45411941	rs429358	chr19	44908683	44908684	Alzheimers disease biomarkers	YES	n	19q13.32	19	44908684	APOE	348	rs429358-C	C	rs429358	5e-14
chr9	3929423	3929424	rs514716	chr9	3929423	3929424	Alzheimers disease biomarkers	YES	n	9p24.2	9	3929424	GLIS3	169792	rs514716-G	G	rs514716	3e-09
chr9	3929423	3929424	rs514716	chr9	3929423	3929424	Alzheimers disease biomarkers	YES	n	9p24.2	9	3929424	GLIS3	169792	rs514716-G	G	rs514716	1e-08
chr3	166014468	166014469	rs509208	chr3	166296680	166296681	Alzheimers disease biomarkers	YES	n	3q26.1	3	166296681	BCHE	.	rs509208-G	G	rs509208	3e-08
chr19	45392253	45392254	rs6857	chr19	44888996	44888997	Alzheimers disease biomarkers	YES	n	19q13.32	19	44888997	PVRL2	5819	rs6857-T	T	rs6857	1e-10
chr19	45396664	45396665	rs59007384	chr19	44893407	44893408	Alzheimers disease biomarkers	YES	n	19q13.32	19	44893408	TOMM40	10452	rs59007384-T	T	rs59007384	7e-09
chr11	18285773	18285774	rs4638289	chr11	18264226	18264227	Amyloid A serum levels		n	11p15.1	11	18264227	SAA1	.	rs4638289-A	A	rs4638289	3e-53
chr11	18370897	18370898	rs4150642	chr11	18349350	18349351	Amyloid A serum levels		n	11p15.1	11	18349351	GTF2H1, HPS5, LDHA, LDHC	2965	rs4150642-G	G	rs4150642	3e-111
chr11	18419805	18419806	rs2896526	chr11	18398258	18398259	Amyloid A serum levels		n	11p15.1	11	18398259	LDHA, LDHC	3939	rs2896526-G	G	rs2896526	4e-22
chr11	18323516	18323517	rs4353250	chr11	18301969	18301970	Amyloid A serum levels		n	11p15.1	11	18301970	HPS5, GTF2H1	11234	rs4353250-T	T	rs4353250	2e-51
chr19	17752688	17752689	rs12608932	chr19	17641879	17641880	Amyotrophic lateral sclerosis		n	19p13.11	19	17641880	UNC13A	23025	rs12608932-?	undefined	rs12608932	3e-14
chr9	27536396	27536397	rs2814707	chr9	27536398	27536399	Amyotrophic lateral sclerosis		n	9p21.2	9	27536399	MOBKL2B, IFNK, C9orf72	102724192	rs2814707-?	undefined	rs2814707	7e-09
chr9	27543280	27543281	rs3849942	chr9	27543282	27543283	Amyotrophic lateral sclerosis		n	9p21.2	9	27543283	MOBKL2B, IFNK, C9orf72	.	rs3849942-?	undefined	rs3849942	1e-08
chr9	27543280	27543281	rs3849942	chr9	27543282	27543283	Amyotrophic lateral sclerosis		n	9p21.2	9	27543283	MOBKL2B,IFNK,C9orf72	.	rs3849942-A	A	rs3849942	9e-11
chr7	149203661	149203662	rs855913	chr7	149506570	149506571	Amyotrophic lateral sclerosis		n	7q36.1	7	149506571	ZNF746	.	rs855913-A	A	rs855913	4e-08
chr1	209712888	209712889	rs6703183	chr1	209539543	209539544	Amyotrophic lateral sclerosis		n	1q32.2	1	209539544	CAMK1G	.	rs6703183-A	A	rs6703183	3e-08
chr19	17752688	17752689	rs12608932	chr19	17641879	17641880	Amyotrophic lateral sclerosis		n	19p13.11	19	17641880	UNC13A	23025	rs12608932-C	C	rs12608932	5e-08
chr7	154210797	154210798	rs10260404	chr7	154513712	154513713	Amyotrophic lateral sclerosis		n	7q36.2	7	154513713	DPP6	1804	rs10260404-C	C	rs10260404	5e-08
chr1	169995801	169995802	rs1541160	chr1	170026660	170026661	Amyotrophic lateral sclerosis		n	1q24.2	1	170026661	KIFAP3	22920	rs1541160-C	C	rs1541160	2e-08
chr22	24582040	24582041	rs8141797	chr22	24186072	24186073	Amyotrophic lateral sclerosis		n	22q11.23	22	24186073	CABIN1, SUSD2, GGT5	56241	rs8141797-G	G	rs8141797	2e-09
chr21	32918293	32918294	rs13048019	chr21	31545980	31545981	Amyotrophic lateral sclerosis		n	21q22.11	21	31545981	SOD1	7074	rs13048019-T	T	rs13048019	3e-08
chr9	27543280	27543281	rs3849942	chr9	27543282	27543283	Amyotrophic lateral sclerosis		h	9p21.2	9	27543283	Intergenic	.	2-SNP haplotype-1	undefined	rs3849942,rs10122902	8e-10
chr9	27543280	27543281	rs3849942	chr9	27543282	27543283	Amyotrophic lateral sclerosis		h	9p21.2	9	27543283	Intergenic	.	2-SNP haplotype-2	undefined	rs3849942,rs10122902	5e-11
chr9	27556779	27556780	rs10122902	chr9	27556781	27556782	Amyotrophic lateral sclerosis		h	9p21.2	9	27556782	Intergenic	.	2-SNP haplotype-1	undefined	rs3849942,rs10122902	8e-10
chr9	27556779	27556780	rs10122902	chr9	27556781	27556782	Amyotrophic lateral sclerosis		h	9p21.2	9	27556782	Intergenic	.	2-SNP haplotype-2	undefined	rs3849942,rs10122902	5e-11
chr1	44319372	44319373	rs3011225	chr1	43853700	43853701	Amyotrophic lateral sclerosis (age of onset)	YES	n	1p34.1	1	43853701	ST3GAL3	6487	rs3011225-G	G	rs3011225	7e-08
chr10	2789593	2789594	rs9329300	chr10	2747401	2747402	Amyotrophic lateral sclerosis (sporadic)		n	10p15.3	10	2747402	PFKP	.	rs9329300-?	undefined	rs9329300	2e-09
chr5	11084711	11084712	rs11744876	chr5	11084599	11084600	Amyotrophic lateral sclerosis (sporadic)		n	5p15.2	5	11084600	CTNND2	1501	rs11744876-?	undefined	rs11744876	3e-08
chr9	27543280	27543281	rs3849942	chr9	27543282	27543283	Amyotrophic lateral sclerosis (sporadic)		n	9p21.2	9	27543283	Intergenic	.	rs3849942-?	undefined	rs3849942	1e-08
chr3	37604011	37604012	rs9825420	chr3	37562520	37562521	Amyotrophic lateral sclerosis (sporadic)		n	3p22.2	3	37562521	ITGA9	3680	rs9825420-?	undefined	rs9825420	3e-08
chr21	43036968	43036969	rs9977018	chr21	41616808	41616809	Amyotrophic lateral sclerosis (sporadic)		n	21q22.3	21	41616809	TMPRSS2	.	rs9977018-?	undefined	rs9977018	2e-09
chr3	51917014	51917015	rs1605070	chr3	51882998	51882999	Amyotrophic lateral sclerosis (sporadic)		n	3p21.2	3	51882999	IQCF5	.	rs1605070-?	undefined	rs1605070	2e-09
chr5	102725094	102725095	rs9327881	chr5	103389393	103389394	Amyotrophic lateral sclerosis (sporadic)		n	5q21.1	5	103389394	NUDT12	.	rs9327881-?	undefined	rs9327881	5e-09
chr3	104418572	104418573	rs2685056	chr3	104699728	104699729	Amyotrophic lateral sclerosis (sporadic)		n	3q13.11	3	104699729	ALCAM	.	rs2685056-?	undefined	rs2685056	4e-08
chr12	131456448	131456449	rs11061269	chr12	130971903	130971904	Amyotrophic lateral sclerosis (sporadic)		n	12q24.33	12	130971904	GPR133	283383	rs11061269-?	undefined	rs11061269	8e-10
chr11	133392293	133392294	rs7117082	chr11	133522398	133522399	Amyotrophic lateral sclerosis (sporadic)		n	11q25	11	133522399	OPCML, LOC100128095	4978	rs7117082-?	undefined	rs7117082	8e-09
chr5	133179079	133179080	rs2457174	chr5	133843388	133843389	Amyotrophic lateral sclerosis (sporadic)		n	5q31.1	5	133843389	C5orf15	.	rs2457174-?	undefined	rs2457174	7e-08
chr17	26610251	26610252	rs34517613	chr17	28283225	28283226	Amyotrophic lateral sclerosis (sporadic)		n	17q11.2	17	28283226	SALM1	284085	rs34517613-T	T	rs34517613	9e-09
chr17	7537791	7537792	rs727428	chr17	7634473	7634474	Androgen levels		n	17p13.1	17	7634474	SHBG	.	rs727428-T	T	rs727428	1e-12
chr17	7537791	7537792	rs727428	chr17	7634473	7634474	Androgen levels		n	17p13.1	17	7634474	SHBG	.	rs727428-T	T	rs727428	1e-11
chr17	7552122	7552123	rs72829446	chr17	7648804	7648805	Androgen levels		n	17p13.1	17	7648805	SHBG	.	rs72829446-T	T	rs72829446	9e-10
chr17	7552122	7552123	rs72829446	chr17	7648804	7648805	Androgen levels		n	17p13.1	17	7648805	SHBG	.	rs72829446-T	T	rs72829446	6e-08
chr10	65337152	65337153	rs10822184	chr10	63577392	63577393	Androgen levels		n	10q21.3	10	63577393	JMJD1C	221035	rs10822184-T	T	rs10822184	1e-08
chr6	112122225	112122226	rs2148710	chr6	111801022	111801023	Anger		n	6q21	6	111801023	FYN	2534;102724705	rs2148710-T	T	rs2148710	3e-08
chr9	136154866	136154867	rs495828	chr9	133279293	133279294	Angiotensin-converting enzyme activity		n	9q34.2	9	133279294	ABO	.	rs495828-A	A	rs495828	3e-08
chr17	61566030	61566031	rs4343	chr17	63488669	63488670	Angiotensin-converting enzyme activity		n	17q23.3	17	63488670	ACE	1636	rs4343-G	G	rs4343	3e-25
chr9	22072263	22072264	rs10757269	chr9	22072264	22072265	Ankle-brachial index		n	9p21.3	9	22072265	CDKN2B	100048912;102724137	rs10757269-G	G	rs10757269	9e-09
chr6	31336099	31336100	rs7743761	chr6	31368322	31368323	Ankylosing spondylitis		n	6p21.33	6	31368323	MHC	100189401	rs7743761-?	undefined	rs7743761	5e-304
chr21	40465177	40465178	rs2242944	chr21	39093251	39093252	Ankylosing spondylitis		n	21q22.2	21	39093252	PSMG1	.	rs2242944-?	undefined	rs2242944	8e-20
chr1	67705957	67705958	rs11209026	chr1	67240274	67240275	Ankylosing spondylitis		n	1p31.3	1	67240275	IL23R	149233	rs11209026-?	undefined	rs11209026	9e-14
chr4	80949828	80949829	rs4333130	chr4	80028674	80028675	Ankylosing spondylitis		n	4q21.21	4	80028675	ANTXR2	118429	rs4333130-?	undefined	rs4333130	9e-08
chr12	6502741	6502742	rs11616188	chr12	6393575	6393576	Ankylosing spondylitis		n	12p13.31	12	6393576	LTBR-TNFRSF1A	.	rs11616188-A	A	rs11616188	4e-12
chr1	25297183	25297184	rs11249215	chr1	24970692	24970693	Ankylosing spondylitis		n	1p36.11	1	24970693	RUNX3	.	rs11249215-A	A	rs11249215	9e-11
chr6	31365786	31365787	rs4349859	chr6	31398009	31398010	Ankylosing spondylitis		n	6p21.33	6	31398010	HLA-B	100507436;101929072	rs4349859-A	A	rs4349859	1e-200
chr2	62551471	62551472	rs10865331	chr2	62324336	62324337	Ankylosing spondylitis		n	2p15	2	62324337	Intergenic	.	rs10865331-A	A	rs10865331	7e-34
chr2	62551471	62551472	rs10865331	chr2	62324336	62324337	Ankylosing spondylitis		n	2p15	2	62324337	B3GNT2	.	rs10865331-A	A	rs10865331	2e-19
chr4	80946474	80946475	rs4389526	chr4	80025320	80025321	Ankylosing spondylitis		n	4q21.21	4	80025321	ANTXR2	118429	rs4389526-A	A	rs4389526	9e-08
chr5	96129511	96129512	rs27434	chr5	96793808	96793809	Ankylosing spondylitis		n	5q15	5	96793809	ERAP1	51752	rs27434-A	A	rs27434	5e-12
chr17	45768835	45768836	rs8070463	chr17	47691469	47691470	Ankylosing spondylitis		n	17q21.32	17	47691470	TBKBP1	.	rs8070463-C	C	rs8070463	5e-08
chr5	83173592	83173593	rs4552569	chr5	83877773	83877774	Ankylosing spondylitis		n	5q14.3	5	83877774	HAPLN1, EDIL3	.	rs4552569-C	C	rs4552569	9e-10
chr5	158818744	158818745	rs6556416	chr5	159391736	159391737	Ankylosing spondylitis		n	5q33.3	5	159391737	IL12B	.	rs6556416-C	C	rs6556416	2e-08
chr21	40469519	40469520	rs378108	chr21	39097593	39097594	Ankylosing spondylitis		n	21q22.2	21	39097594	Intergenic	.	rs378108-G	G	rs378108	2e-11
chr12	45774907	45774908	rs17095830	chr12	45381124	45381125	Ankylosing spondylitis		n	12q12	12	45381125	ANO6	196527	rs17095830-G	G	rs17095830	2e-08
chr1	67705957	67705958	rs11209026	chr1	67240274	67240275	Ankylosing spondylitis		n	1p31.3	1	67240275	IL23R	149233	rs11209026-G	G	rs11209026	2e-17
chr1	200960306	200960307	rs2297909	chr1	200991178	200991179	Ankylosing spondylitis		n	1q32.1	1	200991179	KIF21B	23046	rs2297909-G	G	rs2297909	5e-12
chr5	96124329	96124330	rs30187	chr5	96788626	96788627	Ankylosing spondylitis		n	5q15	5	96788627	ERAP1	51752	rs30187-T	T	rs30187	2e-27
chr3	183678341	183678342	rs1401999	chr3	183960553	183960554	Anterior chamber depth		n	3q27.1	3	183960554	ABCC5, PARL, HTR3D, HTR3C	10057	rs1401999-C	C	rs1401999	8e-09
chr2	1417243	1417244	rs2071403	chr2	1413471	1413472	Anti-thyroid peroxidase antibody positivity		n	2p25.3	2	1413472	TPO	7173;101927426	rs2071403-?	undefined	rs2071403	1e-10
chr20	36824719	36824720	rs75727053	chr20	38196317	38196318	Antibody status in Tripanosoma cruzi seropositivity		n	20q11.23	20	38196318	NR	.	rs75727053-?	undefined	rs75727053	1e-08
chr20	33764553	33764554	rs867186	chr20	35176750	35176751	Anticoagulant levels		n	20q11.22	20	35176751	PROCR	10544	rs867186-G	G	rs867186	4e-09
chr6	33069892	33069893	rs3117242	chr6	33102115	33102116	Antineutrophil cytoplasmic antibody-associated vasculitis		n	6p21.32	6	33102116	HLA-DP, COL11A2	100189401	rs3117242-?	undefined	rs3117242	1e-71
chr14	94863635	94863636	rs7151526	chr14	94397298	94397299	Antineutrophil cytoplasmic antibody-associated vasculitis		n	14q32.13	14	94397299	SERPINA11, SERPINA1	.	rs7151526-?	undefined	rs7151526	2e-09
chr18	57882786	57882787	rs489693	chr18	60215553	60215554	Antipsychotic drug-induced weight gain		n	18q21.32	18	60215554	MC4R	.	rs489693-?	undefined	rs489693	6e-12
chr20	1941170	1941171	rs6045676	chr20	1960524	1960525	Aortic root size		n	20p13	20	1960525	SIRPA, PDYN	727993	rs6045676-?	undefined	rs6045676	3e-08
chr5	122531346	122531347	rs17470137	chr5	123195652	123195653	Aortic root size		n	5q23.2	5	123195653	CCDC100, PPIC	.	rs17470137-A	A	rs17470137	1e-11
chr12	66394663	66394664	rs4026608	chr12	66000883	66000884	Aortic root size		n	12q14.3	12	66000884	HMGA2	.	rs4026608-C	C	rs4026608	2e-09
chr12	20230638	20230639	rs10770612	chr12	20077704	20077705	Aortic root size		n	12p12.2	12	20077705	PDE3A	100506393	rs10770612-G	G	rs10770612	2e-08
chr17	2143459	2143460	rs10852932	chr17	2240165	2240166	Aortic root size		n	17p13.3	17	2240166	SMG6, SRR, TSR1, SGSM2	23293	rs10852932-T	T	rs10852932	2e-11
chr14	98588320	98588321	rs7152623	chr14	98121983	98121984	Aortic stiffness		n	14q32.2	14	98121984	BCL11B	.	rs7152623-?	undefined	rs7152623	3e-15
chr6	161010117	161010118	rs10455872	chr6	160589085	160589086	Aortic-valve calcification		n	6q26	6	160589086	LPA	4018	rs10455872-G	G	rs10455872	3e-11
chr10	128777389	128777390	rs9733352	chr10	126979125	126979126	Apolipoprotein Levels		n	10q26.2	10	126979126	DOCK1	1793	rs9733352-C	C	rs9733352	4e-08
chr19	45415639	45415640	rs445925	chr19	44912382	44912383	Apolipoprotein Levels		n	19q13.32	19	44912383	APOE, APOC1	341	rs445925-G	G	rs445925	2e-14
chr19	45415639	45415640	rs445925	chr19	44912382	44912383	Apolipoprotein Levels		n	19q13.32	19	44912383	APOE/APOC1	341	rs445925-G	G	rs445925	4e-11
chr13	110818597	110818598	rs3742207	chr13	110166250	110166251	Arterial stiffness		n	13q34	13	110166251	COL4A1	1282	rs3742207-C	C	rs3742207	5e-08
chr6	32321553	32321554	rs2395148	chr6	32353776	32353777	Arthritis (juvenile idiopathic)		n	6p21.32	6	32353777	HLA-DRB1	10665	rs2395148-?	undefined	rs2395148	2e-10
chr10	100127550	100127551	rs17109512	chr10	98367793	98367794	Aspartate aminotransferase		n	10q24.2	10	98367794	GOT1	.	rs17109512	undefined	rs17109512	3e-14
chr3	165480099	165480100	rs6445035	chr3	165762311	165762312	Aspirin hydrolysis (plasma)		n	3q26.1	3	165762312	BCHE	.	rs6445035-A	A	rs6445035	9e-17
chr9	6193454	6193455	rs2381416	chr9	6193454	6193455	Asthma		n	9p24.1	9	6193455	IL33	.	rs2381416-?	undefined	rs2381416	2e-12
chr6	32604371	32604372	rs9272346	chr6	32636594	32636595	Asthma		n	6p21.32	6	32636595	HLA-DQA1	3117	rs9272346-?	undefined	rs9272346	2e-08
chr17	38064404	38064405	rs11078927	chr17	39908151	39908152	Asthma		n	17q12	17	39908152	GSDMB	55876	rs11078927-?	undefined	rs11078927	2e-16
chr17	38089343	38089344	rs4794820	chr17	39933090	39933091	Asthma		n	17q12	17	39933091	ORMDL3	101928947	rs4794820-?	undefined	rs4794820	1e-08
chr2	102953616	102953617	rs3771180	chr2	102337156	102337157	Asthma		n	2q12.1	2	102337157	IL1RL1	9173	rs3771180-?	undefined	rs3771180	2e-15
chr2	102971199	102971200	rs9807989	chr2	102354739	102354740	Asthma		n	2q12.1	2	102354740	IL18R1,IL1R1	8809	rs9807989-?	undefined	rs9807989	6e-08
chr5	110401871	110401872	rs1837253	chr5	111066173	111066174	Asthma		n	5q22.1	5	111066174	TSLP	.	rs1837253-?	undefined	rs1837253	1e-14
chr1	158932554	158932555	rs1101999	chr1	158962764	158962765	Asthma		n	1q23.1	1	158962765	PYHIN1	149628	rs1101999-?	undefined	rs1101999	4e-09
chr1	197325907	197325908	rs2786098	chr1	197356777	197356778	Asthma		n	1q31.3	1	197356778	DENND1B, CRB1	23418	rs2786098-?	undefined	rs2786098	2e-13
chr6	32155580	32155581	rs204993	chr6	32187803	32187804	Asthma		n	6p21.32	6	32187804	PBX2	5089	rs204993-A	A	rs204993	2e-15
chr6	32184344	32184345	rs404860	chr6	32216567	32216568	Asthma		n	6p21.32	6	32216568	NOTCH4	4855	rs404860-A	A	rs404860	4e-23
chr6	32658078	32658079	rs7775228	chr6	32690301	32690302	Asthma		n	6p21.32	6	32690302	HLA-DQB1	100189401	rs7775228-A	A	rs7775228	5e-15
chr17	38121992	38121993	rs3894194	chr17	39965739	39965740	Asthma		n	17q21.1	17	39965740	GSDMA	284110	rs3894194-A	A	rs3894194	5e-09
chr9	6190075	6190076	rs1342326	chr9	6190075	6190076	Asthma		n	9p24.1	9	6190076	IL33	.	rs1342326-C	C	rs1342326	9e-10
chr10	8972017	8972018	rs10508372	chr10	8930054	8930055	Asthma		n	10p14	10	8930055	LOC338591	.	rs10508372-C	C	rs10508372	2e-15
chr6	32625868	32625869	rs9273349	chr6	32658091	32658092	Asthma		n	6p21.32	6	32658092	HLA-DQ	100189401	rs9273349-C	C	rs9273349	7e-14
chr6	33042879	33042880	rs987870	chr6	33075102	33075103	Asthma		n	6p21.32	6	33075103	HLA, DPB1	3113;3115	rs987870-C	C	rs987870	2e-10
chr12	56364320	56364321	rs2069408	chr12	55970536	55970537	Asthma		n	12q13.2	12	55970537	CDK2	1017;6490	rs2069408-C	C	rs2069408	1e-10
chr5	59369793	59369794	rs1588265	chr5	60073966	60073967	Asthma		n	5q12.1	5	60073967	PDE4D	5144	rs1588265-C	C	rs1588265	3e-08
chr5	110401871	110401872	rs1837253	chr5	111066173	111066174	Asthma		n	5q22.1	5	111066174	TSLP	.	rs1837253-C	C	rs1837253	1e-16
chr6	32358512	32358513	rs3117098	chr6	32390735	32390736	Asthma		n	6p21.32	6	32390736	BTNL2	414764	rs3117098-G	G	rs3117098	5e-12
chr22	37534033	37534034	rs2284033	chr22	37137993	37137994	Asthma		n	22q12.3	22	37137994	IL2RB	3560	rs2284033-G	G	rs2284033	1e-08
chr12	56412486	56412487	rs1701704	chr12	56018702	56018703	Asthma		n	12q13.2	12	56018703	IKZF4	64375	rs1701704-G	G	rs1701704	2e-13
chr15	67446784	67446785	rs744910	chr15	67154446	67154447	Asthma		n	15q22.33	15	67154447	SMAD3	4088	rs744910-G	G	rs744910	4e-09
chr11	76270682	76270683	rs7130588	chr11	76559638	76559639	Asthma		n	11q13.5	11	76559639	LRRC32	.	rs7130588-G	G	rs7130588	2e-08
chr2	102955081	102955082	rs13408661	chr2	102338621	102338622	Asthma		n	2q12.1	2	102338622	IL1RL1, IL18R1	9173	rs13408661-G	G	rs13408661	1e-09
chr2	102986221	102986222	rs3771166	chr2	102369761	102369762	Asthma		n	2q12.1	2	102369762	IL18R1	8809	rs3771166-G	G	rs3771166	3e-09
chr8	118025644	118025645	rs3019885	chr8	117013405	117013406	Asthma		n	8q24.11	8	117013406	SLC30A8	169026	rs3019885-G	G	rs3019885	5e-13
chr4	144357736	144357737	rs3805236	chr4	143436583	143436584	Asthma		n	4q31.21	4	143436584	GAB1	2549	rs3805236-G	G	rs3805236	7e-08
chr6	32338694	32338695	rs3129943	chr6	32370917	32370918	Asthma		n	6p21.32	6	32370918	C6orf10	10665	rs3129943-T	T	rs3129943	3e-15
chr6	32379488	32379489	rs9268516	chr6	32411711	32411712	Asthma		n	6p21.32	6	32411712	BTNL2, HLA-DRA	100189401	rs9268516-T	T	rs9268516	1e-08
chr6	32414272	32414273	rs3129890	chr6	32446495	32446496	Asthma		n	6p21.32	6	32446496	HLA-DRA	100189401	rs3129890-T	T	rs3129890	5e-13
chr6	32687972	32687973	rs9275698	chr6	32720195	32720196	Asthma		n	6p21.32	6	32720196	HLA-DQA2	100189401	rs9275698-T	T	rs9275698	5e-12
chr6	32961360	32961361	rs9500927	chr6	32993583	32993584	Asthma		n	6p21.32	6	32993584	HLA-DOA	100189401	rs9500927-T	T	rs9500927	4e-09
chr17	38069948	38069949	rs7216389	chr17	39913695	39913696	Asthma		n	17q12	17	39913696	ORMDL3	55876	rs7216389-T	T	rs7216389	9e-11
chr4	144003158	144003159	rs7686660	chr4	143082005	143082006	Asthma		n	4q31.21	4	143082006	LOC729675	.	rs7686660-T	T	rs7686660	2e-12
chr1	154426263	154426264	rs4129267	chr1	154453787	154453788	Asthma		n	1q21.3	1	154453788	IL6R	3570	rs4129267-T	T	rs4129267	2e-08
chr9	12521825	12521826	rs16929097	chr9	12521825	12521826	Asthma (childhood onset)		n	9p23	9	12521826	Intergenic	.	rs16929097-?	undefined	rs16929097	8e-09
chr7	24240164	24240165	rs886448	chr7	24200545	24200546	Asthma (childhood onset)		n	7p15.3	7	24200546	Intergenic	.	rs886448-?	undefined	rs886448	7e-08
chr4	59213844	59213845	rs17218161	chr4	58347678	58347679	Asthma (childhood onset)		n	4q12	4	58347679	Intergenic	.	rs17218161-?	undefined	rs17218161	2e-08
chr10	73591529	73591530	rs11000019	chr10	71831772	71831773	Asthma (childhood onset)		n	10q22.1	10	71831773	PSAP	5660	rs11000019-?	undefined	rs11000019	8e-08
chr10	100855701	100855702	rs12570188	chr10	99095944	99095945	Asthma (childhood onset)		n	10q24.2	10	99095945	HPSE2	60495	rs12570188-?	undefined	rs12570188	5e-08
chr3	100476712	100476713	rs9823506	chr3	100757868	100757869	Asthma (childhood onset)		n	3q12.2	3	100757869	ABI3BP	25890	rs9823506-?	undefined	rs9823506	6e-08
chr11	127761665	127761666	rs7927044	chr11	127891770	127891771	Asthma (childhood onset)		n	11q24.2	11	127891771	NR	.	rs7927044-A	A	rs7927044	7e-09
chr3	3614886	3614887	rs9815663	chr3	3573202	3573203	Asthma (childhood onset)		n	3p26.2	3	3573203	IL5RA	.	rs9815663-T	T	rs9815663	2e-08
chr17	38121992	38121993	rs3894194	chr17	39965739	39965740	Asthma (childhood, severe)		n	17q21.1	17	39965740	GSDMA	284110	rs3894194-A	A	rs3894194	3e-21
chr7	105658450	105658451	rs6967330	chr7	106018004	106018005	Asthma (childhood, severe)		n	7q22.3	7	106018005	CDHR3	222256	rs6967330-A	A	rs6967330	3e-14
chr9	6213386	6213387	rs928413	chr9	6213386	6213387	Asthma (childhood, severe)		n	9p24.1	9	6213387	IL33	90865	rs928413-G	G	rs928413	9e-13
chr17	38062195	38062196	rs2305480	chr17	39905942	39905943	Asthma (childhood, severe)		n	17q12	17	39905943	GSDMB	55876	rs2305480-G	G	rs2305480	6e-23
chr5	15783595	15783596	rs10044254	chr5	15783486	15783487	Asthma (corticosteroid response)		n	5p15.1	5	15783487	FBXL7	23194	rs10044254-?	undefined	rs10044254	9e-08
chr16	54489792	54489793	rs2388639	chr16	54455880	54455881	Asthma (corticosteroid response)		n	16q12.2	16	54455881	LOC728792	.	rs2388639-?	undefined	rs2388639	9e-09
chr2	102966548	102966549	rs10197862	chr2	102350088	102350089	Asthma and hay fever		n	2q12.1	2	102350089	IL1RL1	9173	rs10197862-A	A	rs10197862	4e-11
chr16	11228711	11228712	rs62026376	chr16	11134854	11134855	Asthma and hay fever		n	16p13.13	16	11134855	CLEC16A	23274	rs62026376-C	C	rs62026376	1e-08
chr5	110401871	110401872	rs1837253	chr5	111066173	111066174	Asthma and hay fever		n	5q22.1	5	111066174	TSLP	.	rs1837253-C	C	rs1837253	1e-09
chr5	110467498	110467499	rs1438673	chr5	111131800	111131801	Asthma and hay fever		n	5q22.1	5	111131801	WDR36	.	rs1438673-C	C	rs1438673	3e-11
chr6	32626600	32626601	rs9273373	chr6	32658823	32658824	Asthma and hay fever		n	6p21.32	6	32658824	HLA-DQB1	100189401	rs9273373-G	G	rs9273373	4e-14
chr17	38122679	38122680	rs7212938	chr17	39966426	39966427	Asthma and hay fever		n	17q21.1	17	39966427	GSDMA	284110	rs7212938-G	G	rs7212938	4e-10
chr15	67468284	67468285	rs17294280	chr15	67175946	67175947	Asthma and hay fever		n	15q22.33	15	67175947	SMAD3	4088	rs17294280-G	G	rs17294280	4e-09
chr9	6175854	6175855	rs72699186	chr9	6175854	6175855	Asthma and hay fever		n	9p24.1	9	6175855	IL33	.	rs72699186-T	T	rs72699186	2e-09
chr4	38799709	38799710	rs4833095	chr4	38798088	38798089	Asthma and hay fever		n	4p14	4	38798089	TLR1	7096	rs4833095-T	T	rs4833095	5e-12
chr8	81291878	81291879	rs7009110	chr8	80379643	80379644	Asthma and hay fever		n	8q21.13	8	80379644	ZBTB10	.	rs7009110-T	T	rs7009110	4e-09
chr19	8789380	8789381	rs2164983	chr19	8679119	8679120	Atopic dermatitis		n	19p13.2	19	8679120	ACTL9	.	rs2164983-A	A	rs2164983	7e-09
chr3	33065338	33065339	rs7613051	chr3	33023846	33023847	Atopic dermatitis		n	3p22.3	3	33023847	GLB1	2720	rs7613051-A	A	rs7613051	6e-21
chr11	76301315	76301316	rs7927894	chr11	76590271	76590272	Atopic dermatitis		n	11q13.5	11	76590272	C11orf30	.	rs7927894-A	A	rs7927894	8e-10
chr5	131995842	131995843	rs1295686	chr5	132660150	132660151	Atopic dermatitis		n	5q31.1	5	132660151	IL13, RAD50	3596	rs1295686-A	A	rs1295686	2e-17
chr1	152300816	152300817	rs3126085	chr1	152328340	152328341	Atopic dermatitis		n	1q21.3	1	152328341	FLG	339400	rs3126085-A	A	rs3126085	6e-12
chr10	64398465	64398466	rs10995251	chr10	62638705	62638706	Atopic dermatitis		n	10q21.2	10	62638706	ZNF365	22891	rs10995251-C	C	rs10995251	6e-20
chr5	132049026	132049027	rs2897442	chr5	132713334	132713335	Atopic dermatitis		n	5q31.1	5	132713335	KIF3A	11127;101927783	rs2897442-C	C	rs2897442	4e-08
chr7	3128788	3128789	rs4722404	chr7	3089154	3089155	Atopic dermatitis		n	7p22.2	7	3089155	CARD11	.	rs4722404-G	G	rs4722404	8e-09
chr11	7968358	7968359	rs878860	chr11	7946811	7946812	Atopic dermatitis		n	11p15.4	11	7946812	OR10A3, NLRP10	.	rs878860-G	G	rs878860	2e-22
chr6	31272320	31272321	rs9368677	chr6	31304543	31304544	Atopic dermatitis		n	6p21.33	6	31304544	HLA-C	100189401	rs9368677-G	G	rs9368677	1e-17
chr6	32308907	32308908	rs9469099	chr6	32341130	32341131	Atopic dermatitis		n	6p21.32	6	32341131	C6orf10	10665	rs9469099-G	G	rs9469099	5e-19
chr11	65551956	65551957	rs479844	chr11	65784485	65784486	Atopic dermatitis		n	11q13.1	11	65784486	OVOL1	.	rs479844-G	G	rs479844	1e-13
chr11	76270682	76270683	rs7130588	chr11	76559638	76559639	Atopic dermatitis		n	11q13.5	11	76559639	C11orf30,LRRC32	.	rs7130588-G	G	rs7130588	4e-13
chr2	102971864	102971865	rs13015714	chr2	102355404	102355405	Atopic dermatitis		n	2q12.1	2	102355405	IL1RL1, IL18R1, IL18RAP	8809	rs13015714-G	G	rs13015714	8e-18
chr3	112376307	112376308	rs12634229	chr3	112657460	112657461	Atopic dermatitis		n	3q13.2	3	112657461	CCDC80, LOC100630917	.	rs12634229-G	G	rs12634229	2e-19
chr6	32074803	32074804	rs12153855	chr6	32107026	32107027	Atopic dermatitis		n	6p21.33	6	32107027	CREBL1, TNXB,	7148	rs12153855-T	T	rs12153855	3e-14
chr6	32158318	32158319	rs176095	chr6	32190541	32190542	Atopic dermatitis		n	6p21.32	6	32190542	GPSM3	5089;63940	rs176095-T	T	rs176095	8e-20
chr20	52807220	52807221	rs16999165	chr20	54190681	54190682	Atopic dermatitis		n	20q13.2	20	54190682	CYP24A1, PFDN4	.	rs16999165-T	T	rs16999165	2e-08
chr1	152442288	152442289	rs6661961	chr1	152469812	152469813	Atopic dermatitis		n	1q21.3	1	152469813	FLG	.	rs6661961-T	T	rs6661961	9e-11
chr4	111710168	111710169	rs2200733	chr4	110789012	110789013	Atrial fibrillation		n	4q25	4	110789013	Intergenic	.	rs2200733-?	undefined	rs2200733	1e-14
chr14	64680847	64680848	rs1152591	chr14	64214129	64214130	Atrial fibrillation		n	14q23.2	14	64214130	SYNE2	2100;23224	rs1152591-A	A	rs1152591	6e-13
chr10	75421207	75421208	rs10824026	chr10	73661449	73661450	Atrial fibrillation		n	10q22.2	10	73661450	SYNPO2L	.	rs10824026-A	A	rs10824026	4e-09
chr9	97713458	97713459	rs10821415	chr9	94951176	94951177	Atrial fibrillation		n	9q22.32	9	94951177	C9orf3	84909	rs10821415-A	A	rs10821415	4e-11
chr4	111708286	111708287	rs17042171	chr4	110787130	110787131	Atrial fibrillation		n	4q25	4	110787131	PITX2	.	rs17042171-A	A	rs17042171	4e-63
chr4	111705767	111705768	rs6817105	chr4	110784611	110784612	Atrial fibrillation		n	4q25	4	110784612	PITX2	.	rs6817105-C	C	rs6817105	2e-74
chr1	154814267	154814268	rs6666258	chr1	154841791	154841792	Atrial fibrillation		n	1q21.3	1	154841792	KCNN3, PMVK	3782	rs6666258-C	C	rs6666258	2e-14
chr15	73652173	73652174	rs7164883	chr15	73359832	73359833	Atrial fibrillation		n	15q24.1	15	73359833	HCN4	10021	rs7164883-G	G	rs7164883	3e-17
chr4	111718066	111718067	rs6843082	chr4	110796910	110796911	Atrial fibrillation		n	4q25	4	110796911	PITX2	.	rs6843082-G	G	rs6843082	3e-28
chr7	116186240	116186241	rs3807989	chr7	116546186	116546187	Atrial fibrillation		n	7q31.2	7	116546187	CAV1	857	rs3807989-G	G	rs3807989	4e-12
chr1	170569316	170569317	rs3903239	chr1	170600175	170600176	Atrial fibrillation		n	1q24.2	1	170600176	PRRX1	.	rs3903239-G	G	rs3903239	8e-14
chr16	73029159	73029160	rs7193343	chr16	72995260	72995261	Atrial fibrillation		n	16q22.3	16	72995261	ZFHX3	463	rs7193343-T	T	rs7193343	1e-10
chr16	73051619	73051620	rs2106261	chr16	73017720	73017721	Atrial fibrillation		n	16q22.3	16	73017721	ZFHX3	463	rs2106261-T	T	rs2106261	3e-16
chr16	73051619	73051620	rs2106261	chr16	73017720	73017721	Atrial fibrillation		n	16q22.3	16	73017721	ZFHX3	463	rs2106261-T	T	rs2106261	2e-15
chr1	154814352	154814353	rs13376333	chr1	154841876	154841877	Atrial fibrillation		n	1q21.3	1	154841877	KCNN3	3782	rs13376333-T	T	rs13376333	2e-21
chr4	111710168	111710169	rs2200733	chr4	110789012	110789013	Atrial fibrillation/atrial flutter		n	4q25	4	110789013	PITX2,ENPEP	.	rs2200733-T	T	rs2200733	3e-41
chr4	111720760	111720761	rs10033464	chr4	110799604	110799605	Atrial fibrillation/atrial flutter		n	4q25	4	110799605	PITX2,ENPEP	.	rs10033464-T	T	rs10033464	7e-11
chr3	39555579	39555580	rs864643	chr3	39514088	39514089	Attention deficit hyperactivity disorder		n	3p22.1	3	39514089	MOBP	4336	rs864643-?	undefined	rs864643	1e-08
chr13	94408505	94408506	rs7995215	chr13	93756252	93756253	Attention deficit hyperactivity disorder		n	13q31.3	13	93756253	GPC6	10082	rs7995215-?	undefined	rs7995215	1e-08
chr9	135618282	135618283	rs11243897	chr9	132742895	132742896	Attention deficit hyperactivity disorder		n	9q34.13	9	132742896	C9orf98	158067	rs11243897-?	undefined	rs11243897	6e-08
chr2	232318753	232318754	rs16828074	chr2	231454042	231454043	Attention deficit hyperactivity disorder		n	2q37.1	2	231454043	NCL	.	rs16828074-?	undefined	rs16828074	6e-09
chr20	14747470	14747471	rs4141463	chr20	14766824	14766825	Autism		n	20p12.1	20	14766825	MACROD2	140733	rs4141463-?	undefined	rs4141463	4e-08
chr1	114948280	114948281	rs6537825	chr1	114405658	114405659	Autism		n	1p13.2	1	114405659	TRIM33, BCAS2, DENND2C	51592;101928890	rs6537825-A	A	rs6537825	3e-08
chr1	115239815	115239816	rs926938	chr1	114697194	114697195	Autism		n	1p13.2	1	114697195	AMPD1, NRAS, CSDE1	270	rs926938-A	A	rs926938	4e-08
chr5	25967702	25967703	rs4307059	chr5	25967593	25967594	Autism		n	5p14.1	5	25967594	CDH10,CDH9	.	rs4307059-T	T	rs4307059	2e-10
chr1	115079657	115079658	rs11587400	chr1	114537036	114537037	Autism		h	1p13.2	1	114537037	TRIM33, BCAS2	.	2-SNP haplotype	undefined	rs11587400, rs1877455	7e-08
chr1	115239815	115239816	rs926938	chr1	114697194	114697195	Autism		h	1p13.2	1	114697195	AMPD1, NRAS, CASDE1	.	2-SNP haplotype	undefined	rs926938, rs8453	3e-08
chr1	115073875	115073876	rs10858047	chr1	114531254	114531255	Autism		h	1p13.2	1	114531255	TRIM33, BCAS2	.	3-SNP haplotype	undefined	rs10858047, rs11587400, rs1877455	8e-08
chr1	115239815	115239816	rs926938	chr1	114697194	114697195	Autism		h	1p13.2	1	114697195	AMPD, NRAS, CASDE1	.	3-SNP haplotype	undefined	rs926938, rs8453, rs10489525	9e-08
chr1	114948280	114948281	rs6537825	chr1	114405658	114405659	Autism		h	1p13.2	1	114405659	TRIM33	.	7-SNP haplotype	undefined	rs6537825, rs11582563, rs11585926, rs11589568, rs7511633, rs6661053, rs11102800	6e-08
chr1	114948280	114948281	rs6537825	chr1	114405658	114405659	Autism		h	1p13.2	1	114405659	TRIM33	.	8-SNP haplotype	undefined	rs6537825, rs11582563, rs11585926, rs11589568, rs7511633, rs6661053, rs11102800, rs3827735	6e-08
chr1	114948280	114948281	rs6537825	chr1	114405658	114405659	Autism		h	1p13.2	1	114405659	TRIM33	.	9-SNP haplotype	undefined	rs6537825, rs11582563, rs11585926, rs11589568, rs7511633, rs6661053, rs11102800, rs3827735, rs11102807	4e-08
chr1	115099091	115099092	rs1877455	chr1	114556470	114556471	Autism		h	1p13.2	1	114556471	TRIM33, BCAS2	.	2-SNP haplotype	undefined	rs11587400, rs1877455	7e-08
chr1	115259598	115259599	rs8453	chr1	114716977	114716978	Autism		h	1p13.2	1	114716978	AMPD1, NRAS, CASDE1	.	2-SNP haplotype	undefined	rs926938, rs8453	3e-08
chr1	115079657	115079658	rs11587400	chr1	114537036	114537037	Autism		h	1p13.2	1	114537037	TRIM33, BCAS2	.	3-SNP haplotype	undefined	rs10858047, rs11587400, rs1877455	8e-08
chr1	115259598	115259599	rs8453	chr1	114716977	114716978	Autism		h	1p13.2	1	114716978	AMPD, NRAS, CASDE1	.	3-SNP haplotype	undefined	rs926938, rs8453, rs10489525	9e-08
chr1	114959539	114959540	rs11582563	chr1	114416917	114416918	Autism		h	1p13.2	1	114416918	TRIM33	.	7-SNP haplotype	undefined	rs6537825, rs11582563, rs11585926, rs11589568, rs7511633, rs6661053, rs11102800	6e-08
chr1	114959539	114959540	rs11582563	chr1	114416917	114416918	Autism		h	1p13.2	1	114416918	TRIM33	.	8-SNP haplotype	undefined	rs6537825, rs11582563, rs11585926, rs11589568, rs7511633, rs6661053, rs11102800, rs3827735	6e-08
chr1	114959539	114959540	rs11582563	chr1	114416917	114416918	Autism		h	1p13.2	1	114416918	TRIM33	.	9-SNP haplotype	undefined	rs6537825, rs11582563, rs11585926, rs11589568, rs7511633, rs6661053, rs11102800, rs3827735, rs11102807	4e-08
chr12	2345294	2345295	rs1006737	chr12	2236128	2236129	Autism spectrum disorder, attention deficit-hyperactivity disorder, bipolar disorder, major depressive disorder, and schizophrenia (combined)		n	12p13.33	12	2236129	CACNA1C, DCP1B	775	rs1006737-?	undefined	rs1006737	5e-09
chr8	4180843	4180844	rs10503253	chr8	4323321	4323322	Autism spectrum disorder, attention deficit-hyperactivity disorder, bipolar disorder, major depressive disorder, and schizophrenia (combined)		n	8p23.2	8	4323322	CSMD1	64478	rs10503253-?	undefined	rs10503253	4e-08
chr6	30032521	30032522	rs8321	chr6	30064744	30064745	Autism spectrum disorder, attention deficit-hyperactivity disorder, bipolar disorder, major depressive disorder, and schizophrenia (combined)		n	6p22.1	6	30064745	MHC region	6992;30834	rs8321-?	undefined	rs8321	8e-09
chr6	30174130	30174131	rs2021722	chr6	30206353	30206354	Autism spectrum disorder, attention deficit-hyperactivity disorder, bipolar disorder, major depressive disorder, and schizophrenia (combined)		n	6p22.1	6	30206354	MHC region	7726	rs2021722-?	undefined	rs2021722	2e-12
chr3	52833218	52833219	rs2535629	chr3	52799202	52799203	Autism spectrum disorder, attention deficit-hyperactivity disorder, bipolar disorder, major depressive disorder, and schizophrenia (combined)		n	3p21.1	3	52799203	ITIH3	3699	rs2535629-?	undefined	rs2535629	3e-12
chr18	52752016	52752017	rs12966547	chr18	55084785	55084786	Autism spectrum disorder, attention deficit-hyperactivity disorder, bipolar disorder, major depressive disorder, and schizophrenia (combined)		n	18q21.2	18	55084786	CCDC68	.	rs12966547-?	undefined	rs12966547	3e-10
chr10	62279123	62279124	rs10994397	chr10	60519365	60519366	Autism spectrum disorder, attention deficit-hyperactivity disorder, bipolar disorder, major depressive disorder, and schizophrenia (combined)		n	10q21.2	10	60519366	ANK3	288	rs10994397-?	undefined	rs10994397	7e-09
chr11	79077192	79077193	rs12576775	chr11	79366148	79366149	Autism spectrum disorder, attention deficit-hyperactivity disorder, bipolar disorder, major depressive disorder, and schizophrenia (combined)		n	11q14.1	11	79366149	ODZ4	26011	rs12576775-?	undefined	rs12576775	4e-08
chr8	89760310	89760311	rs7004633	chr8	88748081	88748082	Autism spectrum disorder, attention deficit-hyperactivity disorder, bipolar disorder, major depressive disorder, and schizophrenia (combined)		n	8q21.3	8	88748082	MMP16	.	rs7004633-?	undefined	rs7004633	3e-08
chr1	98502933	98502934	rs1625579	chr1	98037377	98037378	Autism spectrum disorder, attention deficit-hyperactivity disorder, bipolar disorder, major depressive disorder, and schizophrenia (combined)		n	1p21.3	1	98037378	DPYD, MIR137	400765	rs1625579-?	undefined	rs1625579	2e-11
chr10	104660003	104660004	rs11191454	chr10	102900246	102900247	Autism spectrum disorder, attention deficit-hyperactivity disorder, bipolar disorder, major depressive disorder, and schizophrenia (combined)		n	10q24.32	10	102900247	AS3MT	57412;100528007	rs11191454-?	undefined	rs11191454	1e-08
chr10	104775907	104775908	rs7914558	chr10	103016150	103016151	Autism spectrum disorder, attention deficit-hyperactivity disorder, bipolar disorder, major depressive disorder, and schizophrenia (combined)		n	10q24.32	10	103016151	CNNM2	54805	rs7914558-?	undefined	rs7914558	2e-09
chr10	104906210	104906211	rs11191580	chr10	103146453	103146454	Autism spectrum disorder, attention deficit-hyperactivity disorder, bipolar disorder, major depressive disorder, and schizophrenia (combined)		n	10q24.33	10	103146454	NT5C2	22978	rs11191580-?	undefined	rs11191580	1e-08
chr6	152790572	152790573	rs9371601	chr6	152469437	152469438	Autism spectrum disorder, attention deficit-hyperactivity disorder, bipolar disorder, major depressive disorder, and schizophrenia (combined)		n	6q25.2	6	152469438	SYNE1	23345	rs9371601-?	undefined	rs9371601	4e-09
chr2	193984620	193984621	rs17662626	chr2	193119894	193119895	Autism spectrum disorder, attention deficit-hyperactivity disorder, bipolar disorder, major depressive disorder, and schizophrenia (combined)		n	2q32.3	2	193119895	PCGEM1	.	rs17662626-?	undefined	rs17662626	5e-08
chr10	62222106	62222107	rs10994359	chr10	60462348	60462349	Autism spectrum disorder, attention deficit-hyperactivity disorder, bipolar disorder, major depressive disorder, and schizophrenia (combined)		n	10q21.2	10	60462349	ANK3	288	rs10994359-C	C	rs10994359	3e-09
chr10	18601927	18601928	rs2799573	chr10	18312998	18312999	Autism spectrum disorder, attention deficit-hyperactivity disorder, bipolar disorder, major depressive disorder, and schizophrenia (combined)		n	10p12.32	10	18312999	CACNB2	783	rs2799573 -?	undefined	rs2799573	4e-08
chr6	32605883	32605884	rs2187668	chr6	32638106	32638107	Autoimmune hepatitis type-1		n	6p21.32	6	32638107	HLA-DQA1	3117	rs2187668-?	undefined	rs2187668	2e-78
chr12	111884607	111884608	rs3184504	chr12	111446803	111446804	Autoimmune hepatitis type-1		n	12q24.12	12	111446804	SH2B3	10019	rs3184504-?	undefined	rs3184504	8e-08
chr3	99844292	99844293	rs9811920	chr3	100125448	100125449	Axial length		n	3q12.1	3	100125449	MGC4308, LOC648640, DOC1, C3ORF26, TBC1D23, FILIP1L, COL8A1	84319	rs9811920-A	A	rs9811920	5e-11
chr6	129820037	129820038	rs12193446	chr6	129498892	129498893	Axial length		n	6q22.33	6	129498893	LAMA2, ARHGAP18	3908	rs12193446-A	A	rs12193446	1e-08
chr1	219775431	219775432	rs994767	chr1	219602089	219602090	Axial length		n	1q41	1	219602090	ZC3H11B, LOC388739, LOC728518	.	rs994767-A	A	rs994767	1e-11
chr15	34989625	34989626	rs11073058	chr15	34697424	34697425	Axial length		n	15q14	15	34697425	GJD2, ACTC1	.	rs11073058-T	T	rs11073058	4e-11
chr1	38092722	38092723	rs4074961	chr1	37627050	37627051	Axial length		n	1p34.3	1	37627051	RSPO1, SNIP1, RSPO1, GNL2, EPHA10, DNALI1, CDCA8, C1orf109	284654	rs4074961-T	T	rs4074961	4e-13
chr16	88321435	88321436	rs6540223	chr16	88287829	88287830	Axial length		n	16q24.2	16	88287830	ZNF469	.	rs6540223-T	T	rs6540223	7e-08
chr3	187649418	187649419	rs6773854	chr3	187931630	187931631	B cell non-Hodgkin lymphoma		n	3q27.3	3	187931631	BCL6, LPP	.	rs6773854-C	C	rs6773854	3e-13
chr19	18803171	18803172	rs10419226	chr19	18692361	18692362	Barretts esophagus		n	19p13.11	19	18692362	CRTC1	23373	rs10419226-A	A	rs10419226	6e-08
chr6	29356330	29356331	rs9257809	chr6	29388553	29388554	Barretts esophagus		n	6p22.1	6	29388554	MHC, OR2D12, OR2D13	100189401	rs9257809-A	A	rs9257809	4e-09
chr16	86403117	86403118	rs9936833	chr16	86369511	86369512	Barretts esophagus		n	16q24.1	16	86369512	FOXF1, LOC732275	.	rs9936833-C	C	rs9936833	3e-10
chr8	101024504	101024505	rs7006527	chr8	100012276	100012277	Basal cell carcinoma	YES	n	8q22.2	8	100012277	RGS22	26166	rs7006527-?	undefined	rs7006527	9e-13
chr8	101024504	101024505	rs7006527	chr8	100012276	100012277	Basal cell carcinoma	YES	n	8q22.2	8	100012277	RGS22	26166	rs7006527-?	undefined	rs7006527	9e-10
chr1	17722362	17722363	rs7538876	chr1	17395866	17395867	Basal cell carcinoma	YES	n	1p36.13	1	17395867	PADI6, RCC2	353238	rs7538876-A	A	rs7538876	7e-14
chr1	17722362	17722363	rs7538876	chr1	17395866	17395867	Basal cell carcinoma	YES	n	1p36.13	1	17395867	PADI4, PADI6,RCC2, ARHGEF10L	353238	rs7538876-A	A	rs7538876	4e-12
chr5	1322086	1322087	rs401681	chr5	1321971	1321972	Basal cell carcinoma	YES	n	5p15.33	5	1321972	TERT	81037	rs401681-C	C	rs401681	2e-12
chr5	1322086	1322087	rs401681	chr5	1321971	1321972	Basal cell carcinoma	YES	n	5p15.33	5	1321972	CLPTM1L, TERT	81037	rs401681-C	C	rs401681	4e-12
chr17	7571751	7571752	rs78378222	chr17	7668433	7668434	Basal cell carcinoma	YES	n	17p13.1	17	7668434	TP53	7157	rs78378222-C	C	rs78378222	2e-20
chr20	2281969	2281970	rs214782	chr20	2301323	2301324	Basal cell carcinoma	YES	n	20p13	20	2301324	TGM3	7053	rs214782-G	G	rs214782	6e-17
chr17	7571751	7571752	rs78378222	chr17	7668433	7668434	Basal cell carcinoma	YES	n	17p13.1	17	7668434	TP53	7157	rs78378222-G	G	rs78378222	4e-22
chr9	22034718	22034719	rs2151280	chr9	22034719	22034720	Basal cell carcinoma	YES	n	9p21.3	9	22034720	CDKN2A, CDKN2B	100048912	rs2151280-G	G	rs2151280	3e-10
chr13	100041737	100041738	rs7335046	chr13	99389483	99389484	Basal cell carcinoma	YES	n	13q32.3	13	99389484	UBAC2	.	rs7335046-G	G	rs7335046	3e-08
chr1	228997834	228997835	rs801114	chr1	228862087	228862088	Basal cell carcinoma	YES	n	1q42.13	1	228862088	RHOU	.	rs801114-G	G	rs801114	2e-13
chr1	228997834	228997835	rs801114	chr1	228862087	228862088	Basal cell carcinoma	YES	n	1q42.13	1	228862088	RHOU	.	rs801114-G	G	rs801114	6e-12
chr6	475488	475489	rs12210050	chr6	475488	475489	Basal cell carcinoma	YES	n	6p25.3	6	475489	EXOC2	.	rs12210050-T	T	rs12210050	1e-09
chr20	2220309	2220310	rs59586681	chr20	2239663	2239664	Basal cell carcinoma	YES	n	20p13	20	2239664	TGM3	.	rs59586681-T	T	rs59586681	3e-09
chr16	89986116	89986117	rs1805007	chr16	89919708	89919709	Basal cell carcinoma	YES	n	16q24.3	16	89919709	MC1R	4157	rs1805007-T	T	rs1805007	4e-17
chr7	130585552	130585553	rs157935	chr7	130900793	130900794	Basal cell carcinoma	YES	n	7q32.3	7	130900794	KLF14	378805	rs157935-T	T	rs157935	9e-11
chr6	31058177	31058178	rs4947296	chr6	31090400	31090401	Behcets disease		n	6p21.33	6	31090401	HCG22	100189401	rs4947296-?	undefined	rs4947296	1e-11
chr6	31099576	31099577	rs4959053	chr6	31131799	31131800	Behcets disease		n	6p21.33	6	31131800	PSORS1C1	170679	rs4959053-?	undefined	rs4959053	2e-20
chr6	31336417	31336418	rs9266406	chr6	31368640	31368641	Behcets disease		n	6p21.33	6	31368641	MICA, MICB, DHFRP2	100189401	rs9266406-?	undefined	rs9266406	2e-10
chr1	67760139	67760140	rs924080	chr1	67294456	67294457	Behcets disease		n	1p31.3	1	67294457	IL23R,IL12RB2	.	rs924080-?	undefined	rs924080	7e-09
chr2	122018762	122018763	rs17006292	chr2	121261186	121261187	Behcets disease		n	2q14.2	2	121261187	TFCP2L1	29842	rs17006292-?	undefined	rs17006292	5e-09
chr1	206944644	206944645	rs1518111	chr1	206771299	206771300	Behcets disease		n	1q32.1	1	206771300	IL10	3586	rs1518111-?	undefined	rs1518111	4e-18
chr2	192010487	192010488	rs7574070	chr2	191145761	191145762	Behcets disease		n	2q32.3	2	191145762	STAT4	6775	rs7574070-A	A	rs7574070	1e-09
chr2	192017770	192017771	rs897200	chr2	191153044	191153045	Behcets disease		n	2q32.3	2	191153045	STAT4	6775	rs897200-A	A	rs897200	6e-09
chr3	46205685	46205686	rs7616215	chr3	46164193	46164194	Behcets disease		n	3p21.31	3	46164194	CCR1, CCR3	.	rs7616215-C	C	rs7616215	4e-13
chr1	67753507	67753508	rs1495965	chr1	67287824	67287825	Behcets disease		n	1p31.3	1	67287825	IL23R,IL12RB2	.	rs1495965-G	G	rs1495965	2e-11
chr12	10560956	10560957	rs2617170	chr12	10408357	10408358	Behcets disease		n	12p13.2	12	10408358	KLRC4	8302;100528032	rs2617170-T	T	rs2617170	1e-09
chr5	96118865	96118866	rs17482078	chr5	96783161	96783162	Behcets disease		n	5q15	5	96783162	ERAP1	51752;102724748	rs17482078-T	T	rs17482078	5e-11
chr5	96118865	96118866	rs17482078	chr5	96783161	96783162	Behcets disease		n	5q15	5	96783162	ERAP1	51752;102724748	rs17482078-T	T	rs17482078	4e-08
chr1	206946633	206946634	rs1800871	chr1	206773288	206773289	Behcets disease		n	1q32.1	1	206773289	IL10	3586	rs1800871-T	T	rs1800871	1e-14
chr2	192017770	192017771	rs897200	chr2	191153044	191153045	Behcets disease		h	2q32.3	2	191153045	STAT4	.	3-SNP Haplotype	undefined	rs897200, rs7572482, rs7574070	4e-08
chr2	192015071	192015072	rs7572482	chr2	191150345	191150346	Behcets disease		h	2q32.3	2	191150346	STAT4	.	3-SNP Haplotype	undefined	rs897200, rs7572482, rs7574070	4e-08
chr11	5264145	5264146	rs2071348	chr11	5242915	5242916	Beta thalassemia/hemoglobin E disease		n	11p15.4	11	5242916	HBE1, HBG2, HBG1, HBD, HBBP1	3044	rs2071348-?	undefined	rs2071348	3e-15
chr2	60719969	60719970	rs766432	chr2	60492834	60492835	Beta thalassemia/hemoglobin E disease		n	2p16.1	2	60492835	BCL11A	53335	rs766432-?	undefined	rs766432	1e-10
chr6	135427143	135427144	rs9376092	chr6	135106005	135106006	Beta thalassemia/hemoglobin E disease		n	6q23.3	6	135106006	HBS1L, MYB	.	rs9376092-?	undefined	rs9376092	2e-11
chr6	30075863	30075864	rs2023472	chr6	30108086	30108087	Beta-2 microglubulin plasma levels		n	6p22.1	6	30108087	TRIM31	11074	rs2023472-A	A	rs2023472	3e-15
chr6	31238317	31238318	rs9264638	chr6	31270540	31270541	Beta-2 microglubulin plasma levels		n	6p21.33	6	31270541	HLA-C	3107	rs9264638-A	A	rs9264638	2e-23
chr6	31322558	31322559	rs2523608	chr6	31354781	31354782	Beta-2 microglubulin plasma levels		n	6p21.33	6	31354782	HLA-B	3106;102465537	rs2523608-A	A	rs2523608	9e-09
chr6	31362309	31362310	rs16899524	chr6	31394532	31394533	Beta-2 microglubulin plasma levels		n	6p21.33	6	31394533	HLA-B	101929072	rs16899524-C	C	rs16899524	1e-08
chr6	31405616	31405617	rs2596466	chr6	31437839	31437840	Beta-2 microglubulin plasma levels		n	6p21.33	6	31437840	MICA	100189401	rs2596466-C	C	rs2596466	2e-12
chr12	111884607	111884608	rs3184504	chr12	111446803	111446804	Beta-2 microglubulin plasma levels		n	12q24.12	12	111446804	SH2B3, ATXN2	10019	rs3184504-C	C	rs3184504	3e-08
chr6	29920331	29920332	rs9260489	chr6	29952554	29952555	Beta-2 microglubulin plasma levels		n	6p22.1	6	29952555	HLA-A	100189401	rs9260489-G	G	rs9260489	2e-22
chr9	139862632	139862633	rs57024841	chr9	136968180	136968181	Beta-trace protein levels		n	9q34.3	9	136968181	PTGDS	101928638	rs57024841-A	A	rs57024841	1e-23
chr10	111735749	111735750	rs17095355	chr10	109975991	109975992	Biliary atresia		n	10q25.1	10	109975992	XPNPEP1,ADD3	100505933	rs17095355-T	T	rs17095355	7e-09
chr12	21017874	21017875	rs2417940	chr12	20864940	20864941	Bilirubin levels		n	12p12.2	12	20864941	SLCO1B3	28234	rs2417940-?	undefined	rs2417940	7e-19
chr12	21017874	21017875	rs2417940	chr12	20864940	20864941	Bilirubin levels		n	12p12.2	12	20864941	SLCO1B3, LST3	28234	rs2417940-?	undefined	rs2417940	2e-17
chr12	21017874	21017875	rs2417940	chr12	20864940	20864941	Bilirubin levels		n	12p12.2	12	20864941	SLCO1B3	28234	rs2417940-?	undefined	rs2417940	2e-16
chr12	21017874	21017875	rs2417940	chr12	20864940	20864941	Bilirubin levels		n	12p12.2	12	20864941	SLCO1B3	28234	rs2417940-?	undefined	rs2417940	5e-13
chr12	21368721	21368722	rs4363657	chr12	21215787	21215788	Bilirubin levels		n	12p12.1	12	21215788	SLCO1B1	10599	rs4363657-?	undefined	rs4363657	5e-08
chr4	155389246	155389247	rs17031671	chr4	154468094	154468095	Bilirubin levels		n	4q31.3	4	154468095	DCHS2	54798	rs17031671-?	undefined	rs17031671	6e-11
chr1	159856428	159856429	rs2501324	chr1	159886638	159886639	Bilirubin levels		n	1q23.2	1	159886639	CCDC19	25790	rs2501324-?	undefined	rs2501324	2e-10
chr2	160867058	160867059	rs2667011	chr2	160010547	160010548	Bilirubin levels		n	2q24.2	2	160010548	PLA2R1	22925	rs2667011-?	undefined	rs2667011	2e-13
chr2	234264847	234264848	rs1550532	chr2	233356201	233356202	Bilirubin levels		n	2q37.1	2	233356202	DGKD	8527	rs1550532-?	undefined	rs1550532	3e-19
chr2	234406654	234406655	rs6704644	chr2	233498008	233498009	Bilirubin levels		n	2q37.1	2	233498009	USP40	55230	rs6704644-?	undefined	rs6704644	8e-08
chr2	234639309	234639310	rs11891311	chr2	233730663	233730664	Bilirubin levels		n	2q37.1	2	233730664	UGT1A1	54575;54576;54577;54578;54579;54600;54657;54659	rs11891311-?	undefined	rs11891311	1e-41
chr2	234669143	234669144	rs4148323	chr2	233760497	233760498	Bilirubin levels		n	2q37.1	2	233760498	UGT1A1	54575;54576;54577;54578;54579;54600;54657;54658;54659	rs4148323-?	undefined	rs4148323	3e-139
chr2	234669143	234669144	rs4148323	chr2	233760497	233760498	Bilirubin levels		n	2q37.1	2	233760498	UGT1A1	54575;54576;54577;54578;54579;54600;54657;54658;54659	rs4148323-?	undefined	rs4148323	5e-69
chr2	234669143	234669144	rs4148323	chr2	233760497	233760498	Bilirubin levels		n	2q37.1	2	233760498	UGT1A1	54575;54576;54577;54578;54579;54600;54657;54658;54659	rs4148323-?	undefined	rs4148323	2e-62
chr2	234669143	234669144	rs4148323	chr2	233760497	233760498	Bilirubin levels		n	2q37.1	2	233760498	UGT1A1	54575;54576;54577;54578;54579;54600;54657;54658;54659	rs4148323-?	undefined	rs4148323	7e-30
chr2	234672638	234672639	rs6742078	chr2	233763992	233763993	Bilirubin levels		n	2q37.1	2	233763993	UGT1A1	54575;54576;54577;54578;54579;54600;54657;54658;54659	rs6742078-?	undefined	rs6742078	1e-89
chr2	234672638	234672639	rs6742078	chr2	233763992	233763993	Bilirubin levels		n	2q37.1	2	233763993	UGT1A1	54575;54576;54577;54578;54579;54600;54657;54658;54659	rs6742078-?	undefined	rs6742078	2e-78
chr2	234672638	234672639	rs6742078	chr2	233763992	233763993	Bilirubin levels		n	2q37.1	2	233763993	UGT1A1	54575;54576;54577;54578;54579;54600;54657;54658;54659	rs6742078-?	undefined	rs6742078	6e-40
chr2	234673308	234673309	rs4148325	chr2	233764662	233764663	Bilirubin levels		n	2q37.1	2	233764663	UGT1A	54575;54576;54577;54578;54579;54600;54657;54658;54659	rs4148325-?	undefined	rs4148325	5e-62
chr2	234698789	234698790	rs2361502	chr2	233790143	233790144	Bilirubin levels		n	2q37.1	2	233790144	LOC339766	339766	rs2361502-?	undefined	rs2361502	7e-23
chr12	21074121	21074122	rs2117032	chr12	20921187	20921188	Bilirubin levels		n	12p12.2	12	20921188	SLCO1B3	.	rs2117032-C	C	rs2117032	3e-14
chr12	21331548	21331549	rs4149056	chr12	21178614	21178615	Bilirubin levels		n	12p12.1	12	21178615	SLCO1B1,LST-3TM12,SLCO1A2	10599	rs4149056-C	C	rs4149056	7e-13
chr2	234668569	234668570	rs887829	chr2	233759923	233759924	Bilirubin levels		n	2q37.1	2	233759924	UGT1A1	54575;54576;54577;54578;54579;54600;54657;54658;54659	rs887829-T	T	rs887829	1e-69
chr2	234668569	234668570	rs887829	chr2	233759923	233759924	Bilirubin levels		n	2q37.1	2	233759924	UGT1A1	54575;54576;54577;54578;54579;54600;54657;54658;54659	rs887829-T	T	rs887829	2e-22
chr2	234668569	234668570	rs887829	chr2	233759923	233759924	Bilirubin levels		n	2q37.1	2	233759924	UGT1A	54575;54576;54577;54578;54579;54600;54657;54658;54659	rs887829-T	T	rs887829	9e-20
chr2	234672638	234672639	rs6742078	chr2	233763992	233763993	Bilirubin levels		y	2q37.1	2	233763993	UGT1A1	.	rs6742078-?	undefined	rs6742078, rs11891311	1e-158
chr2	234639309	234639310	rs11891311	chr2	233730663	233730664	Bilirubin levels		y	2q37.1	2	233730664	UGT1A1	.	rs6742078-?	undefined	rs6742078, rs11891311	1e-158
chr4	9926966	9926967	rs13129697	chr4	9925342	9925343	Biochemical measures		n	4p16.1	4	9925343	SLC2A9	56606	rs13129697-C	C	rs13129697	1e-09
chr6	122158269	122158270	rs12110693	chr6	121837123	121837124	Biomedical quantitative traits		n	6q22.31	6	121837124	LOC644502	.	rs12110693-A	A	rs12110693	2e-09
chr7	121033120	121033121	rs7776725	chr7	121393066	121393067	Biomedical quantitative traits		n	7q31.31	7	121393067	FAM3C	10447	rs7776725-C	C	rs7776725	1e-11
chr12	112645400	112645401	rs2074356	chr12	112207596	112207597	Biomedical quantitative traits		n	12q24.13	12	112207597	C12orf51	283450	rs2074356-T	T	rs2074356	8e-12
chr1	208024819	208024820	rs12731740	chr1	207851474	207851475	Biomedical quantitative traits		n	1q32.2	1	207851475	CD46, LOC148696	.	rs12731740-T	T	rs12731740	3e-09
chr3	1897972	1897973	rs2727943	chr3	1856288	1856289	Bipolar disorder		n	3p26.3	3	1856289	Intergenic	.	rs2727943-?	undefined	rs2727943	3e-08
chr19	19443985	19443986	rs2011503	chr19	19333176	19333177	Bipolar disorder		n	19p13.11	19	19333177	NCAN	23383	rs2011503-?	undefined	rs2011503	9e-08
chr16	23634025	23634026	rs420259	chr16	23622704	23622705	Bipolar disorder		n	16p12.2	16	23622705	NR	79728	rs420259-?	undefined	rs420259	9e-09
chr6	31327700	31327701	rs9378249	chr6	31359923	31359924	Bipolar disorder		n	6p21.33	6	31359924	NR	100189401	rs9378249-?	undefined	rs9378249	1e-08
chr6	166155456	166155457	rs1039002	chr6	165741968	165741969	Bipolar disorder		n	6q27	6	165741969	RP11-252P19.1	.	rs1039002-?	undefined	rs1039002	2e-08
chr1	220658233	220658234	rs12563333	chr1	220484891	220484892	Bipolar disorder		n	1q41	1	220484892	MARK1	.	rs12563333-?	undefined	rs12563333	6e-08
chr12	2345294	2345295	rs1006737	chr12	2236128	2236129	Bipolar disorder		n	12p13.33	12	2236129	CACNA1C	775	rs1006737-A	A	rs1006737	7e-08
chr12	2419895	2419896	rs4765913	chr12	2310729	2310730	Bipolar disorder		n	12p13.33	12	2310730	CANCNA1C	775	rs4765913-A	A	rs4765913	2e-08
chr19	19361734	19361735	rs1064395	chr19	19250925	19250926	Bipolar disorder		n	19p13.11	19	19250926	NCAN	1463	rs1064395-A	A	rs1064395	2e-09
chr16	23634025	23634026	rs420259	chr16	23622704	23622705	Bipolar disorder		n	16p12.2	16	23622705	PALB2,NDUFAB1,DCTN5	79728	rs420259-A	A	rs420259	6e-08
chr13	42653436	42653437	rs1012053	chr13	42079300	42079301	Bipolar disorder		n	13q14.11	13	42079301	DGKH	160851	rs1012053-A	A	rs1012053	2e-08
chr11	79083619	79083620	rs12290811	chr11	79372575	79372576	Bipolar disorder		n	11q14.1	11	79372576	ODZ4	26011	rs12290811-A	A	rs12290811	1e-09
chr6	98576222	98576223	rs12202969	chr6	98128346	98128347	Bipolar disorder		n	6q16.1	6	98128347	MIR2113, POU3F2	.	rs12202969-A	A	rs12202969	1e-08
chr3	36856029	36856030	rs9834970	chr3	36814538	36814539	Bipolar disorder		n	3p22.2	3	36814539	TRANK1	.	rs9834970-C	C	rs9834970	1e-12
chr10	62322033	62322034	rs10994415	chr10	60562275	60562276	Bipolar disorder		n	10q21.2	10	60562276	ANK3	288	rs10994415-C	C	rs10994415	7e-11
chr5	7519297	7519298	rs17826816	chr5	7519184	7519185	Bipolar disorder		n	5p15.31	5	7519185	ADCY2	108	rs17826816-G	G	rs17826816	1e-08
chr3	36864488	36864489	rs6550435	chr3	36822997	36822998	Bipolar disorder		n	3p22.2	3	36822998	TRANK1	.	rs6550435-G	G	rs6550435	2e-08
chr3	52279593	52279594	rs7618915	chr3	52245577	52245578	Bipolar disorder		n	3p21.2	3	52245578	Intergenic	132160;101929054	rs7618915-G	G	rs7618915	3e-10
chr11	79077192	79077193	rs12576775	chr11	79366148	79366149	Bipolar disorder		n	11q14.1	11	79366149	ODZ4	26011	rs12576775-G	G	rs12576775	4e-08
chr2	97405439	97405440	rs2271893	chr2	96739702	96739703	Bipolar disorder		n	2q11.2	2	96739703	LMAN2L	81562	rs2271893-G	G	rs2271893	2e-10
chr10	62179811	62179812	rs10994336	chr10	60420053	60420054	Bipolar disorder		n	10q21.2	10	60420054	ANK3	288	rs10994336-T	T	rs10994336	9e-09
chr10	62185493	62185494	rs4948418	chr10	60425735	60425736	Bipolar disorder		n	10q21.2	10	60425736	ANK3	288	rs4948418-T	T	rs4948418	4e-10
chr1	79238014	79238015	rs4650608	chr1	78772329	78772330	Bipolar disorder		n	1p31.1	1	78772330	PTGFR	.	rs4650608-T	T	rs4650608	8e-09
chr10	114880550	114880551	rs12772424	chr10	113120791	113120792	Bipolar disorder (body mass index interaction)		n	10q25.2	10	113120792	TCF7L2	6934	rs12772424-?	undefined	rs12772424	3e-08
chr3	140370011	140370012	rs72977016	chr3	140651169	140651170	Bipolar disorder (body mass index interaction)		n	3q23	3	140651170	TRIM42	102724068	rs72977016-?	undefined	rs72977016	7e-09
chr3	140417445	140417446	rs79436609	chr3	140698603	140698604	Bipolar disorder (body mass index interaction)		n	3q23	3	140698604	NR	287015	rs79436609-?	undefined	rs79436609	3e-08
chr12	2345294	2345295	rs1006737	chr12	2236128	2236129	Bipolar disorder and major depressive disorder (combined)		n	12p13.33	12	2236129	CACNA1C	775	rs1006737-A	A	rs1006737	3e-08
chr6	89732100	89732101	rs12201676	chr6	89022381	89022382	Bipolar disorder and schizophrenia		n	6q15	6	89022382	GABRR1	.	rs12201676-?	undefined	rs12201676	4e-08
chr9	121359285	121359286	rs11789399	chr9	118597007	118597008	Bipolar disorder and schizophrenia		n	9q33.1	9	118597008	ASTN2	.	rs11789399-?	undefined	rs11789399	6e-09
chr4	17993409	17993410	rs724577	chr4	17991786	17991787	Birth weight		n	4p15.31	4	17991787	LCORL	254251	rs724577-C	C	rs724577	5e-11
chr5	57172077	57172078	rs4432842	chr5	57876250	57876251	Birth weight		n	5q11.2	5	57876251	Intergenic	.	rs4432842-C	C	rs4432842	5e-08
chr3	123096819	123096820	rs9883204	chr3	123377972	123377973	Birth weight		n	3q21.1	3	123377973	ADCY5	111	rs9883204-C	C	rs9883204	6e-20
chr3	123096819	123096820	rs9883204	chr3	123377972	123377973	Birth weight		n	3q21.1	3	123377973	ADCY5	111	rs9883204-C	C	rs9883204	7e-15
chr3	156798774	156798775	rs900400	chr3	157080985	157080986	Birth weight		n	3q25.31	3	157080986	CCNL1	.	rs900400-C	C	rs900400	4e-38
chr3	156798774	156798775	rs900400	chr3	157080985	157080986	Birth weight		n	3q25.31	3	157080986	CCNL1, LEKR1	.	rs900400-C	C	rs900400	2e-35
chr6	20703951	20703952	rs6931514	chr6	20703720	20703721	Birth weight		n	6p22.3	6	20703721	CDKAL1	54901	rs6931514-G	G	rs6931514	2e-18
chr10	115805055	115805056	rs1801253	chr10	114045296	114045297	Birth weight		n	10q25.3	10	114045297	ADRB1	153	rs1801253-G	G	rs1801253	4e-09
chr12	66358346	66358347	rs1042725	chr12	65964566	65964567	Birth weight		n	12q14.3	12	65964567	HMGA2	8091	rs1042725-T	T	rs1042725	1e-19
chr12	11279091	11279092	rs1031391	chr12	11126492	11126493	Bitter taste perception		n	12p13.2	12	11126493	Tas2R31, Tas2R43	100533464	rs1031391-?	undefined	rs1031391	2e-19
chr7	141672603	141672604	rs10246939	chr7	141972803	141972804	Bitter taste perception		n	7q34	7	141972804	Tas2R38	5726;8972	rs10246939-?	undefined	rs10246939	2e-62
chr12	11216314	11216315	rs2708377	chr12	11063715	11063716	Bitter taste perception		y	12p13.2	12	11063716	Tas2R46	.	rs2708377-?	undefined	rs2708377, rs8181	3e-08
chr12	11324558	11324559	rs8181	chr12	11171959	11171960	Bitter taste perception		y	12p13.2	12	11171960	Tas2R46	.	rs2708377-?	undefined	rs2708377, rs8181	3e-08
chr7	141673344	141673345	rs713598	chr7	141973544	141973545	Bitter taste response		n	7q34	7	141973545	TAS2R38	5726;8972	rs713598-?	undefined	rs713598	2e-104
chr6	542158	542159	rs6918152	chr6	542158	542159	Black vs. blond hair color		n	6p25.3	6	542159	EXOC2	55770	rs6918152-A	A	rs6918152	6e-08
chr15	28365617	28365618	rs12913832	chr15	28120471	28120472	Black vs. blond hair color		n	15q13.1	15	28120472	HERC2	8924	rs12913832-A	A	rs12913832	4e-103
chr5	33958958	33958959	rs28777	chr5	33958853	33958854	Black vs. blond hair color		n	5p13.2	5	33958854	MATP	51151	rs28777-C	C	rs28777	1e-17
chr14	92773662	92773663	rs12896399	chr14	92307318	92307319	Black vs. blond hair color		n	14q32.12	14	92307319	SLC24A4	.	rs12896399-G	G	rs12896399	8e-21
chr6	396320	396321	rs12203592	chr6	396320	396321	Black vs. blond hair color		n	6p25.3	6	396321	IRF4	3662	rs12203592-T	T	rs12203592	7e-127
chr15	29006092	29006093	rs8033165	chr15	28760946	28760947	Black vs. blond hair color		n	15q13.1	15	28760947	Intergenic	.	rs8033165-T	T	rs8033165	5e-11
chr15	28335819	28335820	rs11855019	chr15	28090673	28090674	Black vs. blond hair color		n	15q13.1	15	28090674	OCA2	4948	rs11855019-G	G	rs11855019	2e-24
chr15	28365617	28365618	rs12913832	chr15	28120471	28120472	Black vs. red hair color		n	15q13.1	15	28120472	HERC2	8924	rs12913832-A	A	rs12913832	1e-77
chr5	33958958	33958959	rs28777	chr5	33958853	33958854	Black vs. red hair color		n	5p13.2	5	33958854	MATP	51151	rs28777-C	C	rs28777	9e-14
chr6	396320	396321	rs12203592	chr6	396320	396321	Black vs. red hair color		n	6p25.3	6	396321	IRF4	3662	rs12203592-T	T	rs12203592	9e-28
chr15	29006092	29006093	rs8033165	chr15	28760946	28760947	Black vs. red hair color		n	15q13.1	15	28760947	Intergenic	.	rs8033165-T	T	rs8033165	2e-12
chr16	89755902	89755903	rs258322	chr16	89689494	89689495	Black vs. red hair color		n	16q24.3	16	89689495	MC1R	8558	rs258322-T	T	rs258322	2e-23
chr15	28335819	28335820	rs11855019	chr15	28090673	28090674	Black vs. red hair color		n	15q13.1	15	28090674	OCA2	4948	rs11855019-G	G	rs11855019	6e-20
chr8	18272880	18272881	rs1495741	chr8	18415370	18415371	Bladder cancer	YES	n	8p22	8	18415371	NAT2	.	rs1495741-?	undefined	rs1495741	4e-11
chr22	39332622	39332623	rs1014971	chr22	38936617	38936618	Bladder cancer	YES	n	22q13.1	22	38936618	CBX6,APOBEC3A	.	rs1014971-?	undefined	rs1014971	8e-12
chr18	43316965	43316966	rs7238033	chr18	45737000	45737001	Bladder cancer	YES	n	18q12.3	18	45737001	SLC14A1	6563	rs7238033-?	undefined	rs7238033	9e-09
chr11	1874071	1874072	rs907611	chr11	1852841	1852842	Bladder cancer	YES	n	11p15.5	11	1852842	LSP1	4046	rs907611-A	A	rs907611	4e-08
chr8	18272880	18272881	rs1495741	chr8	18415370	18415371	Bladder cancer	YES	n	8p22	8	18415371	NAT2	.	rs1495741-A	A	rs1495741	2e-10
chr3	189645932	189645933	rs710521	chr3	189928143	189928144	Bladder cancer	YES	n	3q28	3	189928144	TP63	.	rs710521-A	A	rs710521	2e-11
chr3	189645932	189645933	rs710521	chr3	189928143	189928144	Bladder cancer	YES	n	3q28	3	189928144	TP63	.	rs710521-A	A	rs710521	2e-10
chr5	1322086	1322087	rs401681	chr5	1321971	1321972	Bladder cancer	YES	n	5p15.33	5	1321972	TERT, CLPTML	81037	rs401681-C	C	rs401681	4e-11
chr19	30296852	30296853	rs8102137	chr19	29805945	29805946	Bladder cancer	YES	n	19q12	19	29805946	CCNE1	.	rs8102137-C	C	rs8102137	1e-11
chr19	30296852	30296853	rs8102137	chr19	29805945	29805946	Bladder cancer	YES	n	19q12	19	29805946	CCNE1	.	rs8102137-C	C	rs8102137	2e-11
chr3	169492100	169492101	rs10936599	chr3	169774312	169774313	Bladder cancer	YES	n	3q26.2	3	169774313	TERC, ACTRT3, MYNN, LRRC34	55892	rs10936599-C	C	rs10936599	5e-09
chr4	1734238	1734239	rs798766	chr4	1732511	1732512	Bladder cancer	YES	n	4p16.3	4	1732512	TMEM129, TACC3, FGFR3	10460	rs798766-T	T	rs798766	7e-25
chr4	1734238	1734239	rs798766	chr4	1732511	1732512	Bladder cancer	YES	n	4p16.3	4	1732512	TMEM129,TACC3,FGFR3	10460	rs798766-T	T	rs798766	4e-13
chr12	38439202	38439203	rs2294008	chr12	38045400	38045401	Bladder cancer	YES	n	12q12	12	38045401	PSCA	.	rs2294008-T	T	rs2204008	3e-15
chr22	39332622	39332623	rs1014971	chr22	38936617	38936618	Bladder cancer	YES	n	22q13.1	22	38936618	CBX6, APOBEC3A	.	rs1014971-T	T	rs1014971	1e-11
chr18	43309910	43309911	rs17674580	chr18	45729945	45729946	Bladder cancer	YES	n	18q12.3	18	45729946	SLC14A1	6563	rs17674580-T	T	rs17674580	8e-11
chr8	128718067	128718068	rs9642880	chr8	127705822	127705823	Bladder cancer	YES	n	8q24.21	8	127705823	Intergenic	.	rs9642880-T	T	rs9642880	4e-38
chr8	128718067	128718068	rs9642880	chr8	127705822	127705823	Bladder cancer	YES	n	8q24.21	8	127705823	MYC	.	rs9642880-T	T	rs9642880	2e-18
chr8	143761930	143761931	rs2294008	chr8	142680512	142680513	Bladder cancer	YES	n	8q24.3	8	142680513	PSCA	8000	rs2294008-T	T	rs2294008	4e-11
chr8	143761930	143761931	rs2294008	chr8	142680512	142680513	Bladder cancer	YES	n	8q24.3	8	142680513	PSCA	8000	rs2294008-T	T	rs2294008	2e-10
chr18	43317281	43317282	rs10775480	chr18	45737316	45737317	Bladder cancer	YES	y	18q12.3	18	45737317	SLC14A2	.	rs10775480-T	undefined	rs10775480, rs10853535	6e-08
chr18	43317546	43317547	rs10853535	chr18	45737581	45737582	Bladder cancer	YES	y	18q12.3	18	45737582	SLC14A2	.	rs10775480-T	undefined	rs10775480, rs10853535	6e-08
chr18	57503377	57503378	rs8093763	chr18	59836145	59836146	Bleomycin sensitivity		n	18q21.32	18	59836146	PMAIP, Noxa	.	rs8093763-A	A	rs8093763	3e-08
chr15	28530181	28530182	rs1667394	chr15	28285035	28285036	Blond vs. brown hair color		n	15q13.1	15	28285036	OCA2	8924	rs1667394-A	A	rs1667394	6e-35
chr12	89328334	89328335	rs12821256	chr12	88934557	88934558	Blond vs. brown hair color		n	12q21.33	12	88934558	KITLG	.	rs12821256-C	C	rs12821256	4e-30
chr11	68846398	68846399	rs35264875	chr11	69078930	69078931	Blond vs. brown hair color		n	11q13.3	11	69078931	TPCN2	219931	rs35264875-T	T	rs35264875	4e-30
chr16	89986116	89986117	rs1805007	chr16	89919708	89919709	Blond vs. brown hair color		n	16q24.3	16	89919709	MC1R	4157	rs1805007-T	T	rs1805007	2e-13
chr14	92773662	92773663	rs12896399	chr14	92307318	92307319	Blond vs. brown hair color		n	14q32.12	14	92307319	SLC24A4	.	rs12896399-T	T	rs12896399	1e-48
chr16	83764203	83764204	rs3096277	chr16	83730598	83730599	Blood pressure	YES	n	16q23.3	16	83730599	CDH13	1012	rs3096277-?	undefined	rs3096277	1e-09
chr4	102560289	102560290	rs17031508	chr4	101639132	101639133	Blood pressure	YES	n	4q24	4	101639133	BANK1, PPP3CA	.	rs17031508-?	undefined	rs17031508	8e-08
chr12	90060585	90060586	rs17249754	chr12	89666808	89666809	Blood pressure	YES	n	12q21.33	12	89666809	ATP2B1	490	rs17249754-A	A	rs17249754	7e-15
chr12	115552436	115552437	rs35444	chr12	115114631	115114632	Blood pressure	YES	n	12q24.21	12	115114632	TBX3	.	rs35444-A	A	rs35444	1e-10
chr1	10796865	10796866	rs880315	chr1	10736808	10736809	Blood pressure	YES	n	1p36.22	1	10736809	CASZ1	54897	rs880315-C	C	rs880315	3e-10
chr5	32804527	32804528	rs1173766	chr5	32804421	32804422	Blood pressure	YES	n	5p13.3	5	32804422	NPR3	.	rs1173766-C	C	rs1173766	2e-08
chr15	75077366	75077367	rs1378942	chr15	74785025	74785026	Blood pressure	YES	n	15q24.1	15	74785026	CSK	1445	rs1378942-C	C	rs1378942	2e-15
chr4	111381637	111381638	rs6825911	chr4	110460481	110460482	Blood pressure	YES	n	4q25	4	110460482	ENPEP	.	rs6825911-C	C	rs6825911	9e-09
chr4	111381637	111381638	rs6825911	chr4	110460481	110460482	Blood pressure	YES	n	4q25	4	110460482	ENPEP	.	rs6825911-C	C	rs6825911	7e-08
chr1	113190806	113190807	rs17030613	chr1	112648184	112648185	Blood pressure	YES	n	1p13.2	1	112648185	ST7L, CAPZA1	829	rs17030613-C	C	rs17030613	1e-08
chr6	151004769	151004770	rs17080102	chr6	150683633	150683634	Blood pressure	YES	n	6q25.1	6	150683634	PLEKHG1	57480	rs17080102-C	C	rs17080102	2e-11
chr6	151004769	151004770	rs17080102	chr6	150683633	150683634	Blood pressure	YES	n	6q25.1	6	150683634	PLEKHG1	57480	rs17080102-C	C	rs17080102	5e-08
chr2	164906819	164906820	rs16849225	chr2	164050309	164050310	Blood pressure	YES	n	2q24.3	2	164050310	FIGN, GRB14	.	rs16849225-C	C	rs16849225	4e-11
chr20	10969029	10969030	rs1327235	chr20	10988381	10988382	Blood pressure	YES	n	20p12.2	20	10988382	JAG1	.	rs1327235-G	G	rs1327235	4e-08
chr1	11862777	11862778	rs17367504	chr1	11802720	11802721	Blood pressure	YES	n	1p36.22	1	11802721	MTHFR, NPPB	4524	rs17367504-G	G	rs17367504	2e-16
chr10	18727958	18727959	rs12258967	chr10	18439029	18439030	Blood pressure	YES	n	10p12.31	10	18439030	CACNB2	783	rs12258967-G	G	rs12258967	2e-16
chr6	26107462	26107463	rs198846	chr6	26107234	26107235	Blood pressure	YES	n	6p22.2	6	26107235	HFE	3010	rs198846-G	G	rs198846	2e-12
chr5	32815027	32815028	rs1173771	chr5	32814921	32814922	Blood pressure	YES	n	5p13.3	5	32814922	NPR3, C5orf23	.	rs1173771-G	G	rs1173771	4e-09
chr5	32815027	32815028	rs1173771	chr5	32814921	32814922	Blood pressure	YES	n	5p13.3	5	32814922	NPR3, C5orf23	.	rs1173771-G	G	rs1173771	5e-09
chr20	57751116	57751117	rs6015450	chr20	59176061	59176062	Blood pressure	YES	n	20q13.32	20	59176062	GNAS, EDN3	128611	rs6015450-G	G	rs6015450	2e-12
chr10	63467552	63467553	rs4590817	chr10	61707794	61707795	Blood pressure	YES	n	10q21.2	10	61707795	C10orf107	219621	rs4590817-G	G	rs4590817	2e-18
chr12	90060585	90060586	rs17249754	chr12	89666808	89666809	Blood pressure	YES	n	12q21.33	12	89666809	ATP2B1	490	rs17249754-G	G	rs17249754	8e-20
chr12	90060585	90060586	rs17249754	chr12	89666808	89666809	Blood pressure	YES	n	12q21.33	12	89666809	ATP2B1	490	rs17249754-G	G	rs17249754	1e-17
chr12	90060585	90060586	rs17249754	chr12	89666808	89666809	Blood pressure	YES	n	12q21.33	12	89666809	ATP2B1	490	rs17249754-G	G	rs17249754	2e-13
chr12	90060585	90060586	rs17249754	chr12	89666808	89666809	Blood pressure	YES	n	12q21.33	12	89666809	ATP2B1	490	rs17249754-G	G	rs17249754	6e-10
chr10	95895176	95895177	rs9663362	chr10	94135419	94135420	Blood pressure	YES	n	10q23.33	10	94135420	PLCE-1	51196	rs9663362-G	G	rs9663362	5e-09
chr11	100593537	100593538	rs633185	chr11	100722806	100722807	Blood pressure	YES	n	11q22.1	11	100722807	FLJ32810, TMEM133	143872	rs633185-G	G	rs633185	7e-10
chr2	164915207	164915208	rs13002573	chr2	164058697	164058698	Blood pressure	YES	n	2q24.3	2	164058698	FIGN	.	rs13002573-G	G	rs13002573	2e-08
chr11	16250182	16250183	rs1401454	chr11	16228636	16228637	Blood pressure	YES	n	11p15.1	11	16228637	SOX6	55553	rs1401454-T	T	rs1401454	5e-10
chr11	16902267	16902268	rs381815	chr11	16880720	16880721	Blood pressure	YES	n	11p15.1	11	16880721	PLEKHA7	144100	rs381815-T	T	rs381815	3e-08
chr7	27337866	27337867	rs17428471	chr7	27298247	27298248	Blood pressure	YES	n	7p15.2	7	27298248	EVX1, HOXA	.	rs17428471-T	T	rs17428471	2e-12
chr7	27337866	27337867	rs17428471	chr7	27298247	27298248	Blood pressure	YES	n	7p15.2	7	27298248	EVX1, HOXA	.	rs17428471-T	T	rs17428471	2e-09
chr3	27537908	27537909	rs13082711	chr3	27496417	27496418	Blood pressure	YES	n	3p24.1	3	27496418	SLC4A7	.	rs13082711-T	T	rs13082711	5e-09
chr3	41987919	41987920	rs1717027	chr3	41946427	41946428	Blood pressure	YES	n	3p22.1	3	41946428	ULK4	54986	rs1717027-T	T	rs1717027	5e-13
chr17	45013270	45013271	rs17608766	chr17	46935904	46935905	Blood pressure	YES	n	17q21.32	17	46935905	GOSR2	9570	rs17608766-T	T	rs17608766	6e-15
chr3	47927483	47927484	rs319690	chr3	47885993	47885994	Blood pressure	YES	n	3p21.31	3	47885994	MAP4	4134	rs319690-T	T	rs319690	3e-08
chr4	54799244	54799245	rs871606	chr4	53933077	53933078	Blood pressure	YES	n	4q12	4	53933078	CHIC2	.	rs871606-T	T	rs871606	1e-08
chr4	81164722	81164723	rs1458038	chr4	80243568	80243569	Blood pressure	YES	n	4q21.21	4	80243569	FGF5	.	rs1458038-T	T	rs1458038	3e-14
chr15	91437387	91437388	rs2521501	chr15	90894157	90894158	Blood pressure	YES	n	15q26.1	15	90894158	FES	2242	rs2521501-T	T	rs2521501	3e-08
chr4	103188708	103188709	rs13107325	chr4	102267551	102267552	Blood pressure	YES	n	4q24	4	102267552	SLC39A8	64116	rs13107325-T	T	rs13107325	1e-10
chr10	104846177	104846178	rs11191548	chr10	103086420	103086421	Blood pressure	YES	n	10q24.32	10	103086421	CNNM2, NT5C2, CYP17A1	.	rs11191548-T	T	rs11191548	4e-17
chr10	104846177	104846178	rs11191548	chr10	103086420	103086421	Blood pressure	YES	n	10q24.32	10	103086421	CNNM2, NT5C2, CYP17A1	.	rs11191548-T	T	rs11191548	7e-12
chr10	104846177	104846178	rs11191548	chr10	103086420	103086421	Blood pressure	YES	n	10q24.32	10	103086421	CYP17A1, NT5C2	.	rs11191548-T	T	rs11191548	8e-11
chr10	104939214	104939215	rs11191593	chr10	103179457	103179458	Blood pressure	YES	n	10q24.33	10	103179458	CYP17A1, NT5C2	22978	rs11191593-T	T	rs11191593	1e-15
chr7	106411857	106411858	rs17477177	chr7	106771411	106771412	Blood pressure	YES	n	7q22.3	7	106771412	PIK3CG	.	rs17477177-T	T	rs17477177	2e-13
chr12	112007755	112007756	rs653178	chr12	111569951	111569952	Blood pressure	YES	n	12q24.12	12	111569952	ATXN2	6311	rs653178-T	T	rs653178	7e-20
chr12	112817782	112817783	rs11066280	chr12	112379978	112379979	Blood pressure	YES	n	12q24.13	12	112379979	RPL6, PTPN11, ALDH2	283450	rs11066280-T	T	rs11066280	1e-35
chr12	112817782	112817783	rs11066280	chr12	112379978	112379979	Blood pressure	YES	n	12q24.13	12	112379979	RPL6, PTPN11, ALDH2	283450	rs11066280-T	T	rs11066280	8e-31
chr10	115781526	115781527	rs2782980	chr10	114021767	114021768	Blood pressure	YES	n	10q25.3	10	114021768	ADRB1	.	rs2782980-T	T	rs2782980	2e-09
chr8	120435811	120435812	rs2071518	chr8	119423571	119423572	Blood pressure	YES	n	8q24.12	8	119423572	NOV	4856	rs2071518-T	T	rs2071518	4e-09
chr6	127115453	127115454	rs13209747	chr6	126794308	126794309	Blood pressure	YES	n	6q22.33	6	126794309	RSPO3	.	rs13209747-T	T	rs13209747	2e-11
chr6	127115453	127115454	rs13209747	chr6	126794308	126794309	Blood pressure	YES	n	6q22.33	6	126794309	RSPO3	.	rs13209747-T	T	rs13209747	3e-10
chr11	130273229	130273230	rs11222084	chr11	130403334	130403335	Blood pressure	YES	n	11q24.3	11	130403335	ADAMTS-8	.	rs11222084-T	T	rs11222084	2e-11
chr5	157804456	157804457	rs9313772	chr5	158377448	158377449	Blood pressure	YES	n	5q33.3	5	158377449	EBF1	101927697	rs9313772-T	T	rs9313772	1e-11
chr2	164963485	164963486	rs1446468	chr2	164106975	164106976	Blood pressure	YES	n	2q24.3	2	164106976	FIGN	.	rs1446468-T	T	rs1446468	6e-12
chr3	169100885	169100886	rs419076	chr3	169383097	169383098	Blood pressure	YES	n	3q26.2	3	169383098	MECOM	2122	rs419076-T	T	rs419076	8e-13
chr2	234818868	234818869	rs7577262	chr2	233910223	233910224	Blood pressure measurement (cold pressor test)		n	2q37.1	2	233910224	TRPM8	.	rs7577262-A	A	rs7577262	3e-08
chr7	102519030	102519031	rs17135875	chr7	102878583	102878584	Blood pressure measurement (cold pressor test)		n	7q22.1	7	102878584	FBXL13	222235	rs17135875-C	C	rs17135875	4e-09
chr16	51609946	51609947	rs2030114	chr16	51576035	51576036	Blood pressure measurement (high sodium and potassium intervention)		n	16q12.1	16	51576036	SALL1	.	rs2030114-A	A	rs2030114	7e-13
chr6	79556165	79556166	rs16890334	chr6	78846448	78846449	Blood pressure measurement (high sodium and potassium intervention)		n	6q14.1	6	78846449	IRAK1BP1	.	rs16890334-C	C	rs16890334	1e-10
chr2	174326844	174326845	rs10930597	chr2	173462116	173462117	Blood pressure measurement (high sodium and potassium intervention)		n	2q31.1	2	173462117	CDCA7	.	rs10930597-T	T	rs10930597	1e-08
chr2	174326844	174326845	rs10930597	chr2	173462116	173462117	Blood pressure measurement (high sodium and potassium intervention)		n	2q31.1	2	173462117	CDCA7	.	rs10930597-T	T	rs10930597	4e-08
chr2	235302809	235302810	rs11887188	chr2	234394165	234394166	Blood pressure measurement (high sodium and potassium intervention)		n	2q37.1	2	234394166	ARL4C	.	rs11887188-T	T	rs11887188	2e-08
chr6	79556165	79556166	rs16890334	chr6	78846448	78846449	Blood pressure measurement (high sodium intervention)		n	6q14.1	6	78846449	IRAK1BP1	.	rs16890334-C	C	rs16890334	4e-09
chr1	106835942	106835943	rs1330225	chr1	106293320	106293321	Blood pressure measurement (low sodium intervention)		n	1p21.1	1	106293321	PRMT6	.	rs1330225-C	C	rs1330225	7e-09
chr1	106835942	106835943	rs1330225	chr1	106293320	106293321	Blood pressure measurement (low sodium intervention)		n	1p21.1	1	106293321	PRMT6	.	rs1330225-C	C	rs1330225	1e-08
chr13	73559981	73559982	rs8002688	chr13	72985843	72985844	Blood pressure measurement (low sodium intervention)		n	13q22.1	13	72985844	PIBF1	10464	rs8002688-T	T	rs8002688	2e-09
chr2	174326844	174326845	rs10930597	chr2	173462116	173462117	Blood pressure measurement (low sodium intervention)		n	2q31.1	2	173462117	CDCA7	.	rs10930597-T	T	rs10930597	4e-08
chr1	3691527	3691528	rs1175550	chr1	3774963	3774964	Blood trace element (Cu levels)		n	1p36.32	1	3774964	CCDC27, LOC388588, LRRC47, KIAA0562, DFFB	388588	rs1175550-A	A	rs1175550	5e-10
chr1	151344740	151344741	rs2769264	chr1	151372264	151372265	Blood trace element (Cu levels)		n	1q21.3	1	151372265	SELENBP1, PSMB4, POGZ	8991	rs2769264-G	G	rs2769264	3e-20
chr5	78414336	78414337	rs506500	chr5	79118513	79118514	Blood trace element (Se levels)		n	5q14.1	5	79118514	DMGDH, BHMT2, BHMT	635	rs506500-?	undefined	rs506500	8e-12
chr5	78316475	78316476	rs921943	chr5	79020652	79020653	Blood trace element (Se levels)		n	5q14.1	5	79020653	DMGDH, BHMT2, BHMT	29958	rs921943-T	T	rs921943	9e-28
chr8	86268312	86268313	rs1532423	chr8	85356083	85356084	Blood trace element (Zn levels)		n	8q21.2	8	85356084	CA1, CA2, CA3, CA13	759	rs1532423-A	A	rs1532423	6e-12
chr15	75334183	75334184	rs2120019	chr15	75041842	75041843	Blood trace element (Zn levels)		n	15q24.2	15	75041843	SCAMP5, PPCDC	60490	rs2120019-C	C	rs2120019	2e-18
chr15	28530181	28530182	rs1667394	chr15	28285035	28285036	Blue vs. brown eyes		n	15q13.1	15	28285036	OCA2	8924	rs1667394-A	A	rs1667394	1e-241
chr15	28530181	28530182	rs1667394	chr15	28285035	28285036	Blue vs. green eyes		n	15q13.1	15	28285036	OCA2	8924	rs1667394-A	A	rs1667394	2e-53
chr11	89011045	89011046	rs1393350	chr11	89277877	89277878	Blue vs. green eyes		n	11q14.3	11	89277878	TYR	7299	rs1393350-A	A	rs1393350	3e-12
chr9	12672096	12672097	rs1408799	chr9	12672096	12672097	Blue vs. green eyes		n	9p23	9	12672097	TYRP1	.	rs1408799-C	C	rs1408799	6e-17
chr14	92773662	92773663	rs12896399	chr14	92307318	92307319	Blue vs. green eyes		n	14q32.12	14	92307319	SLC24A4	.	rs12896399-T	T	rs12896399	4e-38
chr11	58472798	58472799	rs2507838	chr11	58705325	58705326	Body mass (lean)		n	11q12.1	11	58705326	GLYAT	.	rs2507838-A	A	rs2507838	2e-08
chr8	110115675	110115676	rs7832552	chr8	109103446	109103447	Body mass (lean)		n	8q23.1	8	109103447	TRHR	7201	rs7832552-T	T	rs7832552	4e-10
chr16	53816274	53816275	rs8050136	chr16	53782362	53782363	Body mass in chronic obstructive pulmonary disease		n	16q12.2	16	53782363	FTO	79068	rs8050136-A	A	rs8050136	4e-08
chr16	53809246	53809247	rs1121980	chr16	53775334	53775335	Body mass index	YES	n	16q12.2	16	53775335	FTO	79068	rs1121980-?	undefined	rs1121980	4e-08
chr3	130137470	130137471	rs1542829	chr3	130418626	130418627	Body mass index	YES	n	3q22.1	3	130418627	COL6A5	256076	rs1542829-?	undefined	rs1542829	1e-08
chr2	624677	624678	rs2903492	chr2	624677	624678	Body mass index	YES	n	2p25.3	2	624678	TMEM18	.	rs2903492-A	A	rs2903492	6e-15
chr2	629243	629244	rs12463617	chr2	629243	629244	Body mass index	YES	n	2p25.3	2	629244	TMEM18	.	rs12463617-A	A	rs12463617	3e-17
chr16	4038386	4038387	rs2444217	chr16	3988385	3988386	Body mass index	YES	n	16p13.3	16	3988386	ADCY9	115	rs2444217-A	A	rs2444217	9e-08
chr11	27725985	27725986	rs10767664	chr11	27704438	27704439	Body mass index	YES	n	11p14.1	11	27704439	BDNF	627	rs10767664-A	A	rs10767664	5e-26
chr19	47569002	47569003	rs3810291	chr19	47065745	47065746	Body mass index	YES	n	19q13.32	19	47065746	TMEM160, ZC3H4	23211	rs3810291-A	A	rs3810291	2e-12
chr12	50247467	50247468	rs7138803	chr12	49853684	49853685	Body mass index	YES	n	12q13.12	12	49853685	FAIM2	.	rs7138803-A	A	rs7138803	2e-17
chr12	50247467	50247468	rs7138803	chr12	49853684	49853685	Body mass index	YES	n	12q13.12	12	49853685	LOC144233	.	rs7138803-A	A	rs7138803	2e-09
chr16	53769676	53769677	rs6499640	chr16	53735764	53735765	Body mass index	YES	n	16q12.2	16	53735765	FTO	79068	rs6499640-A	A	rs6499640	4e-13
chr16	53800753	53800754	rs9940128	chr16	53766841	53766842	Body mass index	YES	n	16q12.2	16	53766842	FTO	79068	rs9940128-A	A	rs9940128	4e-23
chr16	53803573	53803574	rs1558902	chr16	53769661	53769662	Body mass index	YES	n	16q12.2	16	53769662	FTO	79068	rs1558902-A	A	rs1558902	5e-120
chr16	53816274	53816275	rs8050136	chr16	53782362	53782363	Body mass index	YES	n	16q12.2	16	53782363	FTO	79068	rs8050136-A	A	rs8050136	1e-47
chr16	53820526	53820527	rs9939609	chr16	53786614	53786615	Body mass index	YES	n	16q12.2	16	53786615	FTO	79068	rs9939609-A	A	rs9939609	4e-51
chr16	53820526	53820527	rs9939609	chr16	53786614	53786615	Body mass index	YES	n	16q12.2	16	53786615	FTO	79068	rs9939609-A	A	rs9939609	2e-20
chr16	53842907	53842908	rs12149832	chr16	53808995	53808996	Body mass index	YES	n	16q12.2	16	53808996	FTO	79068	rs12149832-A	A	rs12149832	5e-22
chr18	57828636	57828637	rs2331841	chr18	60161403	60161404	Body mass index	YES	n	18q21.32	18	60161404	MC4R	.	rs2331841-A	A	rs2331841	2e-11
chr18	57839768	57839769	rs571312	chr18	60172535	60172536	Body mass index	YES	n	18q21.32	18	60172536	MC4R	.	rs571312-A	A	rs571312	6e-42
chr18	57884749	57884750	rs12970134	chr18	60217516	60217517	Body mass index	YES	n	18q21.32	18	60217517	MC4R	.	rs12970134-A	A	rs12970134	1e-12
chr15	68080885	68080886	rs4776970	chr15	67788547	67788548	Body mass index	YES	n	15q23	15	67788548	MAP2K5	5607	rs4776970-A	A	rs4776970	2e-09
chr1	72765115	72765116	rs2568958	chr1	72299432	72299433	Body mass index	YES	n	1p31.1	1	72299433	NEGR1	.	rs2568958-A	A	rs2568958	2e-14
chr1	72765115	72765116	rs2568958	chr1	72299432	72299433	Body mass index	YES	n	1p31.1	1	72299433	NEGR1	.	rs2568958-A	A	rs2568958	1e-11
chr1	72812439	72812440	rs2815752	chr1	72346756	72346757	Body mass index	YES	n	1p31.1	1	72346757	NEGR1	.	rs2815752-A	A	rs2815752	2e-22
chr1	72812439	72812440	rs2815752	chr1	72346756	72346757	Body mass index	YES	n	1p31.1	1	72346757	NEGR1	.	rs2815752-A	A	rs2815752	6e-08
chr1	74991643	74991644	rs1514175	chr1	74525959	74525960	Body mass index	YES	n	1p31.1	1	74525960	TNNI3K	51086;100526835	rs1514175-A	A	rs1514175	8e-14
chr1	74991643	74991644	rs1514175	chr1	74525959	74525960	Body mass index	YES	n	1p31.1	1	74525960	TNNI3K	51086;100526835	rs1514175-A	A	rs1514175	3e-11
chr5	124332102	124332103	rs4836133	chr5	124996409	124996410	Body mass index	YES	n	5q23.2	5	124996410	ZNF608	.	rs4836133-A	A	rs4836133	2e-09
chr5	153543465	153543466	rs7708584	chr5	154163905	154163906	Body mass index	YES	n	5q33.2	5	154163906	GALNT10	.	rs7708584-A	A	rs7708584	5e-14
chr1	177855516	177855517	rs516636	chr1	177886381	177886382	Body mass index	YES	n	1q25.2	1	177886382	SEC16B	.	rs516636-A	A	rs516636	3e-09
chr2	190985679	190985680	rs13034723	chr2	190120953	190120954	Body mass index	YES	n	2q32.2	2	190120954	KLF9	84281	rs13034723-A	A	rs13034723	2e-08
chr2	622826	622827	rs2867125	chr2	622826	622827	Body mass index	YES	n	2p25.3	2	622827	TMEM18	.	rs2867125-C	C	rs2867125	3e-49
chr2	634904	634905	rs6548238	chr2	634904	634905	Body mass index	YES	n	2p25.3	2	634905	TMEM18	.	rs6548238-C	C	rs6548238	1e-18
chr11	8604592	8604593	rs4929949	chr11	8583045	8583046	Body mass index	YES	n	11p15.4	11	8583046	RPL27A, TUB	65975	rs4929949-C	C	rs4929949	3e-09
chr16	19933599	19933600	rs12444979	chr16	19922277	19922278	Body mass index	YES	n	16p12.3	16	19922278	GPRC5B, IQCK	.	rs12444979-C	C	rs12444979	3e-21
chr16	20257866	20257867	rs12597579	chr16	20246544	20246545	Body mass index	YES	n	16p12.3	16	20246545	GP2	.	rs12597579-C	C	rs12597579	1e-08
chr6	20694883	20694884	rs2206734	chr6	20694652	20694653	Body mass index	YES	n	6p22.3	6	20694653	CDKAL1	54901	rs2206734-C	C	rs2206734	1e-11
chr2	25158007	25158008	rs713586	chr2	24935138	24935139	Body mass index	YES	n	2p23.3	2	24935139	RBJ, ADCY3, POMC	.	rs713586-C	C	rs713586	6e-22
chr7	25950544	25950545	rs10261878	chr7	25910924	25910925	Body mass index	YES	n	7p15.2	7	25910925	MIR148A, NFE2L3	.	rs10261878-C	C	rs10261878	1e-10
chr11	27728538	27728539	rs2030323	chr11	27706991	27706992	Body mass index	YES	n	11p14.1	11	27706992	BDNF	627	rs2030323-C	C	rs2030323	4e-16
chr11	27728538	27728539	rs2030323	chr11	27706991	27706992	Body mass index	YES	n	11p14.1	11	27706992	BDNF	627	rs2030323-C	C	rs2030323	6e-10
chr11	31905533	31905534	rs652722	chr11	31883987	31883988	Body mass index	YES	n	11p13	11	31883988	PAX6	440034	rs652722-C	C	rs652722	8e-08
chr19	34309531	34309532	rs29941	chr19	33818626	33818627	Body mass index	YES	n	19q13.11	19	33818627	KCTD15, CHST8	.	rs29941-C	C	rs29941	7e-12
chr19	46202171	46202172	rs2287019	chr19	45698913	45698914	Body mass index	YES	n	19q13.32	19	45698914	QPCTL, GIPR	54814	rs2287019-C	C	rs2287019	2e-16
chr18	57829134	57829135	rs6567160	chr18	60161901	60161902	Body mass index	YES	n	18q21.32	18	60161902	MC4R	.	rs6567160-C	C	rs6567160	8e-19
chr18	57851096	57851097	rs17782313	chr18	60183863	60183864	Body mass index	YES	n	18q21.32	18	60183864	MC4R	.	rs17782313-C	C	rs17782313	5e-18
chr18	57851096	57851097	rs17782313	chr18	60183863	60183864	Body mass index	YES	n	18q21.32	18	60183864	MC4R	.	rs17782313-C	C	rs17782313	3e-15
chr18	57858828	57858829	rs8089364	chr18	60191595	60191596	Body mass index	YES	n	18q21.32	18	60191596	MC4R	.	rs8089364-C	C	rs8089364	4e-21
chr9	72998331	72998332	rs11142387	chr9	70383415	70383416	Body mass index	YES	n	9q21.12	9	70383416	KLF9	.	rs11142387-C	C	rs11142387	1e-09
chr14	79936963	79936964	rs10150332	chr14	79470620	79470621	Body mass index	YES	n	14q31.1	14	79470621	NRXN3	9369	rs10150332-C	C	rs10150332	3e-11
chr1	96944796	96944797	rs1555543	chr1	96479240	96479241	Body mass index	YES	n	1p21.3	1	96479241	PTBP2	.	rs1555543-C	C	rs1555543	4e-10
chr5	95850249	95850250	rs261967	chr5	96514545	96514546	Body mass index	YES	n	5q15	5	96514546	PCSK1	.	rs261967-C	C	rs261967	5e-09
chr2	142959930	142959931	rs2890652	chr2	142202361	142202362	Body mass index	YES	n	2q22.2	2	142202362	LRP1B	.	rs2890652-C	C	rs2890652	1e-10
chr1	177852579	177852580	rs633715	chr1	177883444	177883445	Body mass index	YES	n	1q25.2	1	177883445	SEC16B	.	rs633715-C	C	rs633715	5e-12
chr1	177913518	177913519	rs10913469	chr1	177944383	177944384	Body mass index	YES	n	1q25.2	1	177944384	SEC16B, RASAL2	89866	rs10913469-C	C	rs10913469	6e-08
chr3	185824003	185824004	rs1516725	chr3	186106214	186106215	Body mass index	YES	n	3q27.2	3	186106215	ETV5	2119	rs1516725-C	C	rs1516725	4e-08
chr3	185834289	185834290	rs7647305	chr3	186116500	186116501	Body mass index	YES	n	3q27.2	3	186116501	SFRS10, ETV5, DGKG	.	rs7647305-C	C	rs7647305	7e-11
chr2	644952	644953	rs7561317	chr2	644952	644953	Body mass index	YES	n	2p25.3	2	644953	TMEM18	.	rs7561317-G	G	rs7561317	4e-17
chr2	25131315	25131316	rs6545814	chr2	24908446	24908447	Body mass index	YES	n	2p23.3	2	24908447	ADCY3, DNAJC27	109	rs6545814-G	G	rs6545814	1e-13
chr13	28020179	28020180	rs4771122	chr13	27446042	27446043	Body mass index	YES	n	13q12.2	13	27446043	MTIF3, GTF3A	219402	rs4771122-G	G	rs4771122	9e-10
chr11	27679915	27679916	rs6265	chr11	27658368	27658369	Body mass index	YES	n	11p14.1	11	27658369	BDNF	627;497258	rs6265-G	G	rs6265	5e-10
chr9	28414338	28414339	rs10968576	chr9	28414340	28414341	Body mass index	YES	n	9p21.1	9	28414341	LRRN6C	158038	rs10968576-G	G	rs10968576	3e-13
chr16	28883240	28883241	rs7498665	chr16	28871919	28871920	Body mass index	YES	n	16p11.2	16	28871920	SH2B1	25970	rs7498665-G	G	rs7498665	5e-11
chr16	28883240	28883241	rs7498665	chr16	28871919	28871920	Body mass index	YES	n	16p11.2	16	28871920	SH2B1, ATP2A1	25970	rs7498665-G	G	rs7498665	3e-10
chr19	34309531	34309532	rs29941	chr19	33818626	33818627	Body mass index	YES	n	19q13.11	19	33818627	KCTD15	.	rs29941-G	G	rs29941	3e-09
chr19	34322136	34322137	rs11084753	chr19	33831231	33831232	Body mass index	YES	n	19q13.11	19	33831232	KCTD15	.	rs11084753-G	G	rs11084753	2e-08
chr6	34302868	34302869	rs206936	chr6	34335091	34335092	Body mass index	YES	n	6p21.31	6	34335092	NUDT3, HMGA1	11165;100529239	rs206936-G	G	rs206936	3e-08
chr4	45182526	45182527	rs10938397	chr4	45180509	45180510	Body mass index	YES	n	4p12	4	45180510	GNPDA2	.	rs10938397-G	G	rs10938397	4e-31
chr4	45182526	45182527	rs10938397	chr4	45180509	45180510	Body mass index	YES	n	4p12	4	45180510	GNPDA2	.	rs10938397-G	G	rs10938397	3e-16
chr4	45182526	45182527	rs10938397	chr4	45180509	45180510	Body mass index	YES	n	4p12	4	45180510	GNPDA2	.	rs10938397-G	G	rs10938397	2e-13
chr4	45184441	45184442	rs348495	chr4	45182424	45182425	Body mass index	YES	n	4p12	4	45182425	GNPDA2	.	rs348495-G	G	rs348495	2e-10
chr19	46172277	46172278	rs11671664	chr19	45669019	45669020	Body mass index	YES	n	19q13.32	19	45669020	GIPR, QPCTL	2696	rs11671664-G	G	rs11671664	6e-14
chr19	46172277	46172278	rs11671664	chr19	45669019	45669020	Body mass index	YES	n	19q13.32	19	45669020	GIPR	2696	rs11671664-G	G	rs11671664	7e-14
chr11	47663048	47663049	rs10838738	chr11	47641496	47641497	Body mass index	YES	n	11p11.2	11	47641497	MTCH2	23788	rs10838738-G	G	rs10838738	5e-09
chr6	50803049	50803050	rs987237	chr6	50835336	50835337	Body mass index	YES	n	6p12.3	6	50835337	TFAP2B	7021	rs987237-G	G	rs987237	3e-20
chr6	50803049	50803050	rs987237	chr6	50835336	50835337	Body mass index	YES	n	6p12.3	6	50835337	TFAP2B	7021	rs987237-G	G	rs987237	2e-11
chr16	53811787	53811788	rs62033400	chr16	53777875	53777876	Body mass index	YES	n	16q12.2	16	53777876	FTO	79068	rs62033400-G	G	rs62033400	2e-14
chr16	53819892	53819893	rs11075990	chr16	53785980	53785981	Body mass index	YES	n	16q12.2	16	53785981	FTO	79068	rs11075990-G	G	rs11075990	2e-51
chr16	53821614	53821615	rs7202116	chr16	53787702	53787703	Body mass index	YES	n	16q12.2	16	53787703	FTO	79068	rs7202116-G	G	rs7202116	2e-10
chr15	68086837	68086838	rs2241423	chr15	67794499	67794500	Body mass index	YES	n	15q23	15	67794500	MAP2K5, LBXCOR1	5607	rs2241423-G	G	rs2241423	1e-18
chr3	85884149	85884150	rs13078807	chr3	85834999	85835000	Body mass index	YES	n	3p12.1	3	85835000	CADM2	253559	rs13078807-G	G	rs13078807	4e-11
chr1	177889479	177889480	rs543874	chr1	177920344	177920345	Body mass index	YES	n	1q25.2	1	177920345	SEC16B	.	rs543874-G	G	rs543874	4e-23
chr1	177889479	177889480	rs543874	chr1	177920344	177920345	Body mass index	YES	n	1q25.2	1	177920345	SEC16B	.	rs543874-G	G	rs543874	2e-13
chr1	177889479	177889480	rs543874	chr1	177920344	177920345	Body mass index	YES	n	1q25.2	1	177920345	SEC16B	.	rs543874-G	G	rs543874	4e-11
chr6	20685485	20685486	rs9356744	chr6	20685254	20685255	Body mass index	YES	n	6p22.3	6	20685255	CDKAL1	54901	rs9356744-T	T	rs9356744	2e-11
chr2	25116976	25116977	rs7586879	chr2	24894107	24894108	Body mass index	YES	n	2p23.3	2	24894108	ADCY3	109	rs7586879-T	T	rs7586879	4e-08
chr2	25369001	25369002	rs1561288	chr2	25146132	25146133	Body mass index	YES	n	2p23.3	2	25146133	POMC	22979	rs1561288-T	T	rs1561288	5e-08
chr11	27667201	27667202	rs925946	chr11	27645654	27645655	Body mass index	YES	n	11p14.1	11	27645655	BDNF	497258	rs925946-T	T	rs925946	9e-10
chr16	28885658	28885659	rs7359397	chr16	28874337	28874338	Body mass index	YES	n	16p11.2	16	28874338	SH2B1, APOB48R, SULT1A2, AC138894.2, ATXN2L, TUFM	25970	rs7359397-T	T	rs7359397	2e-20
chr14	30515111	30515112	rs11847697	chr14	30045905	30045906	Body mass index	YES	n	14q12	14	30045906	PRKD1	.	rs11847697-T	T	rs11847697	6e-11
chr4	45175690	45175691	rs13130484	chr4	45173673	45173674	Body mass index	YES	n	4p12	4	45173674	GNPDA2	.	rs13130484-T	T	rs13130484	6e-09
chr11	47650992	47650993	rs3817334	chr11	47629440	47629441	Body mass index	YES	n	11p11.2	11	47629441	MTCH2, NDUFS3, CUGBP1	23788	rs3817334-T	T	rs3817334	2e-12
chr16	53828065	53828066	rs17817964	chr16	53794153	53794154	Body mass index	YES	n	16q12.2	16	53794154	FTO	79068	rs17817964-T	T	rs17817964	1e-10
chr2	59302876	59302877	rs887912	chr2	59075741	59075742	Body mass index	YES	n	2p16.1	2	59075742	FANCL	.	rs887912-T	T	rs887912	2e-12
chr8	76573710	76573711	rs2922763	chr8	75661475	75661476	Body mass index	YES	n	8q21.11	8	75661476	HNF4G	.	rs2922763-T	T	rs2922763	6e-08
chr5	75015241	75015242	rs2112347	chr5	75719416	75719417	Body mass index	YES	n	5q13.3	5	75719417	FLJ35779, HMGCR	134359	rs2112347-T	T	rs2112347	2e-13
chr4	103188708	103188709	rs13107325	chr4	102267551	102267552	Body mass index	YES	n	4q24	4	102267552	SLC39A8	64116	rs13107325-T	T	rs13107325	2e-13
chr3	185834498	185834499	rs9816226	chr3	186116709	186116710	Body mass index	YES	n	3q27.2	3	186116710	ETV5	.	rs9816226-T	T	rs9816226	2e-18
chr18	57734856	57734857	rs723486	chr18	60067624	60067625	Body mass index	YES	n	18q21.32	18	60067625	PMAIP1, MC4R	.	rs723486-T	T	rs7234864	4e-17
chr18	2946290	2946291	rs643507	chr18	2946292	2946293	Body mass index (asthmatics)		n	18p11.31	18	2946293	LPIN2	9663;727896	rs643507-C	C	rs643507	8e-09
chr6	51068716	51068717	rs7775861	chr6	51101003	51101004	Body mass index (non-asthmatics)		n	6p12.3	6	51101004	AL139097.1	100189401	rs7775861-T	T	rs7775861	9e-08
chr12	73601131	73601132	rs11615274	chr12	73207351	73207352	Body mass index and cholesterol (psychopharmacological treatment)		n	12q21.1	12	73207352	Intergenic	101928137	rs11615274-?	undefined	rs11615274	9e-08
chr8	89585047	89585048	rs7838490	chr8	88572818	88572819	Body mass index and cholesterol (psychopharmacological treatment)		n	8q21.3	8	88572819	MMP16	.	rs7838490-?	undefined	rs7838490	6e-08
chr4	999444	999445	rs6827815	chr4	1005656	1005657	Bone mineral density	YES	n	4p16.3	4	1005657	FGFRL1	.	rs6827815-?	undefined	rs6827815	5e-12
chr11	15710083	15710084	rs7108738	chr11	15688537	15688538	Bone mineral density	YES	n	11p15.2	11	15688538	SOX6	102724957	rs7108738-?	undefined	rs7108738	1e-15
chr1	22700350	22700351	rs34920465	chr1	22373857	22373858	Bone mineral density	YES	n	1p36.12	1	22373858	ZBTB40	.	rs34920465-?	undefined	rs34920465	3e-13
chr1	22700350	22700351	rs34920465	chr1	22373857	22373858	Bone mineral density	YES	n	1p36.12	1	22373858	ZBTB40	.	rs34920465-?	undefined	rs34920465	3e-08
chr13	42965693	42965694	rs8001611	chr13	42391557	42391558	Bone mineral density	YES	n	13q14.11	13	42391558	NR	.	rs8001611-?	undefined	rs8001611	2e-12
chr13	42969048	42969049	rs9533095	chr13	42394912	42394913	Bone mineral density	YES	n	13q14.11	13	42394913	TNFSF11	.	rs9533095-?	undefined	rs9533095	2e-15
chr1	68657509	68657510	rs1430740	chr1	68191826	68191827	Bone mineral density	YES	n	1p31.3	1	68191827	GPR177	79971;100289178	rs1430740-?	undefined	rs1430740	1e-11
chr11	68195103	68195104	rs525592	chr11	68427635	68427636	Bone mineral density	YES	n	11q13.2	11	68427636	LRP5	4041	rs525592-?	undefined	rs525592	3e-11
chr16	86714714	86714715	rs71390846	chr16	86681108	86681109	Bone mineral density	YES	n	16q24.1	16	86681109	FOXL1	.	rs71390846-?	undefined	rs71390846	2e-10
chr4	88799709	88799710	rs1463104	chr4	87878557	87878558	Bone mineral density	YES	n	4q22.1	4	87878558	MEPE	.	rs1463104-?	undefined	rs1463104	2e-09
chr5	88327781	88327782	rs6894139	chr5	89031964	89031965	Bone mineral density	YES	n	5q14.3	5	89031965	MEF2C	101929423	rs6894139-?	undefined	rs6894139	7e-18
chr7	96119480	96119481	rs10429035	chr7	96490168	96490169	Bone mineral density	YES	n	7q21.3	7	96490169	FLJ42280	401388	rs10429035-?	undefined	rs10429035	4e-12
chr8	120013275	120013276	rs4424296	chr8	119001036	119001037	Bone mineral density	YES	n	8q24.12	8	119001037	TNFRSF11B	10584	rs4424296-?	undefined	rs4424296	9e-14
chr7	120983342	120983343	rs10242100	chr7	121343288	121343289	Bone mineral density	YES	n	7q31.31	7	121343289	WNT16	.	rs10242100-?	undefined	rs10242100	2e-10
chr6	151898505	151898506	rs1871859	chr6	151577370	151577371	Bone mineral density	YES	n	6q25.1	6	151577371	C6orf97	80129	rs1871859-?	undefined	rs1871859	9e-13
chr4	994413	994414	rs3755955	chr4	1000625	1000626	Bone mineral density	YES	n	4p16.3	4	1000626	IDUA	3425	rs3755955-A	A	rs3755955	5e-15
chr16	1532462	1532463	rs13336428	chr16	1482461	1482462	Bone mineral density	YES	n	16p13.3	16	1482462	C16orf38	.	rs13336428-A	A	rs13336428	1e-16
chr12	1638170	1638171	rs2887571	chr12	1529004	1529005	Bone mineral density	YES	n	12p13.33	12	1529005	ERC1	.	rs2887571-A	A	rs2887571	6e-12
chr17	2068931	2068932	rs4790881	chr17	2165637	2165638	Bone mineral density	YES	n	17p13.3	17	2165638	SMG6	23293	rs4790881-A	A	rs4790881	1e-18
chr20	10639542	10639543	rs2273061	chr20	10658894	10658895	Bone mineral density	YES	n	20p12.2	20	10658895	JAG1	182	rs2273061-A	A	rs2273061	5e-08
chr18	13708573	13708574	rs4796995	chr18	13708574	13708575	Bone mineral density	YES	n	18p11.21	18	13708575	C18orf19	125228	rs4796995-A	A	rs4796995	5e-08
chr16	15129458	15129459	rs4985155	chr16	15035601	15035602	Bone mineral density	YES	n	16p13.11	16	15035602	NTAN1	23042	rs4985155-A	A	rs4985155	2e-10
chr6	21384612	21384613	rs9466056	chr6	21384381	21384382	Bone mineral density	YES	n	6p22.3	6	21384382	CDKAL1	.	rs9466056-A	A	rs9466056	3e-13
chr1	22490723	22490724	rs7521902	chr1	22164230	22164231	Bone mineral density	YES	n	1p36.12	1	22164231	WNT4	.	rs7521902-A	A	rs7521902	1e-10
chr12	28017158	28017159	rs7953528	chr12	27864225	27864226	Bone mineral density	YES	n	12p11.22	12	27864226	KLHDC5	.	rs7953528-A	A	rs7953528	2e-12
chr7	37938421	37938422	rs10226308	chr7	37898819	37898820	Bone mineral density	YES	n	7p14.1	7	37898820	TXNDC3	51314	rs10226308-A	A	rs10226308	6e-13
chr17	42225546	42225547	rs227584	chr17	44148178	44148179	Bone mineral density	YES	n	17q21.31	17	44148179	C17orf53	78995	rs227584-A	A	rs227584	3e-24
chr16	50986307	50986308	rs1564981	chr16	50952396	50952397	Bone mineral density	YES	n	16q12.1	16	50952397	CYLD	.	rs1564981-A	A	rs1564981	2e-10
chr12	53727954	53727955	rs2016266	chr12	53334170	53334171	Bone mineral density	YES	n	12q13.13	12	53334171	SP7	121340	rs2016266-A	A	rs2016266	3e-20
chr18	60054856	60054857	rs884205	chr18	62387623	62387624	Bone mineral density	YES	n	18q21.33	18	62387624	TNFRSF11A	8792	rs884205-A	A	rs884205	2e-17
chr17	69949015	69949016	rs7217932	chr17	71952874	71952875	Bone mineral density	YES	n	17q24.3	17	71952875	SOX9	.	rs7217932-A	A	rs7217932	2e-11
chr16	86710659	86710660	rs10048146	chr16	86677053	86677054	Bone mineral density	YES	n	16q24.1	16	86677054	FOXL1	.	rs10048146-A	A	rs10048146	1e-14
chr5	88376060	88376061	rs1366594	chr5	89080243	89080244	Bone mineral density	YES	n	5q14.3	5	89080244	MEF2C	.	rs1366594-A	A	rs1366594	4e-61
chr2	112500034	112500035	rs17040773	chr2	111742457	111742458	Bone mineral density	YES	n	2q13	2	111742458	ANAPC1	.	rs17040773-A	A	rs17040773	2e-09
chr2	119038597	119038598	rs1878526	chr2	118281021	118281022	Bone mineral density	YES	n	2q14.2	2	118281022	INSIG2	.	rs1878526-A	A	rs1878526	1e-10
chr8	119923872	119923873	rs4355801	chr8	118911633	118911634	Bone mineral density	YES	n	8q24.12	8	118911634	TNFRSF11B	.	rs4355801-A	A	rs4355801	8e-10
chr8	119976541	119976542	rs7839059	chr8	118964302	118964303	Bone mineral density	YES	n	8q24.12	8	118964303	TNFRSF11B	10584	rs7839059-A	A	rs7839059	1e-10
chr8	120007419	120007420	rs2062377	chr8	118995180	118995181	Bone mineral density	YES	n	8q24.12	8	118995181	TNFRSF11B	10584	rs2062377-A	A	rs2062377	3e-39
chr7	120785063	120785064	rs13245690	chr7	121145009	121145010	Bone mineral density	YES	n	7q31.31	7	121145010	C7orf58	79974	rs13245690-A	A	rs13245690	2e-11
chr7	120974764	120974765	rs3801387	chr7	121334710	121334711	Bone mineral density	YES	n	7q31.31	7	121334711	WNT16	51384	rs3801387-A	A	rs3801387	3e-51
chr6	127167071	127167072	rs13204965	chr6	126845926	126845927	Bone mineral density	YES	n	6q22.33	6	126845927	RSPO3	.	rs13204965-A	A	rs13204965	8e-12
chr7	150919828	150919829	rs7812088	chr7	151222742	151222743	Bone mineral density	YES	n	7q36.1	7	151222743	ABCF2	10061	rs7812088-A	A	rs7812088	7e-09
chr2	166601045	166601046	rs1346004	chr2	165744535	165744536	Bone mineral density	YES	n	2q24.3	2	165744536	GALNT3	.	rs1346004-A	A	rs1346004	4e-30
chr1	22711472	22711473	rs6426749	chr1	22384979	22384980	Bone mineral density	YES	n	1p36.12	1	22384980	ZBTB40	.	rs6426749-C	C	rs6426749	7e-57
chr13	43116132	43116133	rs1021188	chr13	42541996	42541997	Bone mineral density	YES	n	13q14.11	13	42541997	RANKL	.	rs1021188-C	C	rs1021188	2e-14
chr13	43116132	43116133	rs1021188	chr13	42541996	42541997	Bone mineral density	YES	n	13q14.11	13	42541997	TNFSF11	.	rs1021188-C	C	rs1021188	4e-14
chr12	54417575	54417576	rs736825	chr12	54023791	54023792	Bone mineral density	YES	n	12q13.13	12	54023792	HOXC6	3221;3222;3223	rs736825-C	C	rs736825	8e-16
chr2	54659706	54659707	rs4233949	chr2	54432569	54432570	Bone mineral density	YES	n	2p16.2	2	54432570	SPTBN1	102724063;102724072	rs4233949-C	C	rs4233949	2e-18
chr16	77427768	77427769	rs11864477	chr16	77393871	77393872	Bone mineral density	YES	n	16q23.1	16	77393872	ADAMTS18	170692	rs11864477-C	C	rs11864477	2e-08
chr5	88376060	88376061	rs1366594	chr5	89080243	89080244	Bone mineral density	YES	n	5q14.3	5	89080244	MEF2C	.	rs1366594-C	C	rs1366594	8e-10
chr7	96120674	96120675	rs4727338	chr7	96491362	96491363	Bone mineral density	YES	n	7q21.3	7	96491363	SLC25A13	401388	rs4727338-C	C	rs4727338	8e-48
chr6	127167071	127167072	rs13204965	chr6	126845926	126845927	Bone mineral density	YES	n	6q22.33	6	126845927	RSPO3	.	rs13204965-C	C	rs13204965	3e-08
chr9	133478826	133478827	rs7851693	chr9	130603439	130603440	Bone mineral density	YES	n	9q34.11	9	130603440	FUBP3	8939	rs7851693-C	C	rs7851693	3e-22
chr21	37848333	37848334	rs170183	chr21	36476035	36476036	Bone mineral density	YES	n	21q22.13	21	36476036	CLDN14	23562	rs170183-G	G	rs170183	4e-09
chr21	37848333	37848334	rs170183	chr21	36476035	36476036	Bone mineral density	YES	n	21q22.13	21	36476036	CLDN14	23562	rs170183-G	G	rs170183	6e-08
chr14	70456698	70456699	rs227425	chr14	69989981	69989982	Bone mineral density	YES	n	14q24.2	14	69989982	SMOC1	64093	rs227425-G	G	rs227425	4e-13
chr7	120969768	120969769	rs2908004	chr7	121329714	121329715	Bone mineral density	YES	n	7q31.31	7	121329715	WNT16	51384	rs2908004-G	G	rs2908004	1e-15
chr6	151895455	151895456	rs6909279	chr6	151574320	151574321	Bone mineral density	YES	n	6q25.1	6	151574321	C6orf97, ESR1	80129	rs6909279-G	G	rs6909279	1e-09
chr16	375781	375782	rs9921222	chr16	325781	325782	Bone mineral density	YES	n	16p13.3	16	325782	AXIN1	8312	rs9921222-T	T	rs9921222	1e-16
chr20	10639987	10639988	rs3790160	chr20	10659339	10659340	Bone mineral density	YES	n	20p12.2	20	10659340	JAG1	182	rs3790160-T	T	rs3790160	3e-19
chr11	15710083	15710084	rs7108738	chr11	15688537	15688538	Bone mineral density	YES	n	11p15.2	11	15688538	SOX6	102724957	rs7108738-T	T	rs7108738	1e-32
chr11	27505676	27505677	rs10835187	chr11	27484129	27484130	Bone mineral density	YES	n	11p14.1	11	27484130	LIN7C	100131730	rs10835187-T	T	rs10835187	5e-08
chr10	28479941	28479942	rs3905706	chr10	28191012	28191013	Bone mineral density	YES	n	10p12.1	10	28191013	MPP7	143098	rs3905706-T	T	rs3905706	2e-16
chr11	30951673	30951674	rs163879	chr11	30930126	30930127	Bone mineral density	YES	n	11p14.1	11	30930127	DCDC5	100506627	rs163879-T	T	rs163879	2e-11
chr19	33599126	33599127	rs10416218	chr19	33108220	33108221	Bone mineral density	YES	n	19q13.11	19	33108221	GPATCH1	55094	rs10416218-T	T	rs10416218	7e-11
chr7	38128325	38128326	rs6959212	chr7	38088723	38088724	Bone mineral density	YES	n	7p14.1	7	38088724	STARD3NL	.	rs6959212-T	T	rs6959212	4e-38
chr3	41128563	41128564	rs430727	chr3	41087072	41087073	Bone mineral density	YES	n	3p22.1	3	41087073	CTNNB1	.	rs430727-T	T	rs430727	4e-25
chr2	42250548	42250549	rs7584262	chr2	42023408	42023409	Bone mineral density	YES	n	2p21	2	42023409	PKDCC	.	rs7584262-T	T	rs7584262	1e-09
chr13	42951448	42951449	rs9533090	chr13	42377312	42377313	Bone mineral density	YES	n	13q14.11	13	42377313	AKAP11	.	rs9533090-T	T	rs9533090	5e-68
chr17	41798823	41798824	rs4792909	chr17	43721455	43721456	Bone mineral density	YES	n	17q21.31	17	43721456	SOST	.	rs4792909-T	T	rs4792909	2e-11
chr6	44639183	44639184	rs11755164	chr6	44671446	44671447	Bone mineral density	YES	n	6p21.1	6	44671447	SUPT3H	100189401	rs11755164-T	T	rs11755164	6e-11
chr17	43977826	43977827	rs1864325	chr17	45900460	45900461	Bone mineral density	YES	n	17q21.31	17	45900461	MAPT	4137	rs1864325-T	T	rs1864325	5e-11
chr11	46722220	46722221	rs7932354	chr11	46700670	46700671	Bone mineral density	YES	n	11p11.2	11	46700671	ARHGAP1	392;79797	rs7932354-T	T	rs7932354	5e-18
chr12	49474604	49474605	rs12821008	chr12	49080821	49080822	Bone mineral density	YES	n	12q13.12	12	49080822	DHH	.	rs12821008-T	T	rs12821008	1e-15
chr16	51021802	51021803	rs1566045	chr16	50987891	50987892	Bone mineral density	YES	n	16q12.1	16	50987892	SALL1	.	rs1566045-T	T	rs1566045	2e-22
chr10	54427824	54427825	rs1373004	chr10	52668064	52668065	Bone mineral density	YES	n	10q21.1	10	52668065	MBL2	.	rs1373004-T	T	rs1373004	2e-12
chr1	68647715	68647716	rs12407028	chr1	68182032	68182033	Bone mineral density	YES	n	1p31.3	1	68182033	WLS	79971;100289178	rs12407028-T	T	rs12407028	3e-45
chr11	68201294	68201295	rs3736228	chr11	68433826	68433827	Bone mineral density	YES	n	11q13.2	11	68433827	LRP5	4041	rs3736228-T	T	rs3736228	2e-26
chr11	68201294	68201295	rs3736228	chr11	68433826	68433827	Bone mineral density	YES	n	11q13.2	11	68433827	LRP5	4041	rs3736228-T	T	rs3736228	6e-12
chr10	79401315	79401316	rs7071206	chr10	77641557	77641558	Bone mineral density	YES	n	10q22.3	10	77641558	KCNMA1	.	rs7071206-T	T	rs7071206	5e-19
chr4	88773848	88773849	rs6532023	chr4	87852696	87852697	Bone mineral density	YES	n	4q22.1	4	87852697	MEPE	.	rs6532023-T	T	rs6532023	1e-27
chr5	88138730	88138731	rs11951031	chr5	88842913	88842914	Bone mineral density	YES	n	5q14.3	5	88842914	MEF2C	4208	rs11951031-T	T	rs11951031	9e-09
chr14	91442778	91442779	rs1286083	chr14	90976434	90976435	Bone mineral density	YES	n	14q32.11	14	90976435	RPS6KA5	9252;102724461	rs1286083-T	T	rs1286083	2e-15
chr10	101813801	101813802	rs7084921	chr10	100054044	100054045	Bone mineral density	YES	n	10q24.2	10	100054045	CPN1	1369	rs7084921-T	T	rs7084921	9e-10
chr14	103883632	103883633	rs11623869	chr14	103417295	103417296	Bone mineral density	YES	n	14q32.32	14	103417296	MARK3	4140	rs11623869-T	T	rs11623869	5e-16
chr12	107367224	107367225	rs1053051	chr12	106973446	106973447	Bone mineral density	YES	n	12q23.3	12	106973447	C12orf23	90488	rs1053051-T	T	rs1053051	1e-09
chr3	113370009	113370010	rs1026364	chr3	113651162	113651163	Bone mineral density	YES	n	3q13.2	3	113651163	KIAA2018	205717	rs1026364-T	T	rs1026364	4e-10
chr7	120903814	120903815	rs4609139	chr7	121263760	121263761	Bone mineral density	YES	n	7q31.31	7	121263761	C7orf58	79974	rs4609139-T	T	rs4609139	1e-10
chr7	121018578	121018579	rs917727	chr7	121378524	121378525	Bone mineral density	YES	n	7q31.31	7	121378525	WNT16	10447	rs917727-T	T	rs917727	1e-27
chr6	133315803	133315804	rs271170	chr6	132994664	132994665	Bone mineral density	YES	n	6q23.2	6	132994665	LOC285735	.	rs271170-T	T	rs271170	3e-12
chr6	151907747	151907748	rs4869742	chr6	151586612	151586613	Bone mineral density	YES	n	6q25.1	6	151586613	C6orf97	80129	rs4869742-T	T	rs4869742	4e-35
chr3	156555983	156555984	rs344081	chr3	156838194	156838195	Bone mineral density	YES	n	3q25.31	3	156838195	LEKR1	389170	rs344081-T	T	rs344081	4e-12
chr2	166583243	166583244	rs6710518	chr2	165726733	165726734	Bone mineral density	YES	n	2q24.3	2	165726734	GALNT3	.	rs6710518-T	T	rs6710518	5e-10
chr1	172199572	172199573	rs479336	chr1	172230432	172230433	Bone mineral density	YES	n	1q24.3	1	172230433	DNM3	26052	rs479336-T	T	rs479336	9e-15
chr1	240597213	240597214	rs9287237	chr1	240433913	240433914	Bone mineral density	YES	n	1q43	1	240433914	FMN2	56776	rs9287237-T	T	rs9287237	2e-09
chr1	22698446	22698447	rs7524102	chr1	22371953	22371954	Bone mineral density (hip)	YES	n	1p36.12	1	22371954	Intergenic	.	rs7524102-A	A	rs7524102	1e-16
chr1	22698446	22698447	rs7524102	chr1	22371953	22371954	Bone mineral density (hip)	YES	n	1p36.12	1	22371954	ZBTB40	.	rs7524102-A	A	rs7524102	5e-16
chr3	41137671	41137672	rs87938	chr3	41096180	41096181	Bone mineral density (hip)	YES	n	3p22.1	3	41096181	CTNNB1	.	rs87938-A	A	rs87938	8e-10
chr17	41807330	41807331	rs1513670	chr17	43729962	43729963	Bone mineral density (hip)	YES	n	17q21.31	17	43729963	SOST	.	rs1513670-A	A	rs1513670	2e-08
chr1	22711472	22711473	rs6426749	chr1	22384979	22384980	Bone mineral density (hip)	YES	n	1p36.12	1	22384980	ZBTB40	.	rs6426749-C	C	rs6426749	9e-08
chr1	68635389	68635390	rs2566755	chr1	68169706	68169707	Bone mineral density (hip)	YES	n	1p31.3	1	68169707	GPR177	79971;100289178	rs2566755-C	C	rs2566755	2e-12
chr5	88376060	88376061	rs1366594	chr5	89080243	89080244	Bone mineral density (hip)	YES	n	5q14.3	5	89080244	MEF2C	.	rs1366594-C	C	rs1366594	1e-13
chr8	120052237	120052238	rs6993813	chr8	119039998	119039999	Bone mineral density (hip)	YES	n	8q24.12	8	119039999	OPG	10584	rs6993813-C	C	rs6993813	3e-11
chr11	15694461	15694462	rs7117858	chr11	15672915	15672916	Bone mineral density (hip)	YES	n	11p15.2	11	15672916	SOX6	102724957	rs7117858-G	G	rs7117858	6e-10
chr17	42193184	42193185	rs228769	chr17	44115816	44115817	Bone mineral density (hip)	YES	n	17q21.31	17	44115817	HDAC5	10014	rs228769-G	G	rs228769	2e-08
chr8	120012699	120012700	rs11995824	chr8	119000460	119000461	Bone mineral density (hip)	YES	n	8q24.12	8	119000461	TNFRSF11B	10584	rs11995824-G	G	rs11995824	7e-09
chr6	151933174	151933175	rs1038304	chr6	151612039	151612040	Bone mineral density (hip)	YES	n	6q25.1	6	151612040	ESR1	80129	rs1038304-G	G	rs1038304	4e-10
chr6	151933174	151933175	rs1038304	chr6	151612039	151612040	Bone mineral density (hip)	YES	n	6q25.1	6	151612040	ESR1	80129	rs1038304-G	G	rs1038304	5e-09
chr6	152009637	152009638	rs2941740	chr6	151688502	151688503	Bone mineral density (hip)	YES	n	6q25.1	6	151688503	ESR1	2099	rs2941740-G	G	rs2941740	2e-10
chr13	42952144	42952145	rs9594738	chr13	42378008	42378009	Bone mineral density (hip)	YES	n	13q14.11	13	42378009	RANKL	.	rs9594738-T	T	rs9594738	2e-08
chr11	46722220	46722221	rs7932354	chr11	46700670	46700671	Bone mineral density (hip)	YES	n	11p11.2	11	46700671	ARHGAP1	392;79797	rs7932354-T	T	rs7932354	4e-09
chr7	96133530	96133531	rs7781370	chr7	96504218	96504219	Bone mineral density (hip)	YES	n	7q21.3	7	96504219	FLJ42280	401388	rs7781370-T	T	rs7781370	5e-12
chr1	22698446	22698447	rs7524102	chr1	22371953	22371954	Bone mineral density (spine)	YES	n	1p36.12	1	22371954	ZBTB40	.	rs7524102-A	A	rs7524102	9e-09
chr11	31210770	31210771	rs16921914	chr11	31189223	31189224	Bone mineral density (spine)	YES	n	11p13	11	31189224	DCDC5	.	rs16921914-A	A	rs16921914	2e-09
chr2	54684556	54684557	rs11898505	chr2	54457419	54457420	Bone mineral density (spine)	YES	n	2p16.2	2	54457420	SPTBN1	6711	rs11898505-A	A	rs11898505	2e-08
chr18	60054856	60054857	rs884205	chr18	62387623	62387624	Bone mineral density (spine)	YES	n	18q21.33	18	62387624	TNFRSF11A	8792	rs884205-A	A	rs884205	9e-09
chr8	120044828	120044829	rs6469804	chr8	119032589	119032590	Bone mineral density (spine)	YES	n	8q24.12	8	119032590	OPG	10584	rs6469804-A	A	rs6469804	7e-15
chr6	151936676	151936677	rs6929137	chr6	151615541	151615542	Bone mineral density (spine)	YES	n	6q25.1	6	151615542	C6orf97, ESR1	80129	rs6929137-A	A	rs6929137	2e-10
chr6	152090706	152090707	rs2504063	chr6	151769571	151769572	Bone mineral density (spine)	YES	n	6q25.1	6	151769572	ESR1	2099	rs2504063-A	A	rs2504063	6e-11
chr1	68635074	68635075	rs1430742	chr1	68169391	68169392	Bone mineral density (spine)	YES	n	1p31.3	1	68169392	GPR177	79971;100289178	rs1430742-C	C	rs1430742	3e-13
chr6	152068363	152068364	rs1999805	chr6	151747228	151747229	Bone mineral density (spine)	YES	n	6q25.1	6	151747229	ESR1, C6orf97	2099	rs1999805-C	C	rs1999805	2e-08
chr1	22698446	22698447	rs7524102	chr1	22371953	22371954	Bone mineral density (spine)	YES	n	1p36.12	1	22371954	ZBTB40	.	rs7524102-G	G	rs7524102	3e-10
chr1	22702857	22702858	rs6696981	chr1	22376364	22376365	Bone mineral density (spine)	YES	n	1p36.12	1	22376365	Intergenic	.	rs6696981-G	G	rs6696981	2e-08
chr12	53727954	53727955	rs2016266	chr12	53334170	53334171	Bone mineral density (spine)	YES	n	12q13.13	12	53334171	SP7	121340	rs2016266-G	G	rs2016266	1e-08
chr11	68192345	68192346	rs599083	chr11	68424877	68424878	Bone mineral density (spine)	YES	n	11q13.2	11	68424878	LRP5	4041	rs599083-G	G	rs599083	5e-08
chr16	86710659	86710660	rs10048146	chr16	86677053	86677054	Bone mineral density (spine)	YES	n	16q24.1	16	86677054	FOXL1	.	rs10048146-G	G	rs10048146	2e-08
chr7	96117917	96117918	rs4729260	chr7	96488605	96488606	Bone mineral density (spine)	YES	n	7q21.3	7	96488606	FLJ42280	401388	rs4729260-G	G	rs4729260	2e-10
chr6	151933174	151933175	rs1038304	chr6	151612039	151612040	Bone mineral density (spine)	YES	n	6q25.1	6	151612040	ESR1, C6orf97	80129	rs1038304-G	G	rs1038304	4e-11
chr7	38136276	38136277	rs1524058	chr7	38096674	38096675	Bone mineral density (spine)	YES	n	7p14.1	7	38096675	STARD3NL	.	rs1524058-T	T	rs1524058	1e-09
chr13	42951448	42951449	rs9533090	chr13	42377312	42377313	Bone mineral density (spine)	YES	n	13q14.11	13	42377313	AKAP11	.	rs9533090-T	T	rs9533090	5e-25
chr13	43032592	43032593	rs9594759	chr13	42458456	42458457	Bone mineral density (spine)	YES	n	13q14.11	13	42458457	RANKL	.	rs9594759-T	T	rs9594759	2e-21
chr13	43032592	43032593	rs9594759	chr13	42458456	42458457	Bone mineral density (spine)	YES	n	13q14.11	13	42458457	RANKL	.	rs9594759-T	T	rs9594759	2e-17
chr17	43805193	43805194	rs9303521	chr17	45727827	45727828	Bone mineral density (spine)	YES	n	17q21.31	17	45727828	CRHR1	1394	rs9303521-T	T	rs9303521	1e-08
chr4	88775242	88775243	rs1471403	chr4	87854090	87854091	Bone mineral density (spine)	YES	n	4q22.1	4	87854091	MEPE	.	rs1471403-T	T	rs1471403	2e-08
chr8	120007419	120007420	rs2062377	chr8	118995180	118995181	Bone mineral density (spine)	YES	n	8q24.12	8	118995181	TNFRSF11B	10584	rs2062377-T	T	rs2062377	4e-16
chr6	151901408	151901409	rs4870044	chr6	151580273	151580274	Bone mineral density (spine)	YES	n	6q25.1	6	151580274	ESR1	80129	rs4870044-T	T	rs4870044	2e-11
chr6	127468273	127468274	rs7741021	chr6	127147128	127147129	Bone properties (heel)		n	6q22.33	6	127147129	RSPO3	84870	rs7741021-?	undefined	rs7741021	4e-08
chr6	127468273	127468274	rs7741021	chr6	127147128	127147129	Bone properties (heel)		n	6q22.33	6	127147129	RSPO3	84870	rs7741021-C	C	rs7741021	9e-21
chr6	127468273	127468274	rs7741021	chr6	127147128	127147129	Bone properties (heel)		n	6q22.33	6	127147129	RSPO3	84870	rs7741021-C	C	rs7741021	1e-19
chr19	33605299	33605300	rs10416265	chr19	33114393	33114394	Bone properties (heel)		n	19q13.11	19	33114394	GPATCH1	55094	rs10416265-G	G	rs10416265	2e-13
chr19	33605299	33605300	rs10416265	chr19	33114393	33114394	Bone properties (heel)		n	19q13.11	19	33114394	GPATCH1	55094	rs10416265-G	G	rs10416265	4e-12
chr10	54439727	54439728	rs7902708	chr10	52679967	52679968	Bone properties (heel)		n	10q21.1	10	52679968	MBL2, DKK1	.	rs7902708-G	G	rs7902708	5e-15
chr10	54439727	54439728	rs7902708	chr10	52679967	52679968	Bone properties (heel)		n	10q21.1	10	52679968	MBL2, DKK1	.	rs7902708-G	G	rs7902708	1e-08
chr2	54684556	54684557	rs11898505	chr2	54457419	54457420	Bone properties (heel)		n	2p16.2	2	54457420	SPTBN1	6711	rs11898505-G	G	rs11898505	4e-13
chr11	86853996	86853997	rs597319	chr11	87142954	87142955	Bone properties (heel)		n	11q14.2	11	87142955	TMEM135	65084	rs597319-G	G	rs597319	5e-26
chr11	86853996	86853997	rs597319	chr11	87142954	87142955	Bone properties (heel)		n	11q14.2	11	87142955	TMEM135	65084	rs597319-G	G	rs597319	8e-14
chr7	120962163	120962164	rs2908007	chr7	121322109	121322110	Bone properties (heel)		n	7q31.31	7	121322110	WNT16	.	rs2908007-G	G	rs2908007	2e-59
chr7	120962163	120962164	rs2908007	chr7	121322109	121322110	Bone properties (heel)		n	7q31.31	7	121322110	WNT16	.	rs2908007-G	G	rs2908007	4e-35
chr7	120962163	120962164	rs2908007	chr7	121322109	121322110	Bone properties (heel)		n	7q31.31	7	121322110	WNT16	.	rs2908007-G	G	rs2908007	1e-09
chr6	152059562	152059563	rs2982552	chr6	151738427	151738428	Bone properties (heel)		n	6q25.1	6	151738428	ESR1, CCDC170	2099	rs2982552-G	G	rs2982552	2e-10
chr6	151901801	151901802	rs4869739	chr6	151580666	151580667	Bone properties (heel)		n	6q25.1	6	151580667	ESR1, CCDC170	80129	rs4869739-T	T	rs4869739	3e-18
chr6	152008779	152008780	rs3020331	chr6	151687644	151687645	Bone properties (heel)		n	6q25.1	6	151687645	ESR1	.	rs3020331-T	T	rs3020331	7e-15
chr6	152008779	152008780	rs3020331	chr6	151687644	151687645	Bone properties (heel)		n	6q25.1	6	151687645	ESR1	.	rs3020331-T	T	rs3020331	3e-09
chr3	3055246	3055247	rs17024684	chr3	3013562	3013563	Brain connectivity		n	3p26.2	3	3013563	CNTN4	152330	rs17024684-?	undefined	rs17024684	2e-09
chr20	16054981	16054982	rs16997087	chr20	16074336	16074337	Brain connectivity		n	20p12.1	20	16074337	MACROD2	.	rs16997087-?	undefined	rs16997087	1e-10
chr20	16054981	16054982	rs16997087	chr20	16074336	16074337	Brain connectivity		n	20p12.1	20	16074337	MACROD2	.	rs16997087-?	undefined	rs16997087	2e-09
chr15	56210928	56210929	rs17819300	chr15	55918730	55918731	Brain connectivity		n	15q21.3	15	55918731	NEDD4	4734	rs17819300-?	undefined	rs17819300	1e-10
chr10	72114377	72114378	rs4747011	chr10	70354621	70354622	Brain connectivity		n	10q22.1	10	70354622	LRRC20	55222	rs4747011-?	undefined	rs4747011	9e-10
chr2	75419713	75419714	rs3771863	chr2	75192587	75192588	Brain connectivity		n	2p12	2	75192588	TACR1	6869	rs3771863-?	undefined	rs3771863	3e-09
chr3	87495549	87495550	rs9834692	chr3	87446399	87446400	Brain connectivity		n	3p11.2	3	87446400	Intergenic	.	rs9834692-?	undefined	rs9834692	3e-09
chr3	87525448	87525449	rs9883474	chr3	87476298	87476299	Brain connectivity		n	3p11.2	3	87476299	Intergenic	.	rs9883474-?	undefined	rs9883474	3e-09
chr6	95156417	95156418	rs2224003	chr6	94446699	94446700	Brain connectivity		n	6q16.1	6	94446700	Intergenic	.	rs2224003-?	undefined	rs2224003	1e-09
chr6	95156453	95156454	rs10485022	chr6	94446735	94446736	Brain connectivity		n	6q16.1	6	94446736	Intergenic	.	rs10485022-?	undefined	rs10485022	5e-09
chr11	14021638	14021639	rs2618516	chr11	14000091	14000092	Brain connectivity		n	11p15.2	11	14000092	SPON1	10418	rs2618516-T	T	rs2618516	6e-10
chr5	127169211	127169212	rs245201	chr5	127833519	127833520	Brain imaging in schizophrenia (interaction)		n	5q23.2	5	127833520	CTXN3, SLC12A2	728586	rs245201-?	undefined	rs245201	9e-08
chr12	66343809	66343810	rs10784502	chr12	65950029	65950030	Brain structure		n	12q14.3	12	65950030	HMGA2	8091	rs10784502-C	C	rs10784502	1e-12
chr12	117327591	117327592	rs7294919	chr12	116889786	116889787	Brain structure		n	12q24.22	12	116889787	HRK, FBXW8	.	rs7294919-C	C	rs7294919	7e-16
chr2	19320802	19320803	rs12710696	chr2	19121041	19121042	Breast cancer	YES	n	2p24.1	2	19121042	Intergenic	.	rs12710696-?	undefined	rs12710696	5e-08
chr17	48274290	48274291	rs2075555	chr17	50196929	50196930	Breast cancer	YES	n	17q21.33	17	50196930	COL1A1	1277	rs2075555-?	undefined	rs2075555	8e-08
chr16	53855290	53855291	rs11075995	chr16	53821378	53821379	Breast cancer	YES	n	16q12.2	16	53821379	KIAA1752, FTO	79068	rs11075995-?	undefined	rs11075995	4e-08
chr10	123346189	123346190	rs1219648	chr10	121586675	121586676	Breast cancer	YES	n	10q26.13	10	121586676	FGFR2	2263	rs1219648-?	undefined	rs1219648	1e-30
chr1	202187175	202187176	rs6678914	chr1	202218047	202218048	Breast cancer	YES	n	1q32.1	1	202218048	LGR6, UBE2T, PTPN7	59352	rs6678914-?	undefined	rs6678914	1e-08
chr1	204518841	204518842	rs4245739	chr1	204549713	204549714	Breast cancer	YES	n	1q32.1	1	204549714	MDM4, PIK3C2B, LRRN2	4194	rs4245739-?	undefined	rs4245739	2e-12
chr1	10566214	10566215	rs616488	chr1	10506157	10506158	Breast cancer	YES	n	1p36.22	1	10506158	PEX14	5195	rs616488-A	A	rs616488	2e-10
chr1	10566214	10566215	rs616488	chr1	10506157	10506158	Breast cancer	YES	n	1p36.22	1	10506158	PEX14	5195	rs616488-A	A	rs616488	1e-08
chr19	17389703	17389704	rs8170	chr19	17278894	17278895	Breast cancer	YES	n	19p13.11	19	17278895	MERIT40	29086	rs8170-A	A	rs8170	9e-13
chr19	17389703	17389704	rs8170	chr19	17278894	17278895	Breast cancer	YES	n	19p13.11	19	17278895	ABHD8,ANKLE1,C19orf62	29086	rs8170-A	A	rs8170	2e-09
chr19	18571140	18571141	rs4808801	chr19	18460330	18460331	Breast cancer	YES	n	19p13.11	19	18460331	SSBP4, ISYNA1, ELL	8178	rs4808801-A	A	rs4808801	5e-15
chr10	22032941	22032942	rs7072776	chr10	21744012	21744013	Breast cancer	YES	n	10p12.31	10	21744013	MLLT10, DNAJC1	8028	rs7072776-A	A	rs7072776	4e-14
chr12	28155079	28155080	rs10771399	chr12	28002146	28002147	Breast cancer	YES	n	12p11.22	12	28002147	PTHLH	.	rs10771399-A	A	rs10771399	8e-31
chr8	29509615	29509616	rs9693444	chr8	29652099	29652100	Breast cancer	YES	n	8p12	8	29652100	Intergenic	.	rs9693444-A	A	rs9693444	9e-14
chr19	44286512	44286513	rs3760982	chr19	43782360	43782361	Breast cancer	YES	n	19q13.31	19	43782361	C19orf61, KCNN4, LYPD5, ZNF283	3783	rs3760982-A	A	rs3760982	2e-10
chr16	52586340	52586341	rs3803662	chr16	52552428	52552429	Breast cancer	YES	n	16q12.1	16	52552429	TOX3	643714	rs3803662-A	A	rs3803662	2e-114
chr16	52586340	52586341	rs3803662	chr16	52552428	52552429	Breast cancer	YES	n	16q12.1	16	52552429	TOX3	643714	rs3803662-A	A	rs3803662	3e-15
chr10	80841147	80841148	rs704010	chr10	79081390	79081391	Breast cancer	YES	n	10q22.3	10	79081391	ZMIZ1	57178	rs704010-A	A	rs704010	4e-09
chr12	96027758	96027759	rs17356907	chr12	95633982	95633983	Breast cancer	YES	n	12q22	12	95633983	NTN4	.	rs17356907-A	A	rs17356907	2e-22
chr9	110306114	110306115	rs10759243	chr9	107543833	107543834	Breast cancer	YES	n	9q31.2	9	107543834	Intergenic	.	rs10759243-A	A	rs10759243	1e-08
chr12	115836521	115836522	rs1292011	chr12	115398716	115398717	Breast cancer	YES	n	12q24.21	12	115398717	Intergenic	.	rs1292011-A	A	rs1292011	9e-22
chr10	123337334	123337335	rs2981579	chr10	121577820	121577821	Breast cancer	YES	n	10q26.13	10	121577821	FGFR2	2263	rs2981579-A	A	rs2981579	2e-170
chr10	123337334	123337335	rs2981579	chr10	121577820	121577821	Breast cancer	YES	n	10q26.13	10	121577821	FGFR2	2263	rs2981579-A	A	rs2981579	4e-31
chr10	123352316	123352317	rs2981582	chr10	121592802	121592803	Breast cancer	YES	n	10q26.13	10	121592803	FGFR2	2263	rs2981582-A	A	rs2981582	2e-76
chr8	128387851	128387852	rs1562430	chr8	127375605	127375606	Breast cancer	YES	n	8q24.21	8	127375606	Intergenic	101930033	rs1562430-A	A	rs1562430	3e-11
chr6	151914112	151914113	rs3757318	chr6	151592977	151592978	Breast cancer	YES	n	6q25.1	6	151592978	ESR1	80129	rs3757318-A	A	rs3757318	2e-21
chr6	151948365	151948366	rs2046210	chr6	151627230	151627231	Breast cancer	YES	n	6q25.1	6	151627231	ESR1	.	rs2046210-A	A	rs2046210	5e-16
chr6	151948365	151948366	rs2046210	chr6	151627230	151627231	Breast cancer	YES	n	6q25.1	6	151627231	ESR1, C6orf97	.	rs2046210-A	A	rs2046210	2e-15
chr2	174212893	174212894	rs1550623	chr2	173348165	173348166	Breast cancer	YES	n	2q31.1	2	173348166	CDCA7	.	rs1550623-A	A	rs1550623	3e-08
chr2	217905831	217905832	rs13387042	chr2	217041108	217041109	Breast cancer	YES	n	2q35	2	217041109	Intergenic	.	rs13387042-A	A	rs13387042	2e-57
chr2	217905831	217905832	rs13387042	chr2	217041108	217041109	Breast cancer	YES	n	2q35	2	217041109	Intergenic	.	rs13387042-A	A	rs13387042	1e-13
chr2	217905831	217905832	rs13387042	chr2	217041108	217041109	Breast cancer	YES	n	2q35	2	217041109	Intergenic	.	rs13387042-A	A	rs13387042	2e-10
chr2	217905831	217905832	rs13387042	chr2	217041108	217041109	Breast cancer	YES	n	2q35	2	217041109	Intergenic	.	rs13387042-A	A	rs13387042	2e-10
chr2	217905831	217905832	rs13387042	chr2	217041108	217041109	Breast cancer	YES	n	2q35	2	217041109	Intergenic	.	rs13387042-A	A	rs13387042	2e-08
chr11	1909005	1909006	rs3817198	chr11	1887775	1887776	Breast cancer	YES	n	11p15.5	11	1887776	LSP1	4046;102724536	rs3817198-C	C	rs3817198	2e-11
chr11	1909005	1909006	rs3817198	chr11	1887775	1887776	Breast cancer	YES	n	11p15.5	11	1887776	LSP1	4046;102724536	rs3817198-C	C	rs3817198	3e-09
chr12	14413930	14413931	rs12422552	chr12	14260996	14260997	Breast cancer	YES	n	12p13.1	12	14260997	Intergenic	.	rs12422552-C	C	rs12422552	4e-08
chr10	22315842	22315843	rs11814448	chr10	22026913	22026914	Breast cancer	YES	n	10p12.31	10	22026914	DNAJC1	.	rs11814448-C	C	rs11814448	9e-16
chr3	27416012	27416013	rs4973768	chr3	27374521	27374522	Breast cancer	YES	n	3p24.1	3	27374522	SLC4A7	9497	rs4973768-C	C	rs4973768	2e-08
chr22	29621476	29621477	rs132390	chr22	29225487	29225488	Breast cancer	YES	n	22q12.2	22	29225488	EMID1, RHBDD3, EWSR1, CHEK2	129080	rs132390-C	C	rs132390	3e-09
chr3	30682938	30682939	rs12493607	chr3	30641446	30641447	Breast cancer	YES	n	3p24.1	3	30641447	TGFBR2	7048	rs12493607-C	C	rs12493607	2e-08
chr22	40876233	40876234	rs6001930	chr22	40480229	40480230	Breast cancer	YES	n	22q13.1	22	40480230	MKL1	57591	rs6001930-C	C	rs6001930	9e-19
chr5	56031883	56031884	rs889312	chr5	56736056	56736057	Breast cancer	YES	n	5q11.2	5	56736057	MAP3K1	.	rs889312-C	C	rs889312	3e-36
chr5	56031883	56031884	rs889312	chr5	56736056	56736057	Breast cancer	YES	n	5q11.2	5	56736057	MAP3K1	.	rs889312-C	C	rs889312	7e-20
chr5	56031883	56031884	rs889312	chr5	56736056	56736057	Breast cancer	YES	n	5q11.2	5	56736057	MAP3K1	.	rs889312-C	C	rs889312	5e-09
chr5	58184060	58184061	rs10472076	chr5	58888233	58888234	Breast cancer	YES	n	5q11.2	5	58888234	RAB3C	.	rs10472076-C	C	rs10472076	3e-08
chr14	69034681	69034682	rs999737	chr14	68567964	68567965	Breast cancer	YES	n	14q24.1	14	68567965	RAD51L1	5890	rs999737-C	C	rs999737	3e-19
chr2	121245121	121245122	rs4849887	chr2	120487545	120487546	Breast cancer	YES	n	2q14.2	2	120487546	Intergenic	.	rs4849887-C	C	rs4849887	4e-11
chr10	123093900	123093901	rs11199914	chr10	121334386	121334387	Breast cancer	YES	n	10q26.12	10	121334387	Intergenic	.	rs11199914-C	C	rs11199914	2e-08
chr1	121280612	121280613	rs11249433	chr1	121538814	121538815	Breast cancer	YES	n	1p11.2	1	121538815	Intergenic	647121	rs11249433-C	C	rs11249433	7e-10
chr10	123340310	123340311	rs2981578	chr10	121580796	121580797	Breast cancer	YES	n	10q26.13	10	121580797	FGFR2	2263	rs2981578-C	C	rs2981578	1e-12
chr8	128355617	128355618	rs13281615	chr8	127343371	127343372	Breast cancer	YES	n	8q24.21	8	127343372	Intergenic	101930033	rs13281615-C	C	rs13281615	5e-12
chr11	129461170	129461171	rs11820646	chr11	129591275	129591276	Breast cancer	YES	n	11q24.3	11	129591276	Intergenic	.	rs11820646-C	C	rs11820646	1e-09
chr5	158244082	158244083	rs1432679	chr5	158817074	158817075	Breast cancer	YES	n	5q33.3	5	158817075	EBF1	1879	rs1432679-C	C	rs1432679	2e-14
chr4	175846425	175846426	rs6828523	chr4	174925274	174925275	Breast cancer	YES	n	4q34.1	4	174925275	ADAM29	11086	rs6828523-C	C	rs6828523	4e-16
chr3	4742275	4742276	rs6762644	chr3	4700591	4700592	Breast cancer	YES	n	3p26.1	3	4700592	ITPR1, EGOT	3708	rs6762644-G	G	rs6762644	2e-12
chr6	13722522	13722523	rs204247	chr6	13722290	13722291	Breast cancer	YES	n	6p23	6	13722291	RANBP9	.	rs204247-G	G	rs204247	8e-09
chr21	16520831	16520832	rs2823093	chr21	15148510	15148511	Breast cancer	YES	n	21q21.1	21	15148511	NRIP1	.	rs2823093-G	G	rs2823093	7e-16
chr19	17392893	17392894	rs8100241	chr19	17282084	17282085	Breast cancer	YES	n	19p13.11	19	17282085	NR	126549	rs8100241-G	G	rs8100241	4e-08
chr18	24337423	24337424	rs527616	chr18	26757459	26757460	Breast cancer	YES	n	18q11.2	18	26757460	Intergenic	.	rs527616-G	G	rs527616	2e-10
chr14	37132768	37132769	rs2236007	chr14	36663563	36663564	Breast cancer	YES	n	14q13.3	14	36663564	PAX9, SLC25A21	5083	rs2236007-G	G	rs2236007	2e-13
chr5	44706497	44706498	rs10941679	chr5	44706395	44706396	Breast cancer	YES	n	5p12	5	44706396	Intergenic	.	rs10941679-G	G	rs10941679	2e-37
chr17	53056470	53056471	rs6504950	chr17	54979109	54979110	Breast cancer	YES	n	17q22	17	54979110	COX11	252983	rs6504950-G	G	rs6504950	2e-13
chr10	64278681	64278682	rs10995190	chr10	62518922	62518923	Breast cancer	YES	n	10q21.2	10	62518923	ZNF365	22891	rs10995190-G	G	rs10995190	1e-36
chr10	64278681	64278682	rs10995190	chr10	62518922	62518923	Breast cancer	YES	n	10q21.2	10	62518923	ZNF365	22891	rs10995190-G	G	rs10995190	5e-15
chr11	65583065	65583066	rs3903072	chr11	65815594	65815595	Breast cancer	YES	n	11q13.1	11	65815595	DKFZp761E198, OVOL1, SNX32, CFL1, MUS81	.	rs3903072-G	G	rs3903072	9e-12
chr8	76417936	76417937	rs2943559	chr8	75505701	75505702	Breast cancer	YES	n	8q21.11	8	75505702	HNF4G	.	rs2943559-G	G	rs2943559	6e-15
chr16	80650804	80650805	rs13329835	chr16	80616907	80616908	Breast cancer	YES	n	16q23.2	16	80616908	CDYL2	124359	rs13329835-G	G	rs13329835	2e-16
chr6	82193108	82193109	rs17530068	chr6	81483391	81483392	Breast cancer	YES	n	6q14.1	6	81483392	Intergenic	.	rs17530068-G	G	rs17530068	8e-09
chr14	91841068	91841069	rs941764	chr14	91374724	91374725	Breast cancer	YES	n	14q32.11	14	91374725	CCDC88C	440193	rs941764-G	G	rs941764	4e-10
chr10	114773926	114773927	rs7904519	chr10	113014167	113014168	Breast cancer	YES	n	10q25.2	10	113014168	TCF7L2	6934	rs7904519-G	G	rs7904519	3e-08
chr1	121280612	121280613	rs11249433	chr1	121538814	121538815	Breast cancer	YES	n	1p11.2	1	121538815	Intergenic	647121	rs11249433-G	G	rs11249433	2e-26
chr10	123346189	123346190	rs1219648	chr10	121586675	121586676	Breast cancer	YES	n	10q26.13	10	121586676	FGFR2	2263	rs1219648-G	G	rs1219648	2e-13
chr10	123346189	123346190	rs1219648	chr10	121586675	121586676	Breast cancer	YES	n	10q26.13	10	121586676	FGFR2	2263	rs1219648-G	G	rs1219648	1e-10
chr6	127600629	127600630	rs2180341	chr6	127279484	127279485	Breast cancer	YES	n	6q22.33	6	127279485	ECHDC1,RNF146	81847	rs2180341-G	G	rs2180341	3e-08
chr8	128355617	128355618	rs13281615	chr8	127343371	127343372	Breast cancer	YES	n	8q24.21	8	127343372	Intergenic	101930033	rs13281615-G	G	rs13281615	1e-27
chr7	144074928	144074929	rs720475	chr7	144377835	144377836	Breast cancer	YES	n	7q35	7	144377836	ARHGEF5, NOBOX	7984	rs720475-G	G	rs720475	7e-11
chr6	149608873	149608874	rs9485372	chr6	149287737	149287738	Breast cancer	YES	n	6q25.1	6	149287738	TAB2	.	rs9485372-G	G	rs9485372	4e-12
chr3	150467807	150467808	rs6788895	chr3	150750020	150750021	Breast cancer	YES	n	3q25.1	3	150750021	SIAH2	6478	rs6788895-G	G	rs6788895	9e-08
chr2	172972970	172972971	rs2016394	chr2	172108242	172108243	Breast cancer	YES	n	2q31.1	2	172108243	METAP1D, DLX1, DLX2	.	rs2016394-G	G	rs2016394	1e-08
chr5	1279789	1279790	rs10069690	chr5	1279674	1279675	Breast cancer	YES	n	5p15.33	5	1279675	TERT	7015	rs10069690-T	T	rs10069690	5e-12
chr5	1279789	1279790	rs10069690	chr5	1279674	1279675	Breast cancer	YES	n	5p15.33	5	1279675	TERT	7015	rs10069690-T	T	rs10069690	7e-09
chr6	1318877	1318878	rs11242675	chr6	1318642	1318643	Breast cancer	YES	n	6p25.3	6	1318643	FOXQ1	.	rs11242675-T	T	rs11242675	7e-09
chr9	22062133	22062134	rs1011970	chr9	22062134	22062135	Breast cancer	YES	n	9p21.3	9	22062135	CDKN2A,CDKN2B	100048912;102724137	rs1011970-T	T	rs1011970	3e-08
chr9	22062133	22062134	rs1011970	chr9	22062134	22062135	Breast cancer	YES	n	9p21.3	9	22062135	CDKN2A, CDKN2B	100048912;102724137	rs1011970-T	T	rs1011970	6e-08
chr18	24570666	24570667	rs1436904	chr18	26990702	26990703	Breast cancer	YES	n	18q11.2	18	26990703	CHST9	83539	rs1436904-T	T	rs1436904	3e-08
chr3	27416012	27416013	rs4973768	chr3	27374521	27374522	Breast cancer	YES	n	3p24.1	3	27374522	SLC4A7	9497	rs4973768-T	T	rs4973768	2e-30
chr12	28155079	28155080	rs10771399	chr12	28002146	28002147	Breast cancer	YES	n	12p11.22	12	28002147	PTHLH	.	rs10771399-T	T	rs10771399	2e-12
chr13	32972625	32972626	rs11571833	chr13	32398488	32398489	Breast cancer	YES	n	13q13.1	13	32398489	BRCA2, N4BP2L1, N4BP2L2	675	rs11571833-T	T	rs11571833	5e-08
chr20	32588094	32588095	rs2284378	chr20	34000288	34000289	Breast cancer	YES	n	20q11.22	20	34000289	RALY, EIF2S2, ASIP	22913	rs2284378-T	T	rs2284378	1e-08
chr5	44662514	44662515	rs4415084	chr5	44662412	44662413	Breast cancer	YES	n	5p12	5	44662413	Intergenic	.	rs4415084-T	T	rs4415084	8e-11
chr16	52586340	52586341	rs3803662	chr16	52552428	52552429	Breast cancer	YES	n	16q12.1	16	52552429	TNRC9, LOC643714	643714	rs3803662-T	T	rs3803662	1e-36
chr16	52586340	52586341	rs3803662	chr16	52552428	52552429	Breast cancer	YES	n	16q12.1	16	52552429	TNRC9	643714	rs3803662-T	T	rs3803662	6e-19
chr16	52586340	52586341	rs3803662	chr16	52552428	52552429	Breast cancer	YES	n	16q12.1	16	52552429	TOX3	643714	rs3803662-T	T	rs3803662	6e-13
chr16	52586340	52586341	rs3803662	chr16	52552428	52552429	Breast cancer	YES	n	16q12.1	16	52552429	LOC643714, TOX3	643714	rs3803662-T	T	rs3803662	3e-11
chr16	52586340	52586341	rs3803662	chr16	52552428	52552429	Breast cancer	YES	n	16q12.1	16	52552429	TOX3	643714	rs3803662-T	T	rs3803662	1e-09
chr16	52599187	52599188	rs4784227	chr16	52565275	52565276	Breast cancer	YES	n	16q12.1	16	52565276	TOX3	643714	rs4784227-T	T	rs4784227	1e-28
chr16	52634999	52635000	rs12922061	chr16	52601087	52601088	Breast cancer	YES	n	16q12.2	16	52601088	LOC643714, TOX3	643714	rs12922061-T	T	rs12922061	4e-10
chr16	52635163	52635164	rs3112612	chr16	52601251	52601252	Breast cancer	YES	n	16q12.2	16	52601252	TOX3	643714	rs3112612-T	T	rs3112612	4e-10
chr16	53813366	53813367	rs17817449	chr16	53779454	53779455	Breast cancer	YES	n	16q12.2	16	53779455	MIR1972-2, FTO	79068	rs17817449-T	T	rs17817449	6e-14
chr5	58337480	58337481	rs1353747	chr5	59041653	59041654	Breast cancer	YES	n	5q11.2	5	59041654	PDE4D	5144	rs1353747-T	T	rs1353747	3e-08
chr10	64251976	64251977	rs10822013	chr10	62492217	62492218	Breast cancer	YES	n	10q21.2	10	62492218	ZNF365	22891	rs10822013-T	T	rs10822013	6e-09
chr14	68660427	68660428	rs2588809	chr14	68193710	68193711	Breast cancer	YES	n	14q24.1	14	68193711	RAD51L1	5890	rs2588809-T	T	rs2588809	1e-10
chr11	69328763	69328764	rs614367	chr11	69513995	69513996	Breast cancer	YES	n	11q13.3	11	69513996	Intergenic	.	rs614367-T	T	rs614367	2e-63
chr11	69328763	69328764	rs614367	chr11	69513995	69513996	Breast cancer	YES	n	11q13.3	11	69513996	MYEOV,CCND1,ORAOV1,FGF19,FGF4,FGF3	.	rs614367-T	T	rs614367	3e-15
chr8	76230300	76230301	rs6472903	chr8	75318065	75318066	Breast cancer	YES	n	8q21.11	8	75318066	Intergenic	.	rs6472903-T	T	rs6472903	2e-17
chr10	80841147	80841148	rs704010	chr10	79081390	79081391	Breast cancer	YES	n	10q22.3	10	79081391	ZMIZ1	57178	rs704010-T	T	rs704010	7e-22
chr4	106084777	106084778	rs9790517	chr4	105163620	105163621	Breast cancer	YES	n	4q24	4	105163621	TET2	54790	rs9790517-T	T	rs9790517	4e-08
chr9	110888477	110888478	rs865686	chr9	108126197	108126198	Breast cancer	YES	n	9q31.2	9	108126198	Intergenic	.	rs865686-T	T	rs865686	1e-34
chr9	110888477	110888478	rs865686	chr9	108126197	108126198	Breast cancer	YES	n	9q31.2	9	108126198	KLF4,RAD23B,ACTL7A	.	rs865686-T	T	rs865686	2e-10
chr1	114448388	114448389	rs11552449	chr1	113905766	113905767	Breast cancer	YES	n	1p13.2	1	113905767	PTPN22, BCL2L15, AP4B1, DCLRE1B, HIPK1	10717;64858	rs11552449-T	T	rs11552449	2e-08
chr10	123332576	123332577	rs3750817	chr10	121573062	121573063	Breast cancer	YES	n	10q26.13	10	121573063	FGFR2	2263	rs3750817-T	T	rs3750817	8e-08
chr10	123337334	123337335	rs2981579	chr10	121577820	121577821	Breast cancer	YES	n	10q26.13	10	121577821	FGFR2	2263	rs2981579-T	T	rs2981579	2e-10
chr8	129194640	129194641	rs11780156	chr8	128182394	128182395	Breast cancer	YES	n	8q24.21	8	128182395	MIR1208, MYC	.	rs11780156-T	T	rs11780156	3e-11
chr6	151987356	151987357	rs9383938	chr6	151666221	151666222	Breast cancer	YES	n	6q25.1	6	151666222	NR	.	rs9383938-T	T	rs9383938	2e-10
chr2	213296862	213296863	rs13393577	chr2	212432138	212432139	Breast cancer	YES	n	2q34	2	212432139	ERBB4	2066	rs13393577-T	T	rs13393577	9e-14
chr2	218296507	218296508	rs16857609	chr2	217431784	217431785	Breast cancer	YES	n	2q35	2	217431785	DIRC3	729582	rs16857609-T	T	rs16857609	1e-15
chr5	1279789	1279790	rs10069690	chr5	1279674	1279675	Breast cancer	YES	n	5p15.33	5	1279675	TERT	7015	rs10069690-T	T	rs10069690	1e-10
chr3	27343643	27343644	rs653465	chr3	27302152	27302153	Breast cancer (early onset)		n	3p24.1	3	27302153	SLC4A7	152110	rs653465-?	undefined	rs653465	5e-12
chr16	52575906	52575907	rs4784223	chr16	52541994	52541995	Breast cancer (early onset)		n	16q12.1	16	52541995	TOX3	27324	rs4784223-?	undefined	rs4784223	6e-21
chr5	55983855	55983856	rs16886034	chr5	56688028	56688029	Breast cancer (early onset)		n	5q11.2	5	56688029	MAP3K1	.	rs16886034-?	undefined	rs16886034	2e-09
chr5	55995034	55995035	rs16886113	chr5	56699207	56699208	Breast cancer (early onset)		n	5q11.2	5	56699208	MAP3K1	.	rs16886113-?	undefined	rs16886113	4e-11
chr5	56029242	56029243	rs16886181	chr5	56733415	56733416	Breast cancer (early onset)		n	5q11.2	5	56733416	MAP3K1	.	rs16886181-?	undefined	rs16886181	9e-14
chr5	56031883	56031884	rs889312	chr5	56736056	56736057	Breast cancer (early onset)		n	5q11.2	5	56736057	MAP3K1	.	rs889312-?	undefined	rs889312	1e-08
chr5	56122343	56122344	rs16886364	chr5	56826516	56826517	Breast cancer (early onset)		n	5q11.2	5	56826517	MAP3K1	4214	rs16886364-?	undefined	rs16886364	5e-12
chr5	56134275	56134276	rs16886397	chr5	56838448	56838449	Breast cancer (early onset)		n	5q11.2	5	56838449	MAP3K1	4214	rs16886397-?	undefined	rs16886397	4e-12
chr5	56153391	56153392	rs1017226	chr5	56857564	56857565	Breast cancer (early onset)		n	5q11.2	5	56857565	MAP3K1	4214	rs1017226-?	undefined	rs1017226	6e-11
chr5	56168711	56168712	rs2229882	chr5	56872884	56872885	Breast cancer (early onset)		n	5q11.2	5	56872885	MAP3K1	4214	rs2229882-?	undefined	rs2229882	1e-14
chr5	56170812	56170813	rs16886448	chr5	56874985	56874986	Breast cancer (early onset)		n	5q11.2	5	56874986	MAP3K1	4214	rs16886448-?	undefined	rs16886448	2e-12
chr5	56178110	56178111	rs3822625	chr5	56882283	56882284	Breast cancer (early onset)		n	5q11.2	5	56882284	MAP3K1	4214	rs3822625-?	undefined	rs3822625	5e-12
chr5	56195789	56195790	rs12655019	chr5	56899962	56899963	Breast cancer (early onset)		n	5q11.2	5	56899963	MAP3K1	.	rs12655019-?	undefined	rs12655019	3e-10
chr5	56256482	56256483	rs7726354	chr5	56960655	56960656	Breast cancer (early onset)		n	5q11.2	5	56960656	MAP3K1	.	rs7726354-?	undefined	rs7726354	7e-11
chr11	69307694	69307695	rs537626	chr11	69492926	69492927	Breast cancer (early onset)		n	11q13.3	11	69492927	CCND1	101928292	rs537626-?	undefined	rs537626	2e-15
chr11	69328763	69328764	rs614367	chr11	69513995	69513996	Breast cancer (early onset)		n	11q13.3	11	69513996	CCND1	.	rs614367-?	undefined	rs614367	1e-08
chr10	123348661	123348662	rs2912774	chr10	121589147	121589148	Breast cancer (early onset)		n	10q26.13	10	121589148	FGFR2	2263	rs2912774-?	undefined	rs2912774	3e-27
chr8	128388024	128388025	rs2392780	chr8	127375778	127375779	Breast cancer (early onset)		n	8q24.21	8	127375779	Intergenic	101930033	rs2392780-?	undefined	rs2392780	1e-08
chr19	17394123	17394124	rs2363956	chr19	17283314	17283315	Breast cancer (estrogen-receptor negative, progesterone-receptor negative, and human epidermal growth factor-receptor negative)	YES	n	19p13.11	19	17283315	Intergenic	126549	rs2363956-C	C	rs2363956	2e-08
chr12	28155079	28155080	rs10771399	chr12	28002146	28002147	Breast cancer (estrogen-receptor negative, progesterone-receptor negative, and human epidermal growth factor-receptor negative)	YES	n	12p11.22	12	28002147	PTHLH	.	rs10771399-G	G	rs10771399	2e-08
chr16	52586340	52586341	rs3803662	chr16	52552428	52552429	Breast cancer (male)		n	16q12.1	16	52552429	TOX3, LOC643174	643714	rs3803662-?	undefined	rs3803662	4e-15
chr14	68699593	68699594	rs1314913	chr14	68232876	68232877	Breast cancer (male)		n	14q24.1	14	68232877	RAD51B	5890	rs1314913-?	undefined	rs1314913	3e-13
chr6	151948365	151948366	rs2046210	chr6	151627230	151627231	Breast Cancer in BRCA1 mutation carriers		n	6q25.1	6	151627231	Intergenic	.	rs2046210-C	C	rs2046210	5e-09
chr19	17389703	17389704	rs8170	chr19	17278894	17278895	Breast Cancer in BRCA1 mutation carriers		n	19p13.11	19	17278895	Intergenic	29086	rs8170-G	G	rs8170	4e-13
chr10	123346115	123346116	rs2981575	chr10	121586601	121586602	Breast cancer in BRCA2 mutation carriers		n	10q26.13	10	121586602	FGFR2	2263	rs2981575-?	undefined	rs2981575	1e-08
chr10	64187563	64187564	rs7089814	chr10	62427804	62427805	Breast size		n	10q21.2	10	62427805	ZNF365, ALDH7A1P4, ADO	22891	rs7089814-C	C	rs7089814	3e-09
chr2	121089730	121089731	rs17625845	chr2	120332154	120332155	Breast size		n	2q14.2	2	120332155	INHBB	.	rs17625845-C	C	rs17625845	5e-10
chr12	28156080	28156081	rs12371778	chr12	28003147	28003148	Breast size		n	12p11.22	12	28003148	PTHLH, LOC100129646	.	rs12371778-G	G	rs12371778	1e-08
chr8	36846108	36846109	rs7816345	chr8	36988590	36988591	Breast size		n	8p11.23	8	36988591	ZNF703,MRPS7P1,KCNU1	102723593	rs7816345-T	T	rs7816345	2e-14
chr4	75502486	75502487	rs62314947	chr4	74577304	74577305	Breast size		n	4q13.3	4	74577305	AREG, EREG, EPGN, AREGB	.	rs62314947-T	T	rs62314947	5e-08
chr2	121245121	121245122	rs4849887	chr2	120487545	120487546	Breast size		n	2q14.2	2	120487546	INHBB, LOC84931, GLI2	.	rs4849887-T	T	rs4849887	3e-11
chr6	151957713	151957714	rs12173570	chr6	151636578	151636579	Breast size		n	6q25.1	6	151636579	ESR1, C6orf97	.	rs12173570-T	T	rs12173570	6e-11
chr19	52601398	52601399	rs11666341	chr19	52098145	52098146	Bronchodilator response in asthma (inhaled corticosteroid treatment interaction)		n	19q13.41	19	52098146	ZNF841	.	rs11666341-A	A	rs11666341	1e-09
chr19	52532270	52532271	rs2288884	chr19	52029017	52029018	Bronchodilator response in asthma (inhaled corticosteroid treatment interaction)		n	19q13.41	19	52029018	ZNF614	80110	rs2288884-T	T	rs2288884	5e-08
chr19	52607764	52607765	rs10411428	chr19	52104511	52104512	Bronchodilator response in asthma (inhaled corticosteroid treatment interaction)		n	19q13.41	19	52104512	NR	.	rs10411428-T	T	rs10411428	1e-09
chr19	52586918	52586919	rs12460587	chr19	52083665	52083666	Bronchodilator response in asthma (inhaled corticosteroid treatment interaction)		y	19q13.41	19	52083666	ZNF841, ZNF432	.	rs12460587-G	undefined	rs12460587, rs3450, rs3752120	2e-09
chr19	52552998	52552999	rs3450	chr19	52049745	52049746	Bronchodilator response in asthma (inhaled corticosteroid treatment interaction)		y	19q13.41	19	52049746	ZNF841, ZNF432	.	rs12460587-G	undefined	rs12460587, rs3450, rs3752120	2e-09
chr3	38633922	38633923	rs11708996	chr3	38592431	38592432	Brugada syndrome		n	3p22.2	3	38592432	SCN5A	6331	rs11708996-C	C	rs11708996	1e-14
chr6	126090376	126090377	rs9388451	chr6	125769230	125769231	Brugada syndrome		n	6q22.31	6	125769231	HEY2, NCOA7	.	rs9388451-C	C	rs9388451	5e-17
chr3	38777553	38777554	rs10428132	chr3	38736062	38736063	Brugada syndrome		n	3p22.2	3	38736063	SCN10A	6336	rs10428132-T	T	rs10428132	1e-68
chr20	32738611	32738612	rs1015362	chr20	34150805	34150806	Burning and freckling		y	20q11.22	20	34150806	ASIP	.	rs1015362-G + rs4911414-T	undefined	rs1015362, rs4911414	6e-37
chr20	32729443	32729444	rs4911414	chr20	34141637	34141638	Burning and freckling		y	20q11.22	20	34141638	ASIP	.	rs1015362-G + rs4911414-T	undefined	rs1015362, rs4911414	6e-37
chr2	204249398	204249399	rs11675251	chr2	203384675	203384676	Butyrylcholinesterase levels		n	2q33.2	2	203384676	ABI2	10152	rs11675251-A	A	rs11675251	4e-18
chr3	165491279	165491280	rs1803274	chr3	165773491	165773492	Butyrylcholinesterase levels		n	3q26.1	3	165773492	BCHE	590	rs1803274-T	T	rs1803274	6e-262
chr1	201952573	201952574	rs4950806	chr1	201983445	201983446	Butyrylcholinesterase levels		n	1q32.1	1	201983446	RNPEP	6051	rs4950806-T	T	rs4950806	9e-16
chr19	45410001	45410002	rs769449	chr19	44906744	44906745	C-reactive protein		n	19q13.32	19	44906745	APOE	348	rs769449-?	undefined	rs769449	9e-21
chr1	159655517	159655518	rs726640	chr1	159685727	159685728	C-reactive protein		n	1q23.2	1	159685728	CRPP1, CRP	.	rs726640-?	undefined	rs726640	2e-13
chr1	159684664	159684665	rs3091244	chr1	159714874	159714875	C-reactive protein		n	1q23.2	1	159714875	CRP	1401	rs3091244-?	undefined	rs3091244	6e-28
chr8	9183357	9183358	rs9987289	chr8	9325847	9325848	C-reactive protein		n	8p23.1	8	9325848	PPP1R3B	157273	rs9987289-A	A	rs9987289	3e-13
chr18	12821592	12821593	rs2847281	chr18	12821593	12821594	C-reactive protein		n	18p11.21	18	12821594	PTPN2	5771	rs2847281-A	A	rs2847281	2e-08
chr7	22732838	22732839	rs2097677	chr7	22693219	22693220	C-reactive protein		n	7p15.3	7	22693220	IL6	.	rs2097677-A	A	rs2097677	4e-11
chr2	27741236	27741237	rs780094	chr2	27518369	27518370	C-reactive protein		n	2p23.3	2	27518370	GCKR	2646	rs780094-A	A	rs780094	7e-15
chr1	40064960	40064961	rs12037222	chr1	39599288	39599289	C-reactive protein		n	1p34.3	1	39599289	PABPC4	.	rs12037222-A	A	rs12037222	6e-11
chr19	45422945	45422946	rs4420638	chr19	44919688	44919689	C-reactive protein		n	19q13.32	19	44919689	APOC1	341	rs4420638-A	A	rs4420638	9e-139
chr1	66102256	66102257	rs1805096	chr1	65636573	65636574	C-reactive protein		n	1p31.3	1	65636574	LEPR	3953	rs1805096-A	A	rs1805096	2e-09
chr1	66105943	66105944	rs1892534	chr1	65640260	65640261	C-reactive protein		n	1p31.3	1	65640261	LEPR	.	rs1892534-A	A	rs1892534	7e-21
chr12	103483093	103483094	rs10745954	chr12	103089315	103089316	C-reactive protein		n	12q23.2	12	103089316	ASCL1	.	rs10745954-A	A	rs10745954	2e-11
chr6	117114024	117114025	rs6901250	chr6	116792861	116792862	C-reactive protein		n	6q22.1	6	116792862	GPRC6A	222545	rs6901250-A	A	rs6901250	5e-08
chr12	121420259	121420260	rs7979473	chr12	120982456	120982457	C-reactive protein		n	12q24.31	12	120982457	HNF1A	6927	rs7979473-A	A	rs7979473	1e-10
chr12	121424860	121424861	rs7310409	chr12	120987057	120987058	C-reactive protein		n	12q24.31	12	120987058	HNF1A	6927	rs7310409-A	A	rs7310409	7e-17
chr12	121439432	121439433	rs1169310	chr12	121001629	121001630	C-reactive protein		n	12q24.31	12	121001630	HNF1A	6927	rs1169310-A	A	rs1169310	2e-08
chr1	159698548	159698549	rs7553007	chr1	159728758	159728759	C-reactive protein		n	1q23.2	1	159728759	CRP	.	rs7553007-A	A	rs7553007	8e-44
chr20	43042363	43042364	rs1800961	chr20	44413723	44413724	C-reactive protein		n	20q13.12	20	44413724	HNF4A	3172	rs1800961-C	C	rs1800961	2e-09
chr19	45403411	45403412	rs1160985	chr19	44900154	44900155	C-reactive protein		n	19q13.32	19	44900155	TOMM40	10452	rs1160985-C	C	rs1160985	4e-13
chr16	51158709	51158710	rs10521222	chr16	51124798	51124799	C-reactive protein		n	16q12.1	16	51124799	SALL1	.	rs10521222-C	C	rs10521222	9e-13
chr1	66161460	66161461	rs4420065	chr1	65695777	65695778	C-reactive protein		n	1p31.3	1	65695778	LEPR	.	rs4420065-C	C	rs4420065	4e-62
chr7	72971230	72971231	rs13233571	chr7	73556900	73556901	C-reactive protein		n	7q11.23	7	73556901	BCL7B	9275	rs13233571-C	C	rs13233571	4e-09
chr1	154426263	154426264	rs4129267	chr1	154453787	154453788	C-reactive protein		n	1q21.3	1	154453788	IL6R	3570	rs4129267-C	C	rs4129267	2e-48
chr1	159674932	159674933	rs876537	chr1	159705142	159705143	C-reactive protein		n	1q23.2	1	159705143	CRP	171422	rs876537-C	C	rs876537	1e-09
chr1	159678815	159678816	rs2794520	chr1	159709025	159709026	C-reactive protein		n	1q23.2	1	159709026	CRP	.	rs2794520-C	C	rs2794520	2e-186
chr1	247601594	247601595	rs12239046	chr1	247438292	247438293	C-reactive protein		n	1q44	1	247438293	NLRP3	114548	rs12239046-C	C	rs12239046	1e-15
chr6	41127971	41127972	rs7748513	chr6	41160233	41160234	C-reactive protein		n	6p21.1	6	41160234	TREM2	54209	rs7748513-G	G	rs7748513	1e-10
chr19	45395618	45395619	rs2075650	chr19	44892361	44892362	C-reactive protein		n	19q13.32	19	44892362	APOE	10452	rs2075650-G	G	rs2075650	2e-21
chr19	45422945	45422946	rs4420638	chr19	44919688	44919689	C-reactive protein		n	19q13.32	19	44919689	APOE, APOC1, APOCII	341	rs4420638-G	G	rs4420638	5e-27
chr12	103495150	103495151	rs10778213	chr12	103101372	103101373	C-reactive protein		n	12q23.2	12	103101373	Unknown	.	rs10778213-G	G	rs10778213	1e-10
chr2	113841029	113841030	rs6734238	chr2	113083452	113083453	C-reactive protein		n	2q13	2	113083453	IL1F10	.	rs6734238-G	G	rs6734238	2e-17
chr2	113841029	113841030	rs6734238	chr2	113083452	113083453	C-reactive protein		n	2q13	2	113083453	IL1F10, IL1RN	.	rs6734238-G	G	rs6734238	9e-10
chr12	121420806	121420807	rs1183910	chr12	120983003	120983004	C-reactive protein		n	12q24.31	12	120983004	HNF1A	6927	rs1183910-G	G	rs1183910	2e-124
chr12	121420806	121420807	rs1183910	chr12	120983003	120983004	C-reactive protein		n	12q24.31	12	120983004	HNF1A	6927	rs1183910-G	G	rs1183910	4e-12
chr12	121424860	121424861	rs7310409	chr12	120987057	120987058	C-reactive protein		n	12q24.31	12	120987058	HNF1A	6927	rs7310409-G	G	rs7310409	3e-08
chr5	131839617	131839618	rs4705952	chr5	132503925	132503926	C-reactive protein		n	5q31.1	5	132503926	IRF1	.	rs4705952-G	G	rs4705952	1e-08
chr1	159685135	159685136	rs3093059	chr1	159715345	159715346	C-reactive protein		n	1q23.2	1	159715346	CRP	1401	rs3093059-G	G	rs3093059	4e-21
chr1	159698548	159698549	rs7553007	chr1	159728758	159728759	C-reactive protein		n	1q23.2	1	159728759	CRP	.	rs7553007-G	G	rs7553007	1e-09
chr2	27730939	27730940	rs1260326	chr2	27508072	27508073	C-reactive protein		n	2p23.3	2	27508073	GCKR	2646	rs1260326-T	T	rs1260326	5e-40
chr15	60894964	60894965	rs340029	chr15	60602765	60602766	C-reactive protein		n	15q22.2	15	60602766	RORA	6095	rs340029-T	T	rs340029	4e-09
chr1	66086193	66086194	rs10889569	chr1	65620510	65620511	C-reactive protein		n	1p31.3	1	65620511	LEPR	3953	rs10889569-T	T	rs10889569	9e-09
chr1	66089781	66089782	rs6700896	chr1	65624098	65624099	C-reactive protein		n	1p31.3	1	65624099	LEPR	3953	rs6700896-T	T	rs6700896	3e-14
chr12	121402931	121402932	rs7305618	chr12	120965128	120965129	C-reactive protein		n	12q24.31	12	120965129	HNF1A	.	rs7305618-T	T	rs7305618	1e-08
chr12	121420806	121420807	rs1183910	chr12	120983003	120983004	C-reactive protein		n	12q24.31	12	120983004	HNF1A	6927	rs1183910-T	T	rs1183910	1e-30
chr12	121435586	121435587	rs2259816	chr12	120997783	120997784	C-reactive protein		n	12q24.31	12	120997784	HNF1A, OASL, C12orf43	6927	rs2259816-T	T	rs2259816	3e-10
chr1	154418878	154418879	rs4537545	chr1	154446402	154446403	C-reactive protein		n	1q21.3	1	154446403	IL6R	3570	rs4537545-T	T	rs4537545	2e-14
chr1	159676170	159676171	rs16842559	chr1	159706380	159706381	C-reactive protein		n	1q23.2	1	159706381	CRP	.	rs16842559-T	T	rs16842559	4e-21
chr1	159692572	159692573	rs2808634	chr1	159722782	159722783	C-reactive protein		n	1q23.2	1	159722783	CRP, APCS, DARC, FCER1A, DUSP23, OR10J1, OR10J5, OR10J3, OLFML2B, IFI16, FCRL6	.	rs2808634-T	T	rs2808634	3e-10
chr1	159698548	159698549	rs7553007	chr1	159728758	159728759	C-reactive protein		n	1q23.2	1	159728759	CRP, APCS, DARC, FCER1A, DUSP23, OR10J1, OR10J5, OR10J3, OLFML2B, IFI16, FCRL6	.	rs7553007-T	T	rs7553007	1e-37
chr1	154426969	154426970	rs8192284	chr1	154454493	154454494	C-reactive protein		n	1q21.3	1	154454494	IL6R	3570	rs8192284-?	undefined	rs8192284	2e-08
chr1	159649699	159649700	rs16827466	chr1	159679909	159679910	C-reactive protein		n	1q23.2	1	159679910	CRP, APCS, DARC, FCER1A, DUSP23, OR10J1, OR10J5, OR10J3, OLFML2B, IFI16, FCRL6	.	rs16827466-T	T	rs16827466	4e-73
chr21	36849418	36849419	rs16993221	chr21	35477120	35477121	C-reactive protein and white blood cell count		n	21q22.12	21	35477121	LOC100506403	100506403	rs16993221-A	A	rs16993221	2e-08
chr17	38166878	38166879	rs8078723	chr17	40010625	40010626	C-reactive protein and white blood cell count		n	17q21.1	17	40010626	Intergenic	.	rs8078723-C	C	rs8078723	3e-09
chr6	98990488	98990489	rs6904416	chr6	98542612	98542613	C-reactive protein and white blood cell count		n	6q16.1	6	98542613	Intergenic	.	rs6904416-C	C	rs6904416	9e-10
chr12	121423955	121423956	rs2393791	chr12	120986152	120986153	C-reactive protein and white blood cell count		n	12q24.31	12	120986153	HNF1A	6927	rs2393791-C	C	rs2393791	3e-09
chr2	22297002	22297003	rs7600502	chr2	22074130	22074131	C-reactive protein and white blood cell count		n	2p24.1	2	22074131	Intergenic	.	rs7600502-G	G	rs7600502	3e-09
chr14	73081067	73081068	rs2526932	chr14	72614359	72614360	C-reactive protein and white blood cell count		n	14q24.2	14	72614360	Intergenic	.	rs2526932-G	G	rs2526932	6e-13
chr4	102402214	102402215	rs6846071	chr4	101481057	101481058	C-reactive protein and white blood cell count		n	4q24	4	101481058	Intergenic	.	rs6846071-G	G	rs6846071	1e-11
chr7	111527559	111527560	rs10255299	chr7	111887503	111887504	C-reactive protein and white blood cell count		n	7q31.1	7	111887504	DOCK4	9732	rs10255299-G	G	rs10255299	7e-11
chr2	223937558	223937559	rs960246	chr2	223072840	223072841	C-reactive protein and white blood cell count		n	2q36.1	2	223072841	Intergenic	.	rs960246-T	T	rs960246	1e-09
chr6	131757246	131757247	rs9375813	chr6	131436106	131436107	C-reactive protein levels		n	6q23.2	6	131436107	ARG1	.	rs9375813-A	A	rs9375813	3e-08
chr1	159698548	159698549	rs7553007	chr1	159728758	159728759	C-reactive protein levels		n	1q23.2	1	159728759	CRP	.	rs7553007-C	C	rs7553007	2e-16
chr12	121423955	121423956	rs2393791	chr12	120986152	120986153	C-reactive protein levels		n	12q24.31	12	120986153	HNF1A, C12orf43, OASL	6927	rs2393791-G	G	rs2393791	3e-10
chr1	207269857	207269858	rs3813948	chr1	207096512	207096513	C4b binding protein levels		n	1q32.2	1	207096513	C4BPB, C4BPA	725	rs3813948-C	C	rs3813948	4e-10
chr7	17284576	17284577	rs4410790	chr7	17244952	17244953	Caffeine consumption		n	7p21.1	7	17244953	AHR	.	rs4410790-T	T	rs4410790	2e-19
chr15	75019448	75019449	rs2470893	chr15	74727107	74727108	Caffeine consumption		n	15q24.1	15	74727108	LMAN1L, EDC3, CYP1A2, CYP1A1, CSK	1543	rs2470893-T	T	rs2470893	5e-14
chr11	3029088	3029089	rs7481584	chr11	3007858	3007859	Calcium levels		n	11p15.4	11	3007859	CARS	833	rs7481584-A	A	rs7481584	1e-10
chr13	42559075	42559076	rs7336933	chr13	41984939	41984940	Calcium levels		n	13q14.11	13	41984940	DGKH, KIAA0564	.	rs7336933-A	A	rs7336933	9e-10
chr20	52774426	52774427	rs1570669	chr20	54157887	54157888	Calcium levels		n	20q13.2	20	54157888	CYP24A1	1591	rs1570669-A	A	rs1570669	9e-12
chr2	234264847	234264848	rs1550532	chr2	233356201	233356202	Calcium levels		n	2q37.1	2	233356202	DGKD	8527	rs1550532-C	C	rs1550532	8e-11
chr3	121993246	121993247	rs17251221	chr3	122274399	122274400	Calcium levels		n	3q21.1	3	122274400	CASR,CSTA,WDR5B,KPNA1,C3orf28,CCDC58	846	rs17251221-G	G	rs17251221	2e-22
chr10	9328650	9328651	rs10491003	chr10	9286687	9286688	Calcium levels		n	10p14	10	9286688	GATA3	100507163;101928272	rs10491003-T	T	rs10491003	5e-09
chr2	27741236	27741237	rs780094	chr2	27518369	27518370	Calcium levels		n	2p23.3	2	27518370	GCKR	2646	rs780094-T	T	rs780094	1e-10
chr7	65271196	65271197	rs17711722	chr7	65806209	65806210	Calcium levels		n	7q11.21	7	65806210	VKORC1L1	101929414	rs17711722-T	T	rs17711722	8e-09
chr3	122003756	122003757	rs1801725	chr3	122284909	122284910	Calcium levels		n	3q21.1	3	122284910	CASR	846	rs1801725-T	T	rs1801725	9e-86
chr3	122003756	122003757	rs1801725	chr3	122284909	122284910	Calcium levels		n	3q21.1	3	122284910	CASR	846	rs1801725-T	T	rs1801725	6e-37
chr5	7649859	7649860	rs4702484	chr5	7649746	7649747	Capecitabine sensitivity		n	5p15.31	5	7649747	ADCY2, MTRR	108	rs4702484-?	undefined	rs4702484	5e-08
chr10	105846073	105846074	rs1320448	chr10	104086315	104086316	Cardiac hypertrophy		n	10q25.1	10	104086316	COL17A1	1308	rs1320448-?	undefined	rs1320448	2e-08
chr11	112991617	112991618	rs1436109	chr11	113120895	113120896	Cardiac muscle measurement		n	11q23.2	11	113120896	NCAM1	4684	rs1436109-?	undefined	rs1436109	4e-09
chr17	68521860	68521861	rs7219669	chr17	70525719	70525720	Cardiac repolarization		n	17q24.3	17	70525720	KCNJ2	.	rs7219669-T	T	rs7219669	6e-14
chr6	118578042	118578043	rs89107	chr6	118256879	118256880	Cardiac structure and function		n	6q22.31	6	118256880	SLC35F1, C6orf204, PLN	222553	rs89107-G	G	rs89107	1e-09
chr8	71386903	71386904	rs10091374	chr8	70474668	70474669	Cardiac Troponin-T levels		n	8q13.3	8	70474669	NCOA2, TRAM1	101926892	rs10091374-A	A	rs10091374	9e-09
chr1	201345486	201345487	rs12564445	chr1	201376358	201376359	Cardiac Troponin-T levels		n	1q32.1	1	201376359	TNNT2	7139	rs12564445-A	A	rs12564445	5e-08
chr1	201345486	201345487	rs12564445	chr1	201376358	201376359	Cardiac Troponin-T levels		n	1q32.1	1	201376359	TNNT2	7139	rs12564445-A	A	rs12564445	5e-08
chr8	19849756	19849757	rs17091905	chr8	19992245	19992246	Cardiovascular disease risk factors	YES	n	8p21.3	8	19992246	LPL	.	rs17091905-A	A	rs17091905	5e-15
chr8	19849756	19849757	rs17091905	chr8	19992245	19992246	Cardiovascular disease risk factors	YES	n	8p21.3	8	19992246	LPL	.	rs17091905-A	A	rs17091905	6e-12
chr6	25776948	25776949	rs11754288	chr6	25776720	25776721	Cardiovascular disease risk factors	YES	n	6p22.2	6	25776721	SLC17A4	10050	rs11754288-A	A	rs11754288	4e-09
chr6	26093140	26093141	rs1800562	chr6	26092912	26092913	Cardiovascular disease risk factors	YES	n	6p22.2	6	26092913	HFE	3077	rs1800562-A	A	rs1800562	5e-12
chr12	121471336	121471337	rs3213545	chr12	121033533	121033534	Cardiovascular disease risk factors	YES	n	12q24.31	12	121033534	OASL	8638	rs3213545-A	A	rs3213545	4e-15
chr4	10331293	10331294	rs4698036	chr4	10329669	10329670	Cardiovascular disease risk factors	YES	n	4p16.1	4	10329670	Intergenic	.	rs4698036-G	G	rs4698036	2e-52
chr19	45395618	45395619	rs2075650	chr19	44892361	44892362	Cardiovascular disease risk factors	YES	n	19q13.32	19	44892362	TOMM40	10452	rs2075650-G	G	rs2075650	2e-14
chr19	45395618	45395619	rs2075650	chr19	44892361	44892362	Cardiovascular disease risk factors	YES	n	19q13.32	19	44892362	TOMM40	10452	rs2075650-G	G	rs2075650	4e-08
chr19	45415639	45415640	rs445925	chr19	44912382	44912383	Cardiovascular disease risk factors	YES	n	19q13.32	19	44912383	APOE	341	rs445925-G	G	rs445925	9e-19
chr4	10056375	10056376	rs7671266	chr4	10054751	10054752	Cardiovascular disease risk factors	YES	n	4p16.1	4	10054752	WDR1	.	rs7671266-T	T	rs7671266	9e-71
chr19	11202305	11202306	rs6511720	chr19	11091629	11091630	Cardiovascular disease risk factors	YES	n	19p13.2	19	11091630	LDLR	3949	rs6511720-T	T	rs6511720	5e-11
chr2	21243999	21244000	rs10199768	chr2	21021127	21021128	Cardiovascular disease risk factors	YES	n	2p24.1	2	21021128	APOB	338	rs10199768-T	T	rs10199768	8e-15
chr2	27730939	27730940	rs1260326	chr2	27508072	27508073	Cardiovascular disease risk factors	YES	n	2p23.3	2	27508073	GCKR	2646	rs1260326-T	T	rs1260326	2e-08
chr16	56988043	56988044	rs173539	chr16	56954131	56954132	Cardiovascular disease risk factors	YES	n	16q13	16	56954132	CETP	.	rs173539-T	T	rs173539	3e-65
chr16	56989589	56989590	rs247616	chr16	56955677	56955678	Cardiovascular disease risk factors	YES	n	16q13	16	56955678	CETP,HERPUD1	.	rs247616-T	T	rs247616	1e-23
chr15	58678511	58678512	rs10468017	chr15	58386312	58386313	Cardiovascular disease risk factors	YES	n	15q21.3	15	58386313	LIPC	102724766	rs10468017-T	T	rs10468017	3e-12
chr1	109817837	109817838	rs660240	chr1	109275215	109275216	Cardiovascular disease risk factors	YES	n	1p13.3	1	109275216	CELSR2	1952	rs660240-T	T	rs660240	2e-22
chr11	117075565	117075566	rs508487	chr11	117204849	117204850	Cardiovascular disease risk factors	YES	n	11q23.3	11	117204850	PCSK7	6876;9159	rs508487-T	T	rs508487	2e-10
chr3	165491279	165491280	rs1803274	chr3	165773491	165773492	Cardiovascular disease risk factors	YES	n	3q26.1	3	165773492	BCHE	590	rs1803274-T	T	rs1803274	6e-92
chr1	182081959	182081960	rs10911021	chr1	182112824	182112825	Cardiovascular heart disease in diabetics		n	1q25.3	1	182112825	ZNF648, GLUL	.	rs10911021-C	C	rs10911021	2e-08
chr11	116603723	116603724	rs12272004	chr11	116733007	116733008	Carotenoid and tocopherol levels		n	11q23.3	11	116733008	APOA5	.	rs12272004-A	A	rs12272004	8e-10
chr16	81264596	81264597	rs6564851	chr16	81230991	81230992	Carotenoid and tocopherol levels		n	16q23.2	16	81230992	BCMO1	.	rs6564851-G	G	rs6564851	2e-24
chr15	33905409	33905410	rs2229116	chr15	33613208	33613209	Carotid atherosclerosis in HIV infection		n	15q14	15	33613209	RYR3	6263	rs2229116-G	G	rs2229116	3e-08
chr6	25772046	25772047	rs4712972	chr6	25771818	25771819	Carotid intima media thickness	YES	n	6p22.2	6	25771819	SLC17A4	10050	rs4712972-A	A	rs4712972	8e-08
chr19	45415639	45415640	rs445925	chr19	44912382	44912383	Carotid intima media thickness	YES	n	19q13.32	19	44912383	APOC1	341	rs445925-A	A	rs445925	2e-08
chr7	106409451	106409452	rs17398575	chr7	106769005	106769006	Carotid intima media thickness	YES	n	7q22.3	7	106769006	PIK3CG	.	rs17398575-A	A	rs17398575	2e-12
chr8	123408090	123408091	rs11781551	chr8	122395851	122395852	Carotid intima media thickness	YES	n	8q24.13	8	122395852	ZHX2	.	rs11781551-A	A	rs11781551	2e-11
chr8	10671271	10671272	rs6601530	chr8	10813761	10813762	Carotid intima media thickness	YES	n	8p23.1	8	10813762	PINX1	54984	rs6601530-G	G	rs6601530	2e-08
chr4	148393663	148393664	rs1878406	chr4	147472511	147472512	Carotid intima media thickness	YES	n	4q31.22	4	147472512	EDNRA	.	rs1878406-T	T	rs1878406	7e-12
chr6	31252395	31252396	rs2524054	chr6	31284618	31284619	CD4:CD8 lymphocyte ratio		n	6p21.33	6	31284619	HLA-B	100189401	rs2524054-A	A	rs2524054	2e-28
chr6	31252395	31252396	rs2524054	chr6	31284618	31284619	CD4:CD8 lymphocyte ratio		n	6p21.33	6	31284619	HLA-B	100189401	rs2524054-A	A	rs2524054	6e-21
chr1	2526745	2526746	rs3748816	chr1	2595306	2595307	Celiac disease		n	1p36.32	1	2595307	TNFRSF14, MMEL1	79258	rs3748816-?	undefined	rs3748816	3e-09
chr16	11403892	11403893	rs12928822	chr16	11310035	11310036	Celiac disease		n	16p13.13	16	11310036	CIITA, SOCS1, CLEC16A	.	rs12928822-?	undefined	rs12928822	3e-08
chr1	25303575	25303576	rs10903122	chr1	24977084	24977085	Celiac disease		n	1p36.11	1	24977085	RUNX3	.	rs10903122-?	undefined	rs10903122	2e-10
chr21	45647420	45647421	rs4819388	chr21	44227537	44227538	Celiac disease		n	21q22.3	21	44227538	ICOSLG	23308	rs4819388-?	undefined	rs4819388	2e-09
chr2	68598954	68598955	rs17035378	chr2	68371822	68371823	Celiac disease		n	2p14	2	68371823	PLEK	5341	rs17035378-?	undefined	rs17035378	8e-09
chr10	81058026	81058027	rs1250552	chr10	79298269	79298270	Celiac disease		n	10q22.3	10	79298270	ZMIZ1	57178	rs1250552-?	undefined	rs1250552	9e-10
chr4	123115501	123115502	rs13151961	chr4	122194346	122194347	Celiac disease		n	4q27	4	122194347	IL2, IL21	84162	rs13151961-?	undefined	rs13151961	2e-27
chr8	129264588	129264589	rs9792269	chr8	128252342	128252343	Celiac disease		n	8q24.21	8	128252343	Intergenic	.	rs9792269-?	undefined	rs9792269	3e-09
chr1	192536812	192536813	rs2816316	chr1	192567682	192567683	Celiac disease		n	1q31.2	1	192567683	RGS1	.	rs2816316-?	undefined	rs2816316	2e-17
chr1	200892136	200892137	rs296547	chr1	200923008	200923009	Celiac disease		n	1q32.1	1	200923009	Intergenic	.	rs296547-?	undefined	rs296547	4e-09
chr6	383545	383546	rs1033180	chr6	383545	383546	Celiac disease		n	6p25.3	6	383546	IRF4	.	rs1033180-A	A	rs1033180	6e-08
chr1	8046671	8046672	rs12727642	chr1	7986611	7986612	Celiac disease		n	1p36.23	1	7986612	PARK7, TNFRSF9	.	rs12727642-A	A	rs12727642	9e-08
chr6	32605883	32605884	rs2187668	chr6	32638106	32638107	Celiac disease		n	6p21.32	6	32638107	HLA-DQA1, HLA-DQB1	3117	rs2187668-A	A	rs2187668	1e-50
chr6	32605883	32605884	rs2187668	chr6	32638106	32638107	Celiac disease		n	6p21.32	6	32638107	HLA-DQA1	3117	rs2187668-A	A	rs2187668	1e-19
chr3	46235200	46235201	rs13098911	chr3	46193708	46193709	Celiac disease		n	3p21.31	3	46193709	CCR1, CCR2, CCRL2, CCR3, CCR5, CCR9	.	rs13098911-A	A	rs13098911	3e-17
chr6	90926611	90926612	rs10806425	chr6	90216892	90216893	Celiac disease		n	6q15	6	90216893	BACH2, MAP3K7	60468	rs10806425-A	A	rs10806425	4e-10
chr2	103070567	103070568	rs917997	chr2	102454107	102454108	Celiac disease		n	2q12.1	2	102454108	IL18RAP, IL18R1, IL1RL1, IL1RL2	.	rs917997-A	A	rs917997	1e-15
chr11	128380973	128380974	rs11221332	chr11	128511078	128511079	Celiac disease		n	11q24.3	11	128511079	ETS1	2113	rs11221332-A	A	rs11221332	5e-16
chr6	159465976	159465977	rs1738074	chr6	159044944	159044945	Celiac disease		n	6q25.3	6	159044945	TAGAP	117289	rs1738074-A	A	rs1738074	3e-15
chr6	159465976	159465977	rs1738074	chr6	159044944	159044945	Celiac disease		n	6q25.3	6	159044945	TAGAP	117289	rs1738074-A	A	rs1738074	7e-08
chr3	188112553	188112554	rs1464510	chr3	188394765	188394766	Celiac disease		n	3q28	3	188394766	LPP	4026	rs1464510-A	A	rs1464510	3e-40
chr3	188112553	188112554	rs1464510	chr3	188394765	188394766	Celiac disease		n	3q28	3	188394766	LPP	4026	rs1464510-A	A	rs1464510	5e-09
chr2	204802577	204802578	rs4675374	chr2	203937854	203937855	Celiac disease		n	2q33.2	2	203937855	CTLA4, ICOS, CD28	29851;101927840	rs4675374-A	A	rs4675374	6e-09
chr6	32208323	32208324	rs424232	chr6	32240546	32240547	Celiac disease		n	6p21.32	6	32240547	HLA	100189401	rs424232-C	C	rs424232	5e-21
chr3	33015468	33015469	rs13314993	chr3	32973976	32973977	Celiac disease		n	3p22.3	3	32973977	CCR4	.	rs13314993-C	C	rs13314993	3e-09
chr2	102971864	102971865	rs13015714	chr2	102355404	102355405	Celiac disease		n	2q12.1	2	102355405	IL1RL1,IL18R1,IL18RAP, SLC9A4	8809	rs13015714-C	C	rs13015714	4e-09
chr3	119118795	119118796	rs11712165	chr3	119399948	119399949	Celiac disease		n	3q13.33	3	119399949	CD80, KTELC1	57514	rs11712165-C	C	rs11712165	8e-09
chr4	123509420	123509421	rs6822844	chr4	122588265	122588266	Celiac disease		n	4q27	4	122588266	KIAA1109, ADAD1, IL2, IL21	.	rs6822844-C	C	rs6822844	3e-13
chr1	192536812	192536813	rs2816316	chr1	192567682	192567683	Celiac disease		n	1q31.2	1	192567683	RGS1	.	rs2816316-C	C	rs2816316	3e-11
chr18	12809339	12809340	rs1893217	chr18	12809340	12809341	Celiac disease		n	18p11.21	18	12809341	PTPN2	5771	rs1893217-G	G	rs1893217	3e-10
chr2	61186828	61186829	rs13003464	chr2	60959693	60959694	Celiac disease		n	2p16.1	2	60959694	REL, AHSA2	150962	rs13003464-G	G	rs13003464	4e-13
chr12	112007755	112007756	rs653178	chr12	111569951	111569952	Celiac disease		n	12q24.12	12	111569952	SH2B3	6311	rs653178-G	G	rs653178	7e-21
chr12	112007755	112007756	rs653178	chr12	111569951	111569952	Celiac disease		n	12q24.12	12	111569952	SH2B3, ATXN2	6311	rs653178-G	G	rs653178	8e-08
chr4	123509420	123509421	rs6822844	chr4	122588265	122588266	Celiac disease		n	4q27	4	122588266	KIAA1109,TENR,IL2,IL21	.	rs6822844-G	G	rs6822844	1e-14
chr6	128278797	128278798	rs802734	chr6	127957652	127957653	Celiac disease		n	6q22.33	6	127957653	PTPRK, THEMIS	.	rs802734-G	G	rs802734	3e-14
chr6	137973067	137973068	rs2327832	chr6	137651930	137651931	Celiac disease		n	6q23.3	6	137651931	TNFAIP3	.	rs2327832-G	G	rs2327832	4e-19
chr3	159665049	159665050	rs17810546	chr3	159947261	159947262	Celiac disease		n	3q25.33	3	159947262	IL12A	101928376	rs17810546-G	G	rs17810546	4e-28
chr3	159665049	159665050	rs17810546	chr3	159947261	159947262	Celiac disease		n	3q25.33	3	159947262	IL12A, SCHIP1	101928376	rs17810546-G	G	rs17810546	1e-09
chr2	181996044	181996045	rs13010713	chr2	181131317	181131318	Celiac disease		n	2q31.3	2	181131318	ITGA4, UBE2E3	101927156	rs13010713-G	G	rs13010713	5e-11
chr2	30445025	30445026	rs7579944	chr2	30222159	30222160	Celiac disease and Rheumatoid arthritis		n	2p23.1	2	30222160	LBH	.	rs7579944-?	undefined	rs7579944	1e-08
chr2	65608908	65608909	rs1876518	chr2	65381774	65381775	Celiac disease and Rheumatoid arthritis		n	2p14	2	65381775	SPRED2	200734	rs1876518-?	undefined	rs1876518	2e-08
chr11	118611780	118611781	rs10892279	chr11	118741071	118741072	Celiac disease and Rheumatoid arthritis		n	11q23.3	11	118741072	DDX6	.	rs10892279-?	undefined	rs10892279	1e-12
chr8	129316013	129316014	rs975730	chr8	128303767	128303768	Celiac disease and Rheumatoid arthritis		n	8q24.21	8	128303768	Intergenic	.	rs975730-?	undefined	rs975730	2e-08
chr1	167411383	167411384	rs864537	chr1	167442146	167442147	Celiac disease and Rheumatoid arthritis		n	1q24.2	1	167442147	CD247	919	rs864537-?	undefined	rs864537	2e-11
chr21	43836185	43836186	rs11203203	chr21	42416076	42416077	Celiac disease and Rheumatoid arthritis		n	21q22.3	21	42416077	UBASH3A	53347	rs11203203-A	A	rs11203203	1e-08
chr12	112007755	112007756	rs653178	chr12	111569951	111569952	Celiac disease and Rheumatoid arthritis		n	12q24.12	12	111569952	SH2B3	6311	rs653178-C	C	rs653178	3e-19
chr18	12809339	12809340	rs1893217	chr18	12809340	12809341	Celiac disease and Rheumatoid arthritis		n	18p11.21	18	12809341	PTPN2	5771	rs1893217-G	G	rs1893217	5e-12
chr7	37436853	37436854	rs11984075	chr7	37397250	37397251	Celiac disease and Rheumatoid arthritis		n	7p14.1	7	37397251	ELMO1	9844	rs11984075-G	G	rs11984075	5e-08
chr22	21982891	21982892	rs2298428	chr22	21628602	21628603	Celiac disease and Rheumatoid arthritis		n	22q11.21	22	21628603	UBE2L3	150223	rs2298428-T	T	rs2298428	3e-10
chr9	123640499	123640500	rs1953126	chr9	120878221	120878222	Celiac disease and Rheumatoid arthritis		n	9q33.2	9	120878222	TRAF1	26147	rs1953126-T	T	rs1953126	4e-11
chr2	191964632	191964633	rs7574865	chr2	191099906	191099907	Celiac disease and Rheumatoid arthritis		n	2q32.3	2	191099907	STAT4	6775	rs7574865-T	T	rs7574865	4e-10
chr13	41109428	41109429	rs2755237	chr13	40535291	40535292	Central corneal thickness		n	13q14.11	13	40535292	FOXO1	.	rs2755237-A	A	rs2755237	1e-08
chr16	88331639	88331640	rs9938149	chr16	88298033	88298034	Central corneal thickness		n	16q24.2	16	88298034	ZNF469	.	rs9938149-A	A	rs9938149	1e-12
chr9	137436313	137436314	rs3118515	chr9	134544467	134544468	Central corneal thickness		n	9q34.3	9	134544468	LOC100506532,RXRA,COL5A1	100506532	rs3118515-A	A	rs3118515	8e-10
chr9	137568050	137568051	rs7044529	chr9	134676204	134676205	Central corneal thickness		n	9q34.3	9	134676205	COL5A1	1289	rs7044529-A	A	rs7044529	5e-08
chr13	23228690	23228691	rs1034200	chr13	22654551	22654552	Central corneal thickness		n	13q12.11	13	22654552	AVGR8,AL354828.1	.	rs1034200-C	C	rs1034200	4e-09
chr15	85825566	85825567	rs6496932	chr15	85282335	85282336	Central corneal thickness		n	15q25.3	15	85282336	PDE8A,AKAP13	.	rs6496932-C	C	rs6496932	1e-08
chr16	88298123	88298124	rs12447690	chr16	88264517	88264518	Central corneal thickness		n	16q24.2	16	88264518	ZNF469	.	rs12447690-C	C	rs12447690	9e-11
chr13	41110883	41110884	rs2721051	chr13	40536746	40536747	Central corneal thickness		n	13q14.11	13	40536747	FOXO1	100289058	rs2721051-G	G	rs2721051	5e-10
chr16	88298123	88298124	rs12447690	chr16	88264517	88264518	Central corneal thickness		n	16q24.2	16	88264518	ZNF469,BANP	.	rs12447690-G	G	rs12447690	6e-22
chr9	137440527	137440528	rs1536482	chr9	134548681	134548682	Central corneal thickness		n	9q34.3	9	134548682	RXRA, COL5A1	.	rs1536482-G	G	rs1536482	6e-08
chr9	137440211	137440212	rs3132306	chr9	134548365	134548366	Central corneal thickness		n	9q34.3	9	134548366	RXRA, COL5A1	.	rs3132306-T	T	rs3132306	3e-10
chr15	51516054	51516055	rs2899472	chr15	51223857	51223858	Cerebrospinal AB1-42 levels		n	15q21.2	15	51223858	CYP19A1	1588	rs2899472-A	A	rs2899472	2e-09
chr1	56850685	56850686	rs11206801	chr1	56385013	56385014	Cerebrospinal AB1-42 levels		n	1p32.2	1	56385014	Intergenic	.	rs11206801-A	A	rs11206801	6e-08
chr12	119387917	119387918	rs1997111	chr12	118950112	118950113	Cerebrospinal T-tau levels		n	12q24.23	12	118950113	Intergenic	.	rs1997111-T	T	rs1997111	1e-08
chr6	31390409	31390410	rs2516448	chr6	31422632	31422633	Cervical cancer	YES	n	6p21.33	6	31422633	MICA	100189401	rs2516448-?	undefined	rs2516448	4e-18
chr6	32600802	32600803	rs9272143	chr6	32633025	32633026	Cervical cancer	YES	n	6p21.32	6	32633026	HLA-DRB1, HLA-DQA1	100189401	rs9272143-?	undefined	rs9272143	3e-22
chr6	33072171	33072172	rs4282438	chr6	33104394	33104395	Cervical cancer	YES	n	6p21.32	6	33104395	HLA-DPB2	100189401	rs4282438-?	undefined	rs4282438	5e-27
chr6	33204273	33204274	rs9277952	chr6	33236496	33236497	Cervical cancer	YES	n	6p21.32	6	33236497	Intergenic	100189401	rs9277952-?	undefined	rs9277952	2e-09
chr17	38051347	38051348	rs8067378	chr17	39895094	39895095	Cervical cancer	YES	n	17q12	17	39895095	GSDMB	.	rs8067378-G	G	rs8067378	9e-10
chr4	56751739	56751740	rs13117307	chr4	55885573	55885574	Cervical cancer	YES	n	4q12	4	55885574	EXOC1	55763	rs13117307-T	T	rs13117307	3e-10
chr2	234668569	234668570	rs887829	chr2	233759923	233759924	Cholelithiasis-related traits in sickle cell anemia		n	2q37.1	2	233759924	UGT1A1, UGT1A10	54575;54576;54577;54578;54579;54600;54657;54658;54659	rs887829-A	A	rs887829	5e-25
chr16	57005478	57005479	rs1532624	chr16	56971566	56971567	Cholesterol		n	16q13	16	56971567	CETP	1071	rs1532624-?	undefined	rs1532624	3e-20
chr8	9183357	9183358	rs9987289	chr8	9325847	9325848	Cholesterol, total		n	8p23.1	8	9325848	PPP1R3B	157273	rs9987289-A	A	rs9987289	2e-36
chr2	21263899	21263900	rs1367117	chr2	21041027	21041028	Cholesterol, total		n	2p24.1	2	21041028	APOB	338	rs1367117-A	A	rs1367117	3e-139
chr2	21263899	21263900	rs1367117	chr2	21041027	21041028	Cholesterol, total		n	2p24.1	2	21041028	APOB	338	rs1367117-A	A	rs1367117	4e-96
chr1	25775732	25775733	rs12027135	chr1	25449241	25449242	Cholesterol, total		n	1p36.11	1	25449242	LDLRAP1	55219	rs12027135-A	A	rs12027135	5e-12
chr1	25775732	25775733	rs12027135	chr1	25449241	25449242	Cholesterol, total		n	1p36.11	1	25449242	TMEM57,LDLRAP1	55219	rs12027135-A	A	rs12027135	4e-11
chr6	26093140	26093141	rs1800562	chr6	26092912	26092913	Cholesterol, total		n	6p22.2	6	26092913	HFE	3077	rs1800562-A	A	rs1800562	2e-12
chr6	26093140	26093141	rs1800562	chr6	26092912	26092913	Cholesterol, total		n	6p22.2	6	26092913	HFE,HIST1H4C	3077	rs1800562-A	A	rs1800562	2e-08
chr6	32412434	32412435	rs3177928	chr6	32444657	32444658	Cholesterol, total		n	6p21.32	6	32444658	HLA	3122	rs3177928-A	A	rs3177928	1e-21
chr6	32412434	32412435	rs3177928	chr6	32444657	32444658	Cholesterol, total		n	6p21.32	6	32444658	HLA	3122	rs3177928-A	A	rs3177928	4e-19
chr22	35711097	35711098	rs138777	chr22	35315104	35315105	Cholesterol, total		n	22q12.3	22	35315105	TOM1	10043	rs138777-A	A	rs138777	5e-08
chr6	39250836	39250837	rs2758886	chr6	39283060	39283061	Cholesterol, total		n	6p21.2	6	39283061	KCNK17	100189401	rs2758886-A	A	rs2758886	3e-08
chr20	39672617	39672618	rs6029526	chr20	41043977	41043978	Cholesterol, total		n	20q12	20	41043978	TOP1	7150	rs6029526-A	A	rs6029526	1e-16
chr17	45425114	45425115	rs7206971	chr17	47347748	47347749	Cholesterol, total		n	17q21.32	17	47347749	OSBPL7	124989	rs7206971-A	A	rs7206971	1e-08
chr8	55421613	55421614	rs10102164	chr8	54509053	54509054	Cholesterol, total		n	8q11.23	8	54509054	SOX17	.	rs10102164-A	A	rs10102164	5e-11
chr16	56993323	56993324	rs3764261	chr16	56959411	56959412	Cholesterol, total		n	16q13	16	56959412	CETP	.	rs3764261-A	A	rs3764261	4e-31
chr16	56993323	56993324	rs3764261	chr16	56959411	56959412	Cholesterol, total		n	16q13	16	56959412	CETP	.	rs3764261-A	A	rs3764261	7e-14
chr15	58683365	58683366	rs1532085	chr15	58391166	58391167	Cholesterol, total		n	15q21.3	15	58391167	LIPC	102724766	rs1532085-A	A	rs1532085	7e-47
chr15	58683365	58683366	rs1532085	chr15	58391166	58391167	Cholesterol, total		n	15q21.3	15	58391167	LIPC	102724766	rs1532085-A	A	rs1532085	9e-20
chr3	58381286	58381287	rs13315871	chr3	58395559	58395560	Cholesterol, total		n	3p14.3	3	58395560	PXK	54899	rs13315871-A	A	rs13315871	4e-08
chr16	72108092	72108093	rs2000999	chr16	72074193	72074194	Cholesterol, total		n	16q22.2	16	72074194	HPR	3250;54957	rs2000999-A	A	rs2000999	7e-41
chr16	72108092	72108093	rs2000999	chr16	72074193	72074194	Cholesterol, total		n	16q22.2	16	72074194	HP,HPR,DHX38	3250;54957	rs2000999-A	A	rs2000999	3e-24
chr10	113933885	113933886	rs2255141	chr10	112174127	112174128	Cholesterol, total		n	10q25.2	10	112174128	GPAM	57678	rs2255141-A	A	rs2255141	7e-16
chr10	113933885	113933886	rs2255141	chr10	112174127	112174128	Cholesterol, total		n	10q25.2	10	112174128	GPAM	57678	rs2255141-A	A	rs2255141	2e-10
chr11	126243951	126243952	rs11220462	chr11	126374056	126374057	Cholesterol, total		n	11q24.2	11	126374057	ST3GAL4	6484	rs11220462-A	A	rs11220462	6e-15
chr2	135837905	135837906	rs7570971	chr2	135080335	135080336	Cholesterol, total		n	2q21.3	2	135080336	RAB3GAP1	22930	rs7570971-A	A	rs7570971	1e-13
chr1	234858596	234858597	rs514230	chr1	234722849	234722850	Cholesterol, total		n	1q42.3	1	234722850	IRF2BP2	100506810	rs514230-A	A	rs514230	5e-14
chr1	234858596	234858597	rs514230	chr1	234722849	234722850	Cholesterol, total		n	1q42.3	1	234722850	IRF2BP2,TOMM20	100506810	rs514230-A	A	rs514230	5e-14
chr18	47160952	47160953	rs7241918	chr18	49634582	49634583	Cholesterol, total		n	18q21.1	18	49634583	LIPG	.	rs7241918-A	A	rs7241918	2e-19
chr8	59388564	59388565	rs2081687	chr8	58476005	58476006	Cholesterol, total		n	8q12.1	8	58476006	CYP7A1	.	rs2081687-A	A	rs2081687	9e-13
chr8	126490971	126490972	rs2954029	chr8	125478729	125478730	Cholesterol, total		n	8q24.13	8	125478730	TRIB1	.	rs2954029-A	A	rs2954029	5e-36
chr17	7091649	7091650	rs314253	chr17	7188330	7188331	Cholesterol, total		n	17p13.1	17	7188331	DLG4	.	rs314253-C	C	rs314253	3e-10
chr3	12628919	12628920	rs2290159	chr3	12587420	12587421	Cholesterol, total		n	3p25.2	3	12587421	RAF1	5894	rs2290159-C	C	rs2290159	2e-09
chr3	12628919	12628920	rs2290159	chr3	12587420	12587421	Cholesterol, total		n	3p25.2	3	12587421	RAF1	5894	rs2290159-C	C	rs2290159	4e-09
chr19	19407717	19407718	rs10401969	chr19	19296908	19296909	Cholesterol, total		n	19p13.11	19	19296909	CILP2	57794	rs10401969-C	C	rs10401969	4e-77
chr19	19407717	19407718	rs10401969	chr19	19296908	19296909	Cholesterol, total		n	19p13.11	19	19296909	CSPG3,CILP2,PBX4	57794	rs10401969-C	C	rs10401969	3e-38
chr7	21607351	21607352	rs12670798	chr7	21567733	21567734	Cholesterol, total		n	7p15.3	7	21567734	DNAH11	8701	rs12670798-C	C	rs12670798	1e-16
chr1	23766232	23766233	rs1077514	chr1	23439739	23439740	Cholesterol, total		n	1p36.12	1	23439740	ASAP3	55616	rs1077514-C	C	rs1077514	6e-09
chr7	25991825	25991826	rs4722551	chr7	25952205	25952206	Cholesterol, total		n	7p15.2	7	25952206	MIR148A	.	rs4722551-C	C	rs4722551	7e-09
chr20	39811274	39811275	rs4297946	chr20	41182634	41182635	Cholesterol, total		n	20q12	20	41182635	TOP1	23051	rs4297946-C	C	rs4297946	3e-17
chr7	44579179	44579180	rs2072183	chr7	44539580	44539581	Cholesterol, total		n	7p13	7	44539581	NPC1L1	29881	rs2072183-C	C	rs2072183	4e-15
chr7	44579179	44579180	rs2072183	chr7	44539580	44539581	Cholesterol, total		n	7p13	7	44539581	NPC1L1	29881	rs2072183-C	C	rs2072183	3e-11
chr10	46013276	46013277	rs970548	chr10	45517828	45517829	Cholesterol, total		n	10q11.21	10	45517829	MARCH8, ALOX5	220972	rs970548-C	C	rs970548	8e-09
chr1	63118195	63118196	rs10889353	chr1	62652524	62652525	Cholesterol, total		n	1p31.3	1	62652525	DOCK7	85440	rs10889353-C	C	rs10889353	4e-12
chr5	74656538	74656539	rs12916	chr5	75360713	75360714	Cholesterol, total		n	5q13.3	5	75360714	HMGCR	3156	rs12916-C	C	rs12916	5e-74
chr5	74656538	74656539	rs12916	chr5	75360713	75360714	Cholesterol, total		n	5q13.3	5	75360714	HMGCR	3156	rs12916-C	C	rs12916	9e-47
chr1	93009437	93009438	rs7515577	chr1	92543880	92543881	Cholesterol, total		n	1p22.1	1	92543881	EVI5	7813	rs7515577-C	C	rs7515577	2e-08
chr1	93009437	93009438	rs7515577	chr1	92543880	92543881	Cholesterol, total		n	1p22.1	1	92543881	GVI1,EVI5	7813	rs7515577-C	C	rs7515577	3e-08
chr8	116648564	116648565	rs2737229	chr8	115636337	115636338	Cholesterol, total		n	8q23.3	8	115636338	TRPS1	7227	rs2737229-C	C	rs2737229	2e-08
chr11	116648916	116648917	rs964184	chr11	116778200	116778201	Cholesterol, total		n	11q23.3	11	116778201	APOA1	8882	rs964184-C	C	rs964184	3e-55
chr12	121416649	121416650	rs1169288	chr12	120978846	120978847	Cholesterol, total		n	12q24.31	12	120978847	HNF1A	6927	rs1169288-C	C	rs1169288	4e-17
chr12	121416649	121416650	rs1169288	chr12	120978846	120978847	Cholesterol, total		n	12q24.31	12	120978847	HNF1A	6927	rs1169288-C	C	rs1169288	1e-14
chr11	122522374	122522375	rs7941030	chr11	122651666	122651667	Cholesterol, total		n	11q24.1	11	122651667	UBASH3B	.	rs7941030-C	C	rs7941030	2e-14
chr11	122522374	122522375	rs7941030	chr11	122651666	122651667	Cholesterol, total		n	11q24.1	11	122651667	UBASH3B	.	rs7941030-C	C	rs7941030	2e-10
chr6	135411227	135411228	rs9376090	chr6	135090089	135090090	Cholesterol, total		n	6q23.3	6	135090090	HBS1L	.	rs9376090-C	C	rs9376090	3e-09
chr6	160578859	160578860	rs1564348	chr6	160157827	160157828	Cholesterol, total		n	6q25.3	6	160157828	LPA	6580	rs1564348-C	C	rs1564348	3e-23
chr6	160578859	160578860	rs1564348	chr6	160157827	160157828	Cholesterol, total		n	6q25.3	6	160157828	LPA	6580	rs1564348-C	C	rs1564348	1e-16
chr1	220973562	220973563	rs2642442	chr1	220800220	220800221	Cholesterol, total		n	1q41	1	220800221	MOSC1	64757	rs2642442-C	C	rs2642442	3e-11
chr11	61569829	61569830	rs174546	chr11	61802357	61802358	Cholesterol, total		n	11q12.2	11	61802358	FADS1,FADS2,FADS3	3992	rs174546-C	C	rs174546	2e-22
chr7	1083776	1083777	rs1997243	chr7	1044140	1044141	Cholesterol, total		n	7p22.3	7	1044141	GPR146	84310	rs1997243-G	G	rs1997243	3e-10
chr9	2640758	2640759	rs3780181	chr9	2640758	2640759	Cholesterol, total		n	9p24.2	9	2640759	VLDLR	7436	rs3780181-G	G	rs3780181	7e-10
chr4	3473138	3473139	rs6831256	chr4	3471411	3471412	Cholesterol, total		n	4p16.3	4	3471412	LRPAP1	285489	rs6831256-G	G	rs6831256	1e-10
chr12	9082580	9082581	rs4883201	chr12	8929984	8929985	Cholesterol, total		n	12p13.31	12	8929985	PHC1, A2ML1	1911	rs4883201-G	G	rs4883201	2e-09
chr19	11210911	11210912	rs2228671	chr19	11100235	11100236	Cholesterol, total		n	19p13.2	19	11100236	LDLR	3949	rs2228671-G	G	rs2228671	9e-24
chr9	15305377	15305378	rs581080	chr9	15305379	15305380	Cholesterol, total		n	9p22.3	9	15305380	TTC39B	158219	rs581080-G	G	rs581080	1e-13
chr9	15305377	15305378	rs581080	chr9	15305379	15305380	Cholesterol, total		n	9p22.3	9	15305380	TTC39B	158219	rs581080-G	G	rs581080	3e-09
chr10	17260289	17260290	rs10904908	chr10	17218290	17218291	Cholesterol, total		n	10p13	10	17218291	VIM, CUBN	100507347	rs10904908-G	G	rs10904908	3e-11
chr8	18272880	18272881	rs1495741	chr8	18415370	18415371	Cholesterol, total		n	8p22	8	18415371	NAT2	.	rs1495741-G	G	rs1495741	3e-08
chr19	19789527	19789528	rs2304130	chr19	19678718	19678719	Cholesterol, total		n	19p13.11	19	19678719	NCAN	94039	rs2304130-G	G	rs2304130	2e-15
chr2	21232194	21232195	rs693	chr2	21009322	21009323	Cholesterol, total		n	2p24.1	2	21009323	APOB	338	rs693-G	G	rs693	9e-23
chr1	25768936	25768937	rs10903129	chr1	25442445	25442446	Cholesterol, total		n	1p36.11	1	25442446	TMEM57	55219	rs10903129-G	G	rs10903129	5e-10
chr20	39091486	39091487	rs2902940	chr20	40462846	40462847	Cholesterol, total		n	20q12	20	40462847	MAFB	.	rs2902940-G	G	rs2902940	6e-11
chr20	39091486	39091487	rs2902940	chr20	40462846	40462847	Cholesterol, total		n	20q12	20	40462847	MAFB	.	rs2902940-G	G	rs2902940	9e-10
chr2	44065089	44065090	rs6756629	chr2	43837950	43837951	Cholesterol, total		n	2p21	2	43837951	ABCG5	64240;64241	rs6756629-G	G	rs6756629	2e-11
chr2	44072575	44072576	rs4299376	chr2	43845436	43845437	Cholesterol, total		n	2p21	2	43845437	ABCG5, ABCG8	64241	rs4299376-G	G	rs4299376	3e-73
chr2	44072575	44072576	rs4299376	chr2	43845436	43845437	Cholesterol, total		n	2p21	2	43845437	ABCG5,ABCG8	64241	rs4299376-G	G	rs4299376	4e-45
chr19	45395618	45395619	rs2075650	chr19	44892361	44892362	Cholesterol, total		n	19q13.32	19	44892362	TOMM40, APOE	10452	rs2075650-G	G	rs2075650	3e-19
chr19	45422945	45422946	rs4420638	chr19	44919688	44919689	Cholesterol, total		n	19q13.32	19	44919689	APOE	341	rs4420638-G	G	rs4420638	1e-149
chr19	45422945	45422946	rs4420638	chr19	44919688	44919689	Cholesterol, total		n	19q13.32	19	44919689	APOE,APOC1,APOC2	341	rs4420638-G	G	rs4420638	5e-111
chr19	49206416	49206417	rs492602	chr19	48703159	48703160	Cholesterol, total		n	19q13.33	19	48703160	FLJ36070	2524	rs492602-G	G	rs492602	1e-16
chr19	49206416	49206417	rs492602	chr19	48703159	48703160	Cholesterol, total		n	19q13.33	19	48703160	FUT2,FLJ36070	2524	rs492602-G	G	rs492602	2e-10
chr18	47160952	47160953	rs7241918	chr18	49634582	49634583	Cholesterol, total		n	18q21.1	18	49634583	LIPG	.	rs7241918-G	G	rs7241918	4e-18
chr18	47167213	47167214	rs4939883	chr18	49640843	49640844	Cholesterol, total		n	18q21.1	18	49640844	LIPG	.	rs4939883-G	G	rs4939883	2e-11
chr1	55504649	55504650	rs2479409	chr1	55038976	55038977	Cholesterol, total		n	1p32.3	1	55038977	PCSK9	255738	rs2479409-G	G	rs2479409	2e-39
chr1	55504649	55504650	rs2479409	chr1	55038976	55038977	Cholesterol, total		n	1p32.3	1	55038977	PCSK9	255738	rs2479409-G	G	rs2479409	4e-24
chr11	61597211	61597212	rs174570	chr11	61829739	61829740	Cholesterol, total		n	11q12.2	11	61829740	FADS2, FADS3	9415	rs174570-G	G	rs174570	2e-10
chr1	63025941	63025942	rs2131925	chr1	62560270	62560271	Cholesterol, total		n	1p31.3	1	62560271	ANGPTL3	85440	rs2131925-G	G	rs2131925	4e-80
chr5	74651083	74651084	rs3846662	chr5	75355258	75355259	Cholesterol, total		n	5q13.3	5	75355259	HMGCR	3156	rs3846662-G	G	rs3846662	3e-19
chr1	109818305	109818306	rs629301	chr1	109275683	109275684	Cholesterol, total		n	1p13.3	1	109275684	SORT1	1952	rs629301-G	G	rs629301	2e-170
chr1	109818305	109818306	rs629301	chr1	109275683	109275684	Cholesterol, total		n	1p13.3	1	109275684	CELSR2,PSRC1,SORT1	1952	rs629301-G	G	rs629301	6e-131
chr1	109818529	109818530	rs646776	chr1	109275907	109275908	Cholesterol, total		n	1p13.3	1	109275908	CELSR2	1952	rs646776-G	G	rs646776	9e-22
chr12	112072423	112072424	rs11065987	chr12	111634619	111634620	Cholesterol, total		n	12q24.12	12	111634620	BRAP	.	rs11065987-G	G	rs11065987	2e-16
chr12	112072423	112072424	rs11065987	chr12	111634619	111634620	Cholesterol, total		n	12q24.12	12	111634620	BRAP	.	rs11065987-G	G	rs11065987	7e-12
chr11	116648916	116648917	rs964184	chr11	116778200	116778201	Cholesterol, total		n	11q23.3	11	116778201	APOA1,APOC3,APOA4,APOA5	8882	rs964184-G	G	rs964184	6e-57
chr5	122855415	122855416	rs4530754	chr5	123519721	123519722	Cholesterol, total		n	5q23.2	5	123519722	CSNK1G3	1456	rs4530754-G	G	rs4530754	2e-09
chr8	126504725	126504726	rs6987702	chr8	125492483	125492484	Cholesterol, total		n	8q24.13	8	125492484	TRIB1	.	rs6987702-G	G	rs6987702	3e-09
chr8	145043542	145043543	rs11136341	chr8	143969374	143969375	Cholesterol, total		n	8q24.3	8	143969375	PLEC1	5339	rs11136341-G	G	rs11136341	9e-10
chr8	145043542	145043543	rs11136341	chr8	143969374	143969375	Cholesterol, total		n	8q24.3	8	143969375	PLEC1	5339	rs11136341-G	G	rs11136341	6e-09
chr2	169830154	169830155	rs2287623	chr2	168973644	168973645	Cholesterol, total		n	2q31.1	2	168973645	ABCB11	8647	rs2287623-G	G	rs2287623	4e-12
chr2	203532303	203532304	rs11694172	chr2	202667580	202667581	Cholesterol, total		n	2q33.2	2	202667581	FAM117B	150864	rs11694172-G	G	rs11694172	2e-09
chr8	18272880	18272881	rs1495741	chr8	18415370	18415371	Cholesterol, total		n	8p22	8	18415371	NAT2	.	rs1495741-G	G	rs1495741	2e-09
chr1	63025941	63025942	rs2131925	chr1	62560270	62560271	Cholesterol, total		n	1p31.3	1	62560271	ANGPTL3,DOCK7	85440	rs2131925-G	G	rs2131925	5e-41
chr19	11202305	11202306	rs6511720	chr19	11091629	11091630	Cholesterol, total		n	19p13.2	19	11091630	LDLR	3949	rs6511720-T	T	rs6511720	5e-202
chr19	11202305	11202306	rs6511720	chr19	11091629	11091630	Cholesterol, total		n	19p13.2	19	11091630	LDLR	3949	rs6511720-T	T	rs6511720	7e-97
chr6	16127406	16127407	rs3757354	chr6	16127175	16127176	Cholesterol, total		n	6p22.3	6	16127176	MYLIP	29116	rs3757354-T	T	rs3757354	2e-15
chr6	16127406	16127407	rs3757354	chr6	16127175	16127176	Cholesterol, total		n	6p22.3	6	16127176	IDOL	29116	rs3757354-T	T	rs3757354	3e-09
chr11	18632983	18632984	rs10128711	chr11	18611436	18611437	Cholesterol, total		n	11p15.1	11	18611437	SPTY2D1	144108	rs10128711-T	T	rs10128711	1e-11
chr2	27730939	27730940	rs1260326	chr2	27508072	27508073	Cholesterol, total		n	2p23.3	2	27508073	GCKR	2646	rs1260326-T	T	rs1260326	3e-42
chr2	27730939	27730940	rs1260326	chr2	27508072	27508073	Cholesterol, total		n	2p23.3	2	27508073	GCKR	2646	rs1260326-T	T	rs1260326	7e-27
chr3	32533009	32533010	rs7640978	chr3	32491517	32491518	Cholesterol, total		n	3p22.3	3	32491518	CMTM6	54918	rs7640978-T	T	rs7640978	2e-08
chr6	34546559	34546560	rs2814982	chr6	34578782	34578783	Cholesterol, total		n	6p21.31	6	34578783	C6orf106	100189401	rs2814982-T	T	rs2814982	4e-15
chr6	34546559	34546560	rs2814982	chr6	34578782	34578783	Cholesterol, total		n	6p21.31	6	34578783	C6orf106	100189401	rs2814982-T	T	rs2814982	5e-11
chr20	34152781	34152782	rs2277862	chr20	35564865	35564866	Cholesterol, total		n	20q11.22	20	35564866	ERGIC3	80307	rs2277862-T	T	rs2277862	5e-11
chr20	34152781	34152782	rs2277862	chr20	35564865	35564866	Cholesterol, total		n	20q11.22	20	35564866	ERGIC3	80307	rs2277862-T	T	rs2277862	4e-10
chr20	43042363	43042364	rs1800961	chr20	44413723	44413724	Cholesterol, total		n	20q13.12	20	44413724	HNF4A	3172	rs1800961-T	T	rs1800961	1e-24
chr20	43042363	43042364	rs1800961	chr20	44413723	44413724	Cholesterol, total		n	20q13.12	20	44413724	HNF4A	3172	rs1800961-T	T	rs1800961	6e-13
chr22	46627602	46627603	rs4253772	chr22	46231705	46231706	Cholesterol, total		n	22q13.31	22	46231706	PPARA	5465	rs4253772-T	T	rs4253772	1e-08
chr8	59388564	59388565	rs2081687	chr8	58476005	58476006	Cholesterol, total		n	8q12.1	8	58476006	CYP7A1	.	rs2081687-T	T	rs2081687	9e-12
chr11	61569829	61569830	rs174546	chr11	61802357	61802358	Cholesterol, total		n	11q12.2	11	61802358	FADS1, FADS2, FADS3	3992	rs174546-T	T	rs174546	3e-37
chr9	107664300	107664301	rs1883025	chr9	104902019	104902020	Cholesterol, total		n	9q31.1	9	104902020	ABCA1	19	rs1883025-T	T	rs1883025	6e-53
chr9	107664300	107664301	rs1883025	chr9	104902019	104902020	Cholesterol, total		n	9q31.1	9	104902020	ABCA1	19	rs1883025-T	T	rs1883025	3e-27
chr6	116312892	116312893	rs9488822	chr6	115991729	115991730	Cholesterol, total		n	6q22.1	6	115991730	FRK	2444	rs9488822-T	T	rs9488822	2e-10
chr6	116312892	116312893	rs9488822	chr6	115991729	115991730	Cholesterol, total		n	6q22.1	6	115991730	FRK	2444	rs9488822-T	T	rs9488822	1e-09
chr11	118486066	118486067	rs11603023	chr11	118615351	118615352	Cholesterol, total		n	11q23.3	11	118615352	PHLDB1	23187	rs11603023-T	T	rs11603023	1e-08
chr8	126490971	126490972	rs2954029	chr8	125478729	125478730	Cholesterol, total		n	8q24.13	8	125478730	TRIB1	.	rs2954029-T	T	rs2954029	2e-65
chr5	156390296	156390297	rs6882076	chr5	156963285	156963286	Cholesterol, total		n	5q33.3	5	156963286	TIMD4	91937	rs6882076-T	T	rs6882076	5e-41
chr5	156390296	156390297	rs6882076	chr5	156963285	156963286	Cholesterol, total		n	5q33.3	5	156963286	TIMD4,HAVCR1	91937	rs6882076-T	T	rs6882076	7e-28
chr2	234679383	234679384	rs11563251	chr2	233770737	233770738	Cholesterol, total		n	2q37.1	2	233770738	UGT1A1	54575;54576;54577;54578;54579;54600;54657;54658;54659	rs11563251-T	T	rs11563251	1e-09
chr8	9183357	9183358	rs9987289	chr8	9325847	9325848	Cholesterol, total		n	8p23.1	8	9325848	PPP1R3B	157273	rs9987289-T	T	rs9987289	9e-24
chr11	18632983	18632984	rs10128711	chr11	18611436	18611437	Cholesterol, total		n	11p15.1	11	18611437	SPTY2D1	144108	rs10128711-T	T	rs10128711	3e-08
chr7	21607351	21607352	rs12670798	chr7	21567733	21567734	Cholesterol, total		n	7p15.3	7	21567734	DNAH11	8701	rs12670798-T	T	rs12670798	7e-10
chr11	126243951	126243952	rs11220462	chr11	126374056	126374057	Cholesterol, total		n	11q24.2	11	126374057	ST3GAL4	6484	rs11220462-T	T	rs11220462	2e-11
chr9	136154999	136155000	rs635634	chr9	133279426	133279427	Cholesterol, total		n	9q34.2	9	133279427	ABO	.	rs635634-T	T	rs635634	9e-21
chr2	135837905	135837906	rs7570971	chr2	135080335	135080336	Cholesterol, total		n	2q21.3	2	135080336	RAB3GAP1	22930	rs7570971-T	T	rs7570971	1e-08
chr1	220973562	220973563	rs2642442	chr1	220800220	220800221	Cholesterol, total		n	1q41	1	220800221	MOSC1	64757	rs2642442-T	T	rs2642442	5e-13
chr2	118835840	118835841	rs10490626	chr2	118078264	118078265	Cholesterol, total		y	2q14.2	2	118078265	INSIG2	.	rs10490626-A	undefined	rs10490626, rs17526895	6e-09
chr2	118815957	118815958	rs17526895	chr2	118058381	118058382	Cholesterol, total		y	2q14.2	2	118058382	INSIG2	.	rs10490626-A	undefined	rs10490626, rs17526895	6e-09
chr9	136154999	136155000	rs9411489	chr9	133279426	133279427	Cholesterol, total		n	9q34.2	9	133279427	ABO	.	rs9411489-T	T	rs9411489	3e-35
chr6	31130592	31130593	rs1419881	chr6	31162815	31162816	Chronic hepatitis B infection		n	6p21.33	6	31162816	TCF19	6941	rs1419881-?	undefined	rs1419881	1e-18
chr6	31851233	31851234	rs652888	chr6	31883456	31883457	Chronic hepatitis B infection		n	6p21.33	6	31883457	EHMT2	10919	rs652888-?	undefined	rs652888	7e-13
chr6	32670254	32670255	rs2856718	chr6	32702477	32702478	Chronic hepatitis B infection		n	6p21.32	6	32702478	HLA-DQ	100189401	rs2856718-?	undefined	rs2856718	2e-24
chr6	32730011	32730012	rs7453920	chr6	32762234	32762235	Chronic hepatitis B infection		n	6p21.32	6	32762235	HLA-DQ	3120	rs7453920-?	undefined	rs7453920	7e-26
chr6	33033021	33033022	rs3077	chr6	33065244	33065245	Chronic hepatitis B infection		n	6p21.32	6	33065245	HLA-DP	3113	rs3077-?	undefined	rs3077	5e-39
chr6	33054860	33054861	rs9277535	chr6	33087083	33087084	Chronic hepatitis B infection		n	6p21.32	6	33087084	HLA-DP	3115	rs9277535-?	undefined	rs9277535	4e-40
chr19	39738786	39738787	rs12979860	chr19	39248146	39248147	Chronic hepatitis C infection		n	19q13.2	19	39248147	IL-28B	101180976	rs12979860-?	undefined	rs12979860	2e-30
chr20	3193841	3193842	rs1127354	chr20	3213195	3213196	Chronic hepatitis C infection		n	20p13	20	3213196	ITPA	3704	rs1127354-A	A	rs1127354	2e-58
chr20	3193892	3193893	rs7270101	chr20	3213246	3213247	Chronic hepatitis C infection		n	20p13	20	3213247	ITPA	3704	rs7270101-C	C	rs7270101	9e-76
chr22	32265902	32265903	rs1012068	chr22	31869916	31869917	Chronic hepatitis C infection		n	22q12.3	22	31869917	DEPDC5	9681	rs1012068-G	G	rs1012068	1e-13
chr19	39743164	39743165	rs8099917	chr19	39252524	39252525	Chronic hepatitis C infection		n	19q13.2	19	39252525	IL28B, IL28A, IL29	.	rs8099917-G	G	rs8099917	6e-09
chr6	32678998	32678999	rs9275572	chr6	32711221	32711222	Chronic hepatitis C infection		n	6p21.32	6	32711222	HLA-DQB1, HLA-DQA1	100189401	rs9275572-T	T	rs9275572	4e-16
chr6	32678596	32678597	rs4273729	chr6	32710819	32710820	Chronic hepatitis C infection		n	6p21.32	6	32710820	HLA	100189401	rs4273729	undefined	rs4273729	5e-17
chr2	15863001	15863002	rs6431731	chr2	15722877	15722878	Chronic kidney disease		n	2p24.3	2	15722878	DDX1	.	rs6431731-?	undefined	rs6431731	4e-08
chr20	23612736	23612737	rs911119	chr20	23632099	23632100	Chronic kidney disease		n	20p11.21	20	23632100	CST3,CST4,CST9	1471	rs911119-?	undefined	rs911119	2e-138
chr11	30760334	30760335	rs3925584	chr11	30738787	30738788	Chronic kidney disease		n	11p14.1	11	30738788	MPPED2	.	rs3925584-?	undefined	rs3925584	8e-18
chr15	45641224	45641225	rs2453533	chr15	45349026	45349027	Chronic kidney disease		n	15q21.1	15	45349027	GATM, SPATA5L1	.	rs2453533-?	undefined	rs2453533	5e-22
chr9	71434706	71434707	rs4744712	chr9	68819790	68819791	Chronic kidney disease		n	9q21.11	9	68819791	PIP5K1B,FAM122A	8395	rs4744712-A	A	rs4744712	8e-14
chr15	76158982	76158983	rs1394125	chr15	75866641	75866642	Chronic kidney disease		n	15q24.2	15	75866642	UBE2Q2,FBX022	92912	rs1394125-A	A	rs1394125	3e-17
chr4	77368846	77368847	rs17319721	chr4	76447693	76447694	Chronic kidney disease		n	4q21.1	4	76447694	SHROOM3, CCDC158	57619	rs17319721-A	A	rs17319721	1e-19
chr7	151407800	151407801	rs7805747	chr7	151710714	151710715	Chronic kidney disease		n	7q36.1	7	151710715	PRKAG2	51422	rs7805747-A	A	rs7805747	4e-12
chr12	349297	349298	rs10774021	chr12	240131	240132	Chronic kidney disease		n	12p13.33	12	240132	SLC6A13, JARID1A, SLC6A12	6540	rs10774021-C	C	rs10774021	1e-09
chr19	33356890	33356891	rs12460876	chr19	32865984	32865985	Chronic kidney disease		n	19q13.11	19	32865985	SLC7A9,CCDC123,ECAT8	11136	rs12460876-C	C	rs12460876	3e-15
chr15	53946592	53946593	rs491567	chr15	53654395	53654396	Chronic kidney disease		n	15q21.3	15	53654396	WDR72	256764	rs491567-C	C	rs491567	3e-13
chr17	59456588	59456589	rs9895661	chr17	61379227	61379228	Chronic kidney disease		n	17q23.2	17	61379228	BCAS3,TBX2,C17orf82	54828	rs9895661-C	C	rs9895661	1e-15
chr13	72347695	72347696	rs626277	chr13	71773563	71773564	Chronic kidney disease		n	13q21.33	13	71773564	DACH1	1602	rs626277-C	C	rs626277	3e-11
chr7	77416438	77416439	rs6465825	chr7	77787121	77787122	Chronic kidney disease		n	7q11.23	7	77787122	TMEM60,RSBN1L, PHTF2	.	rs6465825-C	C	rs6465825	2e-09
chr3	141807136	141807137	rs347685	chr3	142088294	142088295	Chronic kidney disease		n	3q23	3	142088295	TFDP2	7029	rs347685-C	C	rs347685	3e-11
chr1	150951476	150951477	rs267734	chr1	150979000	150979001	Chronic kidney disease		n	1q21.3	1	150979001	ANXA9,FAM63A,PRUNE,BNIPL,LASS2,SETDB1	.	rs267734-C	C	rs267734	1e-12
chr6	43806608	43806609	rs881858	chr6	43838871	43838872	Chronic kidney disease		n	6p21.1	6	43838872	VEGFA	100189401	rs881858-G	G	rs881858	9e-14
chr20	45288452	45288453	rs6066043	chr20	46659813	46659814	Chronic kidney disease		n	20q13.12	20	46659814	SLC13A3	64849	rs6066043-G	G	rs6066043	2e-09
chr2	73868327	73868328	rs13538	chr2	73641200	73641201	Chronic kidney disease		n	2p13.1	2	73641201	NAT8,NAT8B,ALMS1	9027	rs13538-G	G	rs13538	5e-14
chr6	160668388	160668389	rs2279463	chr6	160247356	160247357	Chronic kidney disease		n	6q25.3	6	160247357	SLC22A2	6582	rs2279463-G	G	rs2279463	6e-12
chr5	176817635	176817636	rs6420094	chr5	177390634	177390635	Chronic kidney disease		n	5q35.3	5	177390635	SLC34A1,GRK6,RGS14,LMAN2,PRR7,F12,PFN3	6569	rs6420094-G	G	rs6420094	1e-14
chr10	1156164	1156165	rs10794720	chr10	1110224	1110225	Chronic kidney disease		n	10p15.3	10	1110225	WDR37	22884	rs10794720-T	T	rs10794720	1e-08
chr16	20367689	20367690	rs12917707	chr16	20356367	20356368	Chronic kidney disease		n	16p12.3	16	20356368	UMOD,ACSM5,GP2,PDILT	.	rs12917707-T	T	rs12917707	1e-20
chr8	23751150	23751151	rs10109414	chr8	23893637	23893638	Chronic kidney disease		n	8p21.2	8	23893638	STC1	.	rs10109414-T	T	rs10109414	1e-08
chr2	27730939	27730940	rs1260326	chr2	27508072	27508073	Chronic kidney disease		n	2p23.3	2	27508073	GCKR, IFT172, FNDC4	2646	rs1260326-T	T	rs1260326	3e-14
chr12	112007755	112007756	rs653178	chr12	111569951	111569952	Chronic kidney disease		n	12q24.12	12	111569952	ATXN2	6311	rs653178-T	T	rs653178	4e-11
chr2	211540506	211540507	rs7422339	chr2	210675782	210675783	Chronic kidney disease		n	2q34	2	210675783	CPS1	1373	rs7422339-A	A	rs7422339	1e-15
chr16	20364587	20364588	rs4293393	chr16	20353265	20353266	Chronic kidney disease and serum creatinine levels		n	16p12.3	16	20353266	UMOD	7369	rs4293393-T	T	rs4293393	4e-10
chr18	60793920	60793921	rs4987852	chr18	63126687	63126688	Chronic lymphocytic leukemia	YES	n	18q21.33	18	63126688	BCL2	596	rs4987852-?	undefined	rs4987852	8e-11
chr16	85944438	85944439	rs391525	chr16	85910832	85910833	Chronic lymphocytic leukemia	YES	n	16q24.1	16	85910833	IRF8	3394	rs391525-?	undefined	rs391525	3e-09
chr16	85975658	85975659	rs305061	chr16	85942052	85942053	Chronic lymphocytic leukemia	YES	n	16q24.1	16	85942053	NR	.	rs305061-?	undefined	rs305061	9e-08
chr2	111797457	111797458	rs17483466	chr2	111039880	111039881	Chronic lymphocytic leukemia	YES	n	2q13	2	111039881	NR	55289	rs17483466-?	undefined	rs17483466	5e-09
chr6	32257565	32257566	rs926070	chr6	32289788	32289789	Chronic lymphocytic leukemia	YES	n	6p21.32	6	32289789	HLA	10665	rs926070-A	A	rs926070	4e-08
chr6	32606755	32606756	rs9272535	chr6	32638978	32638979	Chronic lymphocytic leukemia	YES	n	6p21.32	6	32638979	HLA-DQA1	3117	rs9272535-A	A	rs9272535	9e-08
chr19	47207653	47207654	rs11083846	chr19	46704396	46704397	Chronic lymphocytic leukemia	YES	n	19q13.32	19	46704397	PRKD2,STRN4	25865	rs11083846-A	A	rs11083846	4e-09
chr15	70018989	70018990	rs7176508	chr15	69726650	69726651	Chronic lymphocytic leukemia	YES	n	15q23	15	69726651	RPLP1	.	rs7176508-A	A	rs7176508	8e-18
chr15	70018989	70018990	rs7176508	chr15	69726650	69726651	Chronic lymphocytic leukemia	YES	n	15q23	15	69726651	RPLP1	.	rs7176508-A	A	rs7176508	1e-17
chr15	70018989	70018990	rs7176508	chr15	69726650	69726651	Chronic lymphocytic leukemia	YES	n	15q23	15	69726651	Intergenic	.	rs7176508-A	A	rs7176508	5e-12
chr15	70018989	70018990	rs7176508	chr15	69726650	69726651	Chronic lymphocytic leukemia	YES	n	15q23	15	69726651	NR	.	rs7176508-A	A	rs7176508	3e-11
chr10	90749962	90749963	rs1800682	chr10	88990205	88990206	Chronic lymphocytic leukemia	YES	n	10q23.31	10	88990206	ACTA, FAS	59;355	rs1800682-A	A	rs1800682	2e-08
chr4	109016823	109016824	rs898518	chr4	108095667	108095668	Chronic lymphocytic leukemia	YES	n	4q25	4	108095668	LEF1	51176	rs898518-A	A	rs898518	4e-10
chr2	111871896	111871897	rs1439287	chr2	111114319	111114320	Chronic lymphocytic leukemia	YES	n	2q13	2	111114320	ACOXL, BCL2L11	55289;400997	rs1439287-A	A	rs1439287	5e-15
chr11	123361396	123361397	rs735665	chr11	123490688	123490689	Chronic lymphocytic leukemia	YES	n	11q24.1	11	123490689	SCN3B	57476	rs735665-A	A	rs735665	4e-39
chr11	123361396	123361397	rs735665	chr11	123490688	123490689	Chronic lymphocytic leukemia	YES	n	11q24.1	11	123490689	SCN3B, GRAMD1B	57476	rs735665-A	A	rs735665	4e-24
chr11	123361396	123361397	rs735665	chr11	123490688	123490689	Chronic lymphocytic leukemia	YES	n	11q24.1	11	123490689	NR	57476	rs735665-A	A	rs735665	3e-12
chr11	123361396	123361397	rs735665	chr11	123490688	123490689	Chronic lymphocytic leukemia	YES	n	11q24.1	11	123490689	GRAMD1B	57476	rs735665-A	A	rs735665	4e-12
chr9	22206986	22206987	rs1679013	chr9	22206987	22206988	Chronic lymphocytic leukemia	YES	n	9p21.3	9	22206988	CDKN2B, AS1	.	rs1679013-C	C	rs1679013	1e-08
chr6	33546836	33546837	rs210142	chr6	33579059	33579060	Chronic lymphocytic leukemia	YES	n	6p21.31	6	33579060	BAK1	578	rs210142-C	C	rs210142	9e-16
chr6	33546836	33546837	rs210142	chr6	33579059	33579060	Chronic lymphocytic leukemia	YES	n	6p21.31	6	33579060	BAK1	578	rs210142-C	C	rs210142	5e-08
chr18	57622286	57622287	rs4368253	chr18	59955054	59955055	Chronic lymphocytic leukemia	YES	n	18q21.32	18	59955055	PMAIP1	.	rs4368253-C	C	rs4368253	3e-08
chr16	85955670	85955671	rs1044873	chr16	85922064	85922065	Chronic lymphocytic leukemia	YES	n	16q24.1	16	85922065	IRF8	3394	rs1044873-C	C	rs1044873	1e-09
chr4	114683843	114683844	rs6858698	chr4	113762687	113762688	Chronic lymphocytic leukemia	YES	n	4q26	4	113762688	CAMK2D	817	rs6858698-C	C	rs6858698	3e-09
chr7	124462660	124462661	rs17246404	chr7	124822606	124822607	Chronic lymphocytic leukemia	YES	n	7q31.33	7	124822607	POT1	25913	rs17246404-C	C	rs17246404	3e-08
chr6	154478439	154478440	rs2236256	chr6	154157304	154157305	Chronic lymphocytic leukemia	YES	n	6q25.2	6	154157305	IPCEF1	4988;26034	rs2236256-C	C	rs2236256	2e-10
chr3	169492100	169492101	rs10936599	chr3	169774312	169774313	Chronic lymphocytic leukemia	YES	n	3q26.2	3	169774313	MYNN	55892	rs10936599-C	C	rs10936599	2e-09
chr6	411063	411064	rs872071	chr6	411063	411064	Chronic lymphocytic leukemia	YES	n	6p25.3	6	411064	IRF4	3662	rs872071-G	G	rs872071	2e-20
chr6	411063	411064	rs872071	chr6	411063	411064	Chronic lymphocytic leukemia	YES	n	6p25.3	6	411064	IRF4	3662	rs872071-G	G	rs872071	6e-20
chr6	411063	411064	rs872071	chr6	411063	411064	Chronic lymphocytic leukemia	YES	n	6p25.3	6	411064	IRF4	3662	rs872071-G	G	rs872071	3e-16
chr6	411063	411064	rs872071	chr6	411063	411064	Chronic lymphocytic leukemia	YES	n	6p25.3	6	411064	NR	3662	rs872071-G	G	rs872071	8e-14
chr18	60793548	60793549	rs4987855	chr18	63126315	63126316	Chronic lymphocytic leukemia	YES	n	18q21.33	18	63126316	BCL2	596	rs4987855-G	G	rs4987855	3e-12
chr10	90759723	90759724	rs4406737	chr10	88999966	88999967	Chronic lymphocytic leukemia	YES	n	10q23.31	10	88999967	ACTA2, FAS	355	rs4406737-G	G	rs4406737	1e-14
chr8	103578873	103578874	rs2511714	chr8	102566645	102566646	Chronic lymphocytic leukemia	YES	n	8q22.3	8	102566646	ODF1, KLF10	.	rs2511714-G	G	rs2511714	5e-08
chr2	111616103	111616104	rs13401811	chr2	110858526	110858527	Chronic lymphocytic leukemia	YES	n	2q13	2	110858527	ACOXL, BCL2L11	55289	rs13401811-G	G	rs13401811	2e-18
chr2	111797457	111797458	rs17483466	chr2	111039880	111039881	Chronic lymphocytic leukemia	YES	n	2q13	2	111039881	ACOXL	55289	rs17483466-G	G	rs17483466	4e-17
chr2	111797457	111797458	rs17483466	chr2	111039880	111039881	Chronic lymphocytic leukemia	YES	n	2q13	2	111039881	ACOXL,BCL2L11	55289	rs17483466-G	G	rs17483466	2e-10
chr2	231091222	231091223	rs13397985	chr2	230226507	230226508	Chronic lymphocytic leukemia	YES	n	2q37.1	2	230226508	SP140	3431;11262	rs13397985-G	G	rs13397985	1e-22
chr2	231091222	231091223	rs13397985	chr2	230226507	230226508	Chronic lymphocytic leukemia	YES	n	2q37.1	2	230226508	SP110, SP140	3431;11262	rs13397985-G	G	rs13397985	5e-13
chr2	231091222	231091223	rs13397985	chr2	230226507	230226508	Chronic lymphocytic leukemia	YES	n	2q37.1	2	230226508	SP140, SP110	3431;11262	rs13397985-G	G	rs13397985	6e-10
chr11	2311151	2311152	rs7944004	chr11	2289921	2289922	Chronic lymphocytic leukemia	YES	n	11p15.5	11	2289922	TSPAN32	.	rs7944004-T	T	rs7944004	2e-10
chr6	32578081	32578082	rs674313	chr6	32610304	32610305	Chronic lymphocytic leukemia	YES	n	6p21.32	6	32610305	HLA-DRB5	100189401	rs674313-T	T	rs674313	7e-09
chr2	202111379	202111380	rs3769825	chr2	201246656	201246657	Chronic lymphocytic leukemia	YES	n	2q33.1	2	201246657	CASP10, CASP8	841	rs3769825-T	T	rs3769825	3e-09
chr15	56775596	56775597	rs11636802	chr15	56483398	56483399	Chronic lymphocytic leukemia	YES	y	15q21.3	15	56483399	MNS1, RFXDC2	.	rs11636802-G	undefined	rs11636802, rs7169431	2e-13
chr8	128211228	128211229	rs2466035	chr8	127198983	127198984	Chronic lymphocytic leukemia	YES	y	8q24.21	8	127198984	MYC	.	rs2466035-C	undefined	rs2466035, rs2456449, rs2466032	2e-08
chr16	85927813	85927814	rs391023	chr16	85894207	85894208	Chronic lymphocytic leukemia	YES	y	16q24.1	16	85894208	IRF8	.	rs391023-G	undefined	rs391023, rs2292982, rs305061	5e-17
chr6	32626271	32626272	rs9273363	chr6	32658494	32658495	Chronic lymphocytic leukemia	YES	y	6p21.32	6	32658495	HLA	.	rs9273363-A	undefined	rs9273363, rs674313, rs9273012	2e-10
chr15	56340895	56340896	rs7169431	chr15	56048697	56048698	Chronic lymphocytic leukemia	YES	y	15q21.3	15	56048698	MNS1, RFXDC2	.	rs11636802-G	undefined	rs11636802, rs7169431	2e-13
chr8	128192980	128192981	rs2456449	chr8	127180735	127180736	Chronic lymphocytic leukemia	YES	y	8q24.21	8	127180736	MYC	.	rs2466035-C	undefined	rs2466035, rs2456449, rs2466032	2e-08
chr16	85944822	85944823	rs2292982	chr16	85911216	85911217	Chronic lymphocytic leukemia	YES	y	16q24.1	16	85911217	IRF8	.	rs391023-G	undefined	rs391023, rs2292982, rs305061	5e-17
chr6	32578081	32578082	rs674313	chr6	32610304	32610305	Chronic lymphocytic leukemia	YES	y	6p21.32	6	32610305	HLA	.	rs9273363-A	undefined	rs9273363, rs674313, rs9273012	2e-10
chr17	25541277	25541278	rs4795519	chr17	27214251	27214252	Chronic myeloid leukemia	YES	n	17q11.1	17	27214252	WSB1, FAM27L	.	rs4795519-C	C	rs4795519	1e-12
chr19	41302705	41302706	rs7937	chr19	40796800	40796801	Chronic obstructive pulmonary disease		n	19q13.2	19	40796801	RAB4B, EGLN2, CYP2A6	53916;100529262;100529264	rs7937-?	undefined	rs7937	3e-09
chr15	78789487	78789488	rs13180	chr15	78497145	78497146	Chronic obstructive pulmonary disease		n	15q25.1	15	78497146	CHRNA3, CHRNA5, IREB2	3658	rs13180-?	undefined	rs13180	2e-08
chr4	89875908	89875909	rs1964516	chr4	88954757	88954758	Chronic obstructive pulmonary disease		n	4q22.1	4	88954758	FAM13A	10144	rs1964516-?	undefined	rs1964516	2e-09
chr4	89883978	89883979	rs7671167	chr4	88962827	88962828	Chronic obstructive pulmonary disease		n	4q22.1	4	88962828	FAM13A	10144	rs7671167-?	undefined	rs7671167	1e-11
chr6	33465481	33465482	rs9394152	chr6	33497704	33497705	Chronic obstructive pulmonary disease		n	6p21.32	6	33497705	ZBTB9	100189401	rs9394152-C	C	rs9394152	7e-08
chr15	78806022	78806023	rs8034191	chr15	78513680	78513681	Chronic obstructive pulmonary disease		n	15q25.1	15	78513681	CHRNA3,CHRNA4,CHRNA5, LOC123688	123688	rs8034191-C	C	rs8034191	1e-10
chr1	53871084	53871085	rs114216682	chr1	53405412	53405413	Chronic obstructive pulmonary disease		n	1p32.3	1	53405413	FLJ40434	.	rs114216682-G	G	rs114216682	7e-08
chr4	89866712	89866713	rs4416442	chr4	88945561	88945562	Chronic obstructive pulmonary disease (moderate to severe)		n	4q22.1	4	88945562	FAM13A	10144	rs4416442-C	C	rs4416442	1e-14
chr14	93115409	93115410	rs754388	chr14	92649064	92649065	Chronic obstructive pulmonary disease (moderate to severe)		n	14q32.12	14	92649065	RIN3	79890	rs754388-C	C	rs754388	5e-09
chr15	78898722	78898723	rs12914385	chr15	78606380	78606381	Chronic obstructive pulmonary disease (moderate to severe)		n	15q25.1	15	78606381	CHRNA3	1136	rs12914385-T	T	rs12914385	6e-14
chr4	145506455	145506456	rs13141641	chr4	144585303	144585304	Chronic obstructive pulmonary disease (moderate to severe)		n	4q31.21	4	144585304	HHIP	.	rs13141641-T	T	rs13141641	2e-12
chr1	218598468	218598469	rs4846480	chr1	218425126	218425127	Chronic obstructive pulmonary disease (severe)		n	1q41	1	218425127	TGFB2	7042	rs4846480-A	A	rs4846480	8e-09
chr4	89866712	89866713	rs4416442	chr4	88945561	88945562	Chronic obstructive pulmonary disease (severe)		n	4q22.1	4	88945562	FAM13A	10144	rs4416442-C	C	rs4416442	9e-15
chr14	93115409	93115410	rs754388	chr14	92649064	92649065	Chronic obstructive pulmonary disease (severe)		n	14q32.12	14	92649065	RIN3	79890	rs754388-C	C	rs754388	7e-08
chr11	102720944	102720945	rs626750	chr11	102850213	102850214	Chronic obstructive pulmonary disease (severe)		n	11q22.2	11	102850214	MMP12	.	rs626750-G	G	rs626750	3e-09
chr15	78898722	78898723	rs12914385	chr15	78606380	78606381	Chronic obstructive pulmonary disease (severe)		n	15q25.1	15	78606381	CHRNA3	1136	rs12914385-T	T	rs12914385	3e-16
chr4	145506455	145506456	rs13141641	chr4	144585303	144585304	Chronic obstructive pulmonary disease (severe)		n	4q31.21	4	144585304	HHIP	.	rs13141641-T	T	rs13141641	4e-15
chr6	31107186	31107187	rs1265093	chr6	31139409	31139410	Chronic obstructive pulmonary disease-related biomarkers		n	6p21.33	6	31139410	PSORS1C1, CCHCR1	170679;170680	rs1265093-A	A	rs1265093	6e-09
chr11	62186541	62186542	rs3741240	chr11	62419069	62419070	Chronic obstructive pulmonary disease-related biomarkers		n	11q12.3	11	62419070	SCGB1A1	7356	rs3741240-A	A	rs3741240	1e-26
chr11	62197426	62197427	rs2077224	chr11	62429954	62429955	Chronic obstructive pulmonary disease-related biomarkers		n	11q12.3	11	62429955	AHNAK	.	rs2077224-A	A	rs2077224	2e-14
chr10	81694949	81694950	rs1923539	chr10	79935193	79935194	Chronic obstructive pulmonary disease-related biomarkers		n	10q22.3	10	79935194	RP11-479O17.4	.	rs1923539-A	A	rs1923539	5e-09
chr16	84423033	84423034	rs8048576	chr16	84389427	84389428	Chronic obstructive pulmonary disease-related biomarkers		n	16q24.1	16	84389428	ATP2C2	9914	rs8048576-A	A	rs8048576	9e-13
chr6	31346821	31346822	rs9266629	chr6	31379044	31379045	Chronic obstructive pulmonary disease-related biomarkers		n	6p21.33	6	31379045	FGFR3P	100189401	rs9266629-C	C	rs9266629	4e-10
chr11	62199816	62199817	rs17157266	chr11	62432344	62432345	Chronic obstructive pulmonary disease-related biomarkers		n	11q12.3	11	62432345	AHNAK	.	rs17157266-C	C	rs17157266	1e-09
chr10	81788103	81788104	rs12220777	chr10	80028347	80028348	Chronic obstructive pulmonary disease-related biomarkers		n	10q22.3	10	80028348	RP11-369J21.5, RP11-369J21.6	.	rs12220777-C	C	rs12220777	7e-11
chr10	81882369	81882370	rs3851050	chr10	80122613	80122614	Chronic obstructive pulmonary disease-related biomarkers		n	10q22.3	10	80122614	RP11-369J21.4	.	rs3851050-C	C	rs3851050	1e-11
chr11	34805848	34805849	rs7929679	chr11	34784301	34784302	Chronic obstructive pulmonary disease-related biomarkers		n	11p13	11	34784302	APIP, EHF	.	rs7929679-G	G	rs7929679	7e-09
chr10	81735980	81735981	rs3923564	chr10	79976224	79976225	Chronic obstructive pulmonary disease-related biomarkers		n	10q22.3	10	79976225	SFTPD	.	rs3923564-G	G	rs3923564	2e-27
chr10	81933747	81933748	rs6585424	chr10	80173991	80173992	Chronic obstructive pulmonary disease-related biomarkers		n	10q22.3	10	80173992	ANXA11	311	rs6585424-G	G	rs6585424	1e-10
chr6	31097300	31097301	rs3130559	chr6	31129523	31129524	Chronic obstructive pulmonary disease-related biomarkers		n	6p21.33	6	31129524	PSORS1C1	170679	rs3130559-T	T	rs3130559	8e-09
chr6	31240430	31240431	rs2074488	chr6	31272653	31272654	Chronic obstructive pulmonary disease-related biomarkers		n	6p21.33	6	31272654	HLA-C	3107;101929772	rs2074488-T	T	rs2074488	2e-10
chr11	62103419	62103420	rs2463822	chr11	62335947	62335948	Chronic obstructive pulmonary disease-related biomarkers		n	11q12.3	11	62335948	ASRGL1	80150	rs2463822-T	T	rs2463822	1e-10
chr10	81705432	81705433	rs7078012	chr10	79945676	79945677	Chronic obstructive pulmonary disease-related biomarkers		n	10q22.3	10	79945677	SFTPD	6441	rs7078012-T	T	rs7078012	5e-09
chr10	81847913	81847914	rs728616	chr10	80088157	80088158	Chronic obstructive pulmonary disease-related biomarkers		n	10q22.3	10	80088158	RP11-369J21.2	80195	rs728616-T	T	rs728616	2e-12
chr2	234672638	234672639	rs6742078	chr2	233763992	233763993	Circulating cell-free DNA		n	2q37.1	2	233763993	UGT1A1	54575;54576;54577;54578;54579;54600;54657;54658;54659	rs6742078-T	T	rs6742078	2e-23
chr17	56369848	56369849	rs12940923	chr17	58292487	58292488	Circulating myeloperoxidase levels (plasma)		n	17q22	17	58292488	MPO, RNF43, PPM1E	.	rs12940923-A	A	rs12940923	4e-09
chr17	57287453	57287454	rs6503905	chr17	59210092	59210093	Circulating myeloperoxidase levels (plasma)		n	17q22	17	59210093	C17orf71	55181	rs6503905-A	A	rs6503905	3e-12
chr20	1459059	1459060	rs6042507	chr20	1478414	1478415	Circulating myeloperoxidase levels (serum)		n	20p13	20	1478415	SIRPB2	284759	rs6042507-A	A	rs6042507	4e-08
chr1	196642232	196642233	rs800292	chr1	196673102	196673103	Circulating myeloperoxidase levels (serum)		n	1q31.3	1	196673103	CFH	3075	rs800292-A	A	rs800292	5e-41
chr6	32190619	32190620	rs3134931	chr6	32222842	32222843	Circulating myeloperoxidase levels (serum)		n	6p21.32	6	32222843	NOTCH4,C2,HLA	4855	rs3134931-T	T	rs3134931	1e-08
chr4	187148386	187148387	rs4253238	chr4	186227232	186227233	Circulating vasoactive peptide levels		n	4q35.2	4	186227233	KLKB1	3818	rs4253238-C	C	rs4253238	1e-122
chr4	187148386	187148387	rs4253238	chr4	186227232	186227233	Circulating vasoactive peptide levels		n	4q35.2	4	186227233	KLKB1	3818	rs4253238-C	C	rs4253238	4e-52
chr11	10368118	10368119	rs2957692	chr11	10346571	10346572	Circulating vasoactive peptide levels		n	11p15.4	11	10346572	ADM	100130460	rs2957692-G	G	rs2957692	1e-12
chr6	12296254	12296255	rs5370	chr6	12296021	12296022	Circulating vasoactive peptide levels		n	6p24.1	6	12296022	EDN1	1906;101928281	rs5370-T	T	rs5370	1e-27
chr5	176842473	176842474	rs2731672	chr5	177415472	177415473	Circulating vasoactive peptide levels		n	5q35.3	5	177415473	F12	.	rs2731672-T	T	rs2731672	1e-67
chr5	176842473	176842474	rs2731672	chr5	177415472	177415473	Circulating vasoactive peptide levels		n	5q35.3	5	177415473	F12	.	rs2731672-T	T	rs2731672	6e-24
chr1	209988046	209988047	rs10863790	chr1	209814701	209814702	Cleft lip		n	1q32.2	1	209814702	IRF6	.	rs10863790-?	undefined	rs10863790	1e-14
chr8	129946153	129946154	rs987525	chr8	128933907	128933908	Cleft lip		n	8q24.21	8	128933908	Intergenic	.	rs987525-A	A	rs987525	4e-16
chr12	6153533	6153534	rs1063856	chr12	6044367	6044368	Coagulation factor levels		n	12p13.31	12	6044368	VWF	7450	rs1063856-A	A	rs1063856	5e-16
chr9	136135551	136135552	rs8176704	chr9	133260147	133260148	Coagulation factor levels		n	9q34.2	9	133260148	ABO, LOC653163, ADAMTS13, OBP2B, OBP2A, C9orf96, LOC286310, SURF6, SURF5	28	rs8176704-A	A	rs8176704	4e-34
chr6	147680358	147680359	rs9390459	chr6	147359222	147359223	Coagulation factor levels		n	6q24.3	6	147359223	STXBP5	134957	rs9390459-A	A	rs9390459	1e-22
chr20	33764553	33764554	rs867186	chr20	35176750	35176751	Coagulation factor levels		n	20q11.22	20	35176751	PROCR	10544	rs867186-G	G	rs867186	6e-37
chr9	136135551	136135552	rs8176704	chr9	133260147	133260148	Coagulation factor levels		h	9q34.2	9	133260148	ABO	.	3-SNP Haplotype	undefined	rs687289, rs8176704, rs8176749	2e-138
chr9	136135551	136135552	rs8176704	chr9	133260147	133260148	Coagulation factor levels		h	9q34.2	9	133260148	ABO	.	3-SNP Haplotype	undefined	rs687289, rs8176704, rs8176749	4e-98
chr9	136135551	136135552	rs8176704	chr9	133260147	133260148	Coagulation factor levels		h	9q34.2	9	133260148	ABO	.	3-SNP Haplotype	undefined	rs687289, rs8176704, rs8176749	7e-50
chr9	136137105	136137106	rs687289	chr9	133261702	133261703	Coagulation factor levels		n	9q34.2	9	133261703	ABO, LOC653163, ADAMTS13, OBP2B, OBP2A, C9orf96, LOC286310, SURF6, SURF5	28	rs687289-T	T	rs687289	1e-128
chr9	136137105	136137106	rs687289	chr9	133261702	133261703	Coagulation factor levels		h	9q34.2	9	133261703	ABO	.	3-SNP Haplotype	undefined	rs687289, rs8176704, rs8176749	2e-138
chr9	136137105	136137106	rs687289	chr9	133261702	133261703	Coagulation factor levels		h	9q34.2	9	133261703	ABO	.	3-SNP Haplotype	undefined	rs687289, rs8176704, rs8176749	4e-98
chr9	136137105	136137106	rs687289	chr9	133261702	133261703	Coagulation factor levels		h	9q34.2	9	133261703	ABO	.	3-SNP Haplotype	undefined	rs687289, rs8176704, rs8176749	7e-50
chr10	126426147	126426148	rs2629540	chr10	124737578	124737579	Cocaine dependence		n	10q26.13	10	124737579	FAM53B	9679	rs2629540-?	undefined	rs2629540	4e-08
chr15	75125644	75125645	rs6495122	chr15	74833303	74833304	Coffee consumption		n	15q24.1	15	74833304	CPLX3, ULK3	.	rs6495122-A	A	rs6495122	7e-09
chr7	107782199	107782200	rs382140	chr7	108141754	108141755	Coffee consumption		n	7q31.1	7	108141755	LAMB4, NRCAM	.	rs382140-A	A	rs382140	4e-09
chr7	17287268	17287269	rs6968865	chr7	17247644	17247645	Coffee consumption		n	7p21.1	7	17247645	AHR	.	rs6968865-T	T	rs6968865	2e-11
chr15	75019448	75019449	rs2470893	chr15	74727107	74727108	Coffee consumption		n	15q24.1	15	74727108	CYP1A1, CYP1A2	1543	rs2470893-T	T	rs2470893	2e-11
chr15	75027879	75027880	rs2472297	chr15	74735538	74735539	Coffee consumption		n	15q24.1	15	74735539	CYP1A1, CYP1A2	.	rs2472297-T	T	rs2472297	5e-14
chr19	45422945	45422946	rs4420638	chr19	44919688	44919689	Cognitive decline	YES	n	19q13.32	19	44919689	TOMM40, APOE	341	rs4420638-?	undefined	rs4420638	4e-27
chr19	45395618	45395619	rs2075650	chr19	44892361	44892362	Cognitive decline	YES	n	19q13.32	19	44892362	TOMM40	10452	rs2075650-G	G	rs2075650	2e-08
chr19	45403215	45403216	rs115881343	chr19	44899958	44899959	Cognitive decline (age-related)	YES	n	19q13.32	19	44899959	TOMM40	10452	rs115881343-?	undefined	rs115881343	4e-09
chr19	45410001	45410002	rs769449	chr19	44906744	44906745	Cognitive decline (age-related)	YES	n	19q13.32	19	44906745	APOE	348	rs769449-?	undefined	rs769449	5e-19
chr12	15735441	15735442	rs2300290	chr12	15582507	15582508	Cognitive function		n	12p12.3	12	15582508	PTPRO	5800	rs2300290-?	undefined	rs2300290	1e-08
chr15	53279377	53279378	rs719714	chr15	52987180	52987181	Cognitive function		n	15q21.3	15	52987181	WDR72	.	rs719714-?	undefined	rs719714	4e-08
chr2	19134747	19134748	rs1876040	chr2	18953469	18953470	Cognitive performance		n	2p24.2	2	18953470	AC092594.1	.	rs1876040-?	undefined	rs1876040	6e-08
chr15	32994755	32994756	rs4779584	chr15	32702554	32702555	Colorectal cancer	YES	n	15q13.3	15	32702555	SCG5, GREM1	.	rs4779584-?	undefined	rs4779584	2e-08
chr6	36622899	36622900	rs1321311	chr6	36655122	36655123	Colorectal cancer	YES	n	6p21.2	6	36655123	CDKN1A	100189401	rs1321311-?	undefined	rs1321311	1e-10
chr18	46453462	46453463	rs4939827	chr18	48927092	48927093	Colorectal cancer	YES	n	18q21.1	18	48927093	SMAD7	4092	rs4939827-?	undefined	rs4939827	2e-10
chr11	74345549	74345550	rs3824999	chr11	74634504	74634505	Colorectal cancer	YES	n	11q13.4	11	74634505	POLD3	10714	rs3824999-?	undefined	rs3824999	4e-10
chr5	108948936	108948937	rs367615	chr5	109613235	109613236	Colorectal cancer	YES	n	5q21.3	5	109613236	Intergenic	.	rs367615-?	undefined	rs367615	4e-08
chr8	128413304	128413305	rs6983267	chr8	127401059	127401060	Colorectal cancer	YES	n	8q24.21	8	127401060	Intergenic	101805488;101930033	rs6983267-?	undefined	rs6983267	7e-11
chr20	6404280	6404281	rs961253	chr20	6423633	6423634	Colorectal cancer	YES	n	20p12.3	20	6423634	Intergenic	.	rs961253-A	A	rs961253	2e-10
chr10	8701218	8701219	rs10795668	chr10	8659255	8659256	Colorectal cancer	YES	n	10p14	10	8659256	Intergenic	.	rs10795668-A	A	rs10795668	3e-13
chr18	46450975	46450976	rs7229639	chr18	48924605	48924606	Colorectal cancer	YES	n	18q21.1	18	48924606	SMAD7	4092	rs7229639-A	A	rs7229639	3e-11
chr8	117630682	117630683	rs16892766	chr8	116618443	116618444	Colorectal cancer	YES	n	8q23.3	8	116618444	EIF3H	.	rs16892766-A	A	rs16892766	3e-18
chr8	128407442	128407443	rs10505477	chr8	127395197	127395198	Colorectal cancer	YES	n	8q24.21	8	127395198	ORF DQ515897	101930033	rs10505477-A	A	rs10505477	3e-11
chr8	128424791	128424792	rs7014346	chr8	127412546	127412547	Colorectal cancer	YES	n	8q24.21	8	127412547	POU5FIP1, HsG57825, DQ515897	101930033	rs7014346-A	A	rs7014346	9e-26
chr5	134499091	134499092	rs647161	chr5	135163401	135163402	Colorectal cancer	YES	n	5q31.1	5	135163402	PITX1, CATSPER3, PCBD2, MIR4461 and H2AFY	100996485	rs647161-A	A	rs647161	1e-10
chr5	134499091	134499092	rs647161	chr5	135163401	135163402	Colorectal cancer	YES	n	5q31.1	5	135163402	PITX1, CATSPER3, PCBD2, MIR4461 and H2AFY	100996485	rs647161-A	A	rs647161	4e-10
chr1	183081193	183081194	rs10911251	chr1	183112058	183112059	Colorectal cancer	YES	n	1q25.3	1	183112059	LAMC1	3915	rs10911251-A	A	rs10911251	9e-08
chr20	7812349	7812350	rs2423279	chr20	7831702	7831703	Colorectal cancer	YES	n	20p12.3	20	7831703	HAO1, PLCB1	171472	rs2423279-C	C	rs2423279	7e-09
chr19	33532299	33532300	rs10411210	chr19	33041393	33041394	Colorectal cancer	YES	n	19q13.11	19	33041394	RHPN2	85415	rs10411210-C	C	rs10411210	5e-09
chr12	50573432	50573433	rs34245511	chr12	50179649	50179650	Colorectal cancer	YES	n	12q13.12	12	50179650	DIP2B, ATF1	51474	rs34245511-C	C	rs34245511	3e-08
chr12	51155662	51155663	rs11169552	chr12	50761879	50761880	Colorectal cancer	YES	n	12q13.12	12	50761880	DIP2B, ATF1	.	rs11169552-C	C	rs11169552	2e-10
chr14	54410918	54410919	rs4444235	chr14	53944200	53944201	Colorectal cancer	YES	n	14q22.2	14	53944201	BMP4	.	rs4444235-C	C	rs4444235	8e-10
chr20	60921043	60921044	rs4925386	chr20	62345987	62345988	Colorectal cancer	YES	n	20q13.33	20	62345988	LAMA5	3911	rs4925386-C	C	rs4925386	2e-10
chr20	60969450	60969451	rs2427308	chr20	62394394	62394395	Colorectal cancer	YES	n	20q13.33	20	62394395	LAMA5	81928	rs2427308-C	C	rs2427308	3e-11
chr11	111171708	111171709	rs3802842	chr11	111300983	111300984	Colorectal cancer	YES	n	11q23.1	11	111300984	Intergenic	120376;399948	rs3802842-C	C	rs3802842	6e-10
chr3	169492100	169492101	rs10936599	chr3	169774312	169774313	Colorectal cancer	YES	n	3q26.2	3	169774313	MYNN	55892	rs10936599-C	C	rs10936599	3e-08
chr2	192587203	192587204	rs11903757	chr2	191722477	191722478	Colorectal cancer	YES	n	2q32.3	2	191722478	NABP1	.	rs11903757-C	C	rs11903757	4e-08
chr15	33012501	33012502	rs73376930	chr15	32720300	32720301	Colorectal cancer	YES	n	15q13.3	15	32720301	GREM1, SCG5	26585;100131315	rs73376930-G	G	rs73376930	1e-11
chr16	68820945	68820946	rs9929218	chr16	68787042	68787043	Colorectal cancer	YES	n	16q22.1	16	68787043	CDH1	999	rs9929218-G	G	rs9929218	1e-08
chr8	117574514	117574515	rs140355816	chr8	116562276	116562277	Colorectal cancer	YES	n	8q23.3	8	116562277	EIF3H	.	rs140355816-G	G	rs140355816	2e-08
chr8	128413304	128413305	rs6983267	chr8	127401059	127401060	Colorectal cancer	YES	n	8q24.21	8	127401060	Intergenic	101805488;101930033	rs6983267-G	G	rs6983267	1e-14
chr8	128413304	128413305	rs6983267	chr8	127401059	127401060	Colorectal cancer	YES	n	8q24.21	8	127401060	MYC	101805488;101930033	rs6983267-G	G	rs6983267	1e-11
chr8	128413304	128413305	rs6983267	chr8	127401059	127401060	Colorectal cancer	YES	n	8q24.21	8	127401060	Intergenic	101805488;101930033	rs6983267-G	G	rs6983267	2e-08
chr1	222164947	222164948	rs6687758	chr1	221991605	221991606	Colorectal cancer	YES	n	1q41	1	221991606	DUSP10	.	rs6687758-G	G	rs6687758	2e-09
chr12	4368351	4368352	rs10774214	chr12	4259185	4259186	Colorectal cancer	YES	n	12p13.32	12	4259186	CCND2, PARP11, FGF23, FGF6, C12orf5, RAD51AP1	.	rs10774214-T	T	rs10774214	5e-10
chr12	4368351	4368352	rs10774214	chr12	4259185	4259186	Colorectal cancer	YES	n	12p13.32	12	4259186	CCND2, PARP11, FGF23, FGF6, C12orf5, RAD51AP1	.	rs10774214-T	T	rs10774214	3e-08
chr12	4388270	4388271	rs3217810	chr12	4279104	4279105	Colorectal cancer	YES	n	12p13.32	12	4279105	CCND2	894	rs3217810-T	T	rs3217810	6e-08
chr10	8739579	8739580	rs11255841	chr10	8697616	8697617	Colorectal cancer	YES	n	10p14	10	8697617	GATA3	.	rs11255841-T	T	rs11255841	7e-11
chr19	33527887	33527888	rs13343954	chr19	33036981	33036982	Colorectal cancer	YES	n	19q13.11	19	33036982	RHPN2, GPATCH1	85415	rs13343954-T	T	rs13343954	7e-08
chr18	46453462	46453463	rs4939827	chr18	48927092	48927093	Colorectal cancer	YES	n	18q21.1	18	48927093	SMAD7	4092	rs4939827-T	T	rs4939827	8e-28
chr18	46453462	46453463	rs4939827	chr18	48927092	48927093	Colorectal cancer	YES	n	18q21.1	18	48927093	SMAD7	4092	rs4939827-T	T	rs4939827	1e-12
chr10	101345365	101345366	rs1035209	chr10	99585608	99585609	Colorectal cancer	YES	n	10q24.2	10	99585609	SLC25A28, NKX2-3, ABCC2, MRP2	.	rs1035209-T	T	rs1035209	5e-11
chr8	128407442	128407443	rs10505477	chr8	127395197	127395198	Colorectal cancer	YES	n	8q24.21	8	127395198	MYC	101930033	rs10505477-T	T	rs10505477	8e-13
chr6	160840251	160840252	rs7758229	chr6	160419219	160419220	Colorectal cancer	YES	n	6q25.3	6	160419220	SLC22A3	6581	rs7758229-T	T	rs7758229	8e-09
chr1	222045445	222045446	rs6691170	chr1	221872103	221872104	Colorectal cancer	YES	n	1q41	1	221872104	DUSP10	.	rs6691170-T	T	rs6691170	1e-09
chr10	8089135	8089136	rs4143094	chr10	8047172	8047173	Colorectal cancer (diet interaction)		n	10p14	10	8047173	GATA3,GATA-AS1	2625	rs4143094-T	T	rs4143094	9e-09
chr1	152062766	152062767	rs17646946	chr1	152090290	152090291	Common traits (Other)		n	1q21.3	1	152090291	TCHH	126637	rs17646946-A	A	rs17646946	2e-42
chr2	146125522	146125523	rs10427255	chr2	145367954	145367955	Common traits (Other)		n	2q22.3	2	145367955	Intergenic	.	rs10427255-C	C	rs10427255	1e-11
chr1	152493153	152493154	rs499697	chr1	152520677	152520678	Common traits (Other)		n	1q21.3	1	152520678	LCE3E	.	rs499697-G	G	rs499697	1e-10
chr1	248496862	248496863	rs4481887	chr1	248333560	248333561	Common traits (Other)		n	1q44	1	248333561	OR2M7	.	rs4481887-G	G	rs4481887	7e-24
chr2	219756382	219756383	rs7349332	chr2	218891660	218891661	Common traits (Other)		n	2q35	2	218891661	WNT10A	80326	rs7349332-T	T	rs7349332	3e-14
chr6	31557790	31557791	rs11575839	chr6	31590013	31590014	Complement C3 and C4 levels		n	6p21.33	6	31590014	HLA-C	259197	rs11575839-A	A	rs11575839	1e-54
chr6	32376787	32376788	rs3763317	chr6	32409010	32409011	Complement C3 and C4 levels		n	6p21.32	6	32409011	HLA-DRB	56244	rs3763317-C	C	rs3763317	9e-66
chr1	196620916	196620917	rs3753394	chr1	196651786	196651787	Complement C3 and C4 levels		n	1q31.3	1	196651787	CFH, CFHR1, CFHR3	3075	rs3753394-C	C	rs3753394	7e-11
chr6	30876151	30876152	rs1052693	chr6	30908374	30908375	Complement C3 and C4 levels		n	6p21.33	6	30908375	HLA-A	2968	rs1052693-G	G	rs1052693	3e-48
chr6	32019745	32019746	rs2857009	chr6	32051968	32051969	Complement C3 and C4 levels		n	6p21.33	6	32051969	C4	7148	rs2857009-G	G	rs2857009	1e-22
chr6	32165443	32165444	rs2071278	chr6	32197666	32197667	Complement C3 and C4 levels		n	6p21.32	6	32197667	HLA-DRA	4855	rs2071278-G	G	rs2071278	4e-72
chr6	32804069	32804070	rs241428	chr6	32836292	32836293	Complement C3 and C4 levels		n	6p21.32	6	32836293	HLA-DQB	6891	rs241428-G	G	rs241428	9e-83
chr19	6690770	6690771	rs3745567	chr19	6690759	6690760	Complement C3 and C4 levels		n	19p13.3	19	6690760	C3	718	rs3745567-T	T	rs3745567	2e-09
chr6	31778528	31778529	rs2075799	chr6	31810751	31810752	Complement C3 and C4 levels		n	6p21.33	6	31810752	C4	3305	rs2075799-T	T	rs2075799	6e-97
chr6	32736694	32736695	rs9276606	chr6	32768917	32768918	Complement C3 and C4 levels		n	6p21.32	6	32768918	HLA-DQB	100189401	rs9276606-T	T	rs9276606	3e-22
chr4	15397905	15397906	rs1861046	chr4	15396281	15396282	Conduct disorder		n	4p15.32	4	15396282	C1QTNF7	114905	rs1861046-A	A	rs1861046	6e-08
chr11	92651001	92651002	rs7950811	chr11	92917835	92917836	Conduct disorder (symptom count)		n	11q14.3	11	92917836	Intergenic	.	rs7950811-A	A	rs7950811	1e-08
chr13	79410573	79410574	rs11838918	chr13	78836438	78836439	Conduct disorder (symptom count)		n	13q31.1	13	78836439	Intergenic	.	rs11838918-C	C	rs11838918	1e-08
chr4	15397363	15397364	rs16891867	chr4	15395739	15395740	Conduct disorder (symptom count)		n	4p15.32	4	15395740	C1QTNF7	114905	rs16891867-G	G	rs16891867	3e-09
chr4	4648046	4648047	rs870142	chr4	4646319	4646320	Congenital heart disease		n	4p16.2	4	4646320	STX18, MSX1, LOC100507266	100507266	rs870142-A	A	rs870142	3e-10
chr4	140795326	140795327	rs1531070	chr4	139874172	139874173	Congenital heart malformation		n	4q31.1	4	139874173	MAML3	55534	rs1531070-A	A	rs1531070	5e-12
chr1	118902977	118902978	rs2474937	chr1	118360354	118360355	Congenital heart malformation		n	1p12	1	118360355	TBX15, SPAG17	.	rs2474937-C	C	rs2474937	8e-10
chr1	145727682	145727683	rs1797052	chr1	145707382	145707383	Contrast sensitivity		n	1q21.1	1	145707383	PDZK1	5174	rs1797052-?	undefined	rs1797052	8e-09
chr4	55124459	55124460	rs7677751	chr4	54258292	54258293	Corneal astigmatism		n	4q12	4	54258293	PDGFRA	5156	rs7677751-T	T	rs7677751	8e-09
chr4	55087580	55087581	rs17084051	chr4	54221413	54221414	Corneal curvature		n	4q12	4	54221414	PDGFRA	442108	rs17084051-A	A	rs17084051	5e-14
chr4	55092625	55092626	rs2114039	chr4	54226458	54226459	Corneal curvature		n	4q12	4	54226459	PDGFRA	.	rs2114039-C	C	rs2114039	1e-09
chr1	11171225	11171226	rs17036350	chr1	11111168	11111169	Corneal curvature		n	1p36.22	1	11111169	FRAP1	2475	rs17036350-T	T	rs17036350	4e-13
chr2	135803424	135803425	rs4954218	chr2	135045854	135045855	Corneal structure		n	2q21.3	2	135045855	RAB3GAP1	.	rs4954218-?	undefined	rs4954218	1e-09
chr9	13557490	13557491	rs1324183	chr9	13557491	13557492	Corneal structure		n	9p23	9	13557492	MPDZ, NF1B	.	rs1324183-A	A	rs1324183	8e-09
chr13	23228690	23228691	rs1034200	chr13	22654551	22654552	Corneal structure		n	13q12.11	13	22654552	FGF9, SGCG	.	rs1034200-A	A	rs1034200	4e-09
chr1	36571919	36571920	rs96067	chr1	36106318	36106319	Corneal structure		n	1p34.3	1	36106319	COL8A2	1296	rs96067-A	A	rs96067	3e-11
chr7	65326820	65326821	rs11763147	chr7	65861833	65861834	Corneal structure		n	7q11.21	7	65861834	VKORC1L1	.	rs11763147-A	A	rs11763147	4e-09
chr15	85825566	85825567	rs6496932	chr15	85282335	85282336	Corneal structure		n	15q25.3	15	85282336	AKAP13	.	rs6496932-A	A	rs6496932	7e-13
chr16	88331639	88331640	rs9938149	chr16	88298033	88298034	Corneal structure		n	16q24.2	16	88298034	BANP, ZNF469	.	rs9938149-A	A	rs9938149	2e-49
chr15	101781933	101781934	rs752092	chr15	101241728	101241729	Corneal structure		n	15q26.3	15	101241729	CHSY1	22856	rs752092-A	A	rs752092	2e-09
chr12	104445741	104445742	rs1564892	chr12	104051963	104051964	Corneal structure		n	12q23.3	12	104051964	GLT8D2	83468	rs1564892-A	A	rs1564892	2e-10
chr11	110913239	110913240	rs4938174	chr11	111042515	111042516	Corneal structure		n	11q23.1	11	111042516	ARHGAP20, POU2AF1	.	rs4938174-A	A	rs4938174	4e-09
chr9	137440527	137440528	rs1536482	chr9	134548681	134548682	Corneal structure		n	9q34.3	9	134548682	RXRA, COL5A1	.	rs1536482-A	A	rs1536482	3e-22
chr2	228135179	228135180	rs7606754	chr2	227270463	227270464	Corneal structure		n	2q36.3	2	227270464	COL4A3	1285;654841	rs7606754-A	A	rs7606754	1e-09
chr17	14561015	14561016	rs12940030	chr17	14657698	14657699	Corneal structure		n	17p12	17	14657699	HS3ST3B1, PMP22	.	rs12940030-T	T	rs12940030	7e-10
chr15	30173884	30173885	rs785422	chr15	29881681	29881682	Corneal structure		n	15q13.1	15	29881682	TJP1	7082	rs785422-T	T	rs785422	3e-11
chr13	41110883	41110884	rs2721051	chr13	40536746	40536747	Corneal structure		n	13q14.11	13	40536747	FOXO1	100289058	rs2721051-T	T	rs2721051	4e-14
chr10	63830285	63830286	rs7090871	chr10	62070526	62070527	Corneal structure		n	10q21.2	10	62070527	ARID5B	84159	rs7090871-T	T	rs7090871	6e-10
chr5	64625511	64625512	rs2307121	chr5	65329684	65329685	Corneal structure		n	5q12.3	5	65329685	ADAMTS6	11174	rs2307121-T	T	rs2307121	6e-11
chr7	66421445	66421446	rs4718428	chr7	66956458	66956459	Corneal structure		n	7q11.21	7	66956459	C7orf42	55069	rs4718428-T	T	rs4718428	3e-10
chr15	67467506	67467507	rs12913547	chr15	67175168	67175169	Corneal structure		n	15q22.33	15	67175169	SMAD3	4088	rs12913547-T	T	rs12913547	5e-10
chr6	82794593	82794594	rs1538138	chr6	82084876	82084877	Corneal structure		n	6q14.1	6	82084877	FAM46A, IBTK	.	rs1538138-T	T	rs1538138	1e-12
chr15	101558561	101558562	rs930847	chr15	101018356	101018357	Corneal structure		n	15q26.3	15	101018357	LRRK1	79705	rs930847-T	T	rs930847	6e-19
chr9	113662680	113662681	rs1007000	chr9	110900400	110900401	Corneal structure		n	9q31.3	9	110900401	LPAR1	1902	rs1007000-T	T	rs1007000	5e-12
chr9	137568050	137568051	rs7044529	chr9	134676204	134676205	Corneal structure		n	9q34.3	9	134676205	COL5A1	1289	rs7044529-T	T	rs7044529	5e-12
chr9	139860263	139860264	rs11145951	chr9	136965811	136965812	Corneal structure		n	9q34.3	9	136965812	LCN12, PTGDS	.	rs11145951-T	T	rs11145951	6e-12
chr4	149079496	149079497	rs3931397	chr4	148158345	148158346	Corneal structure		n	4q31.23	4	148158346	NR3C2	4306	rs3931397-T	T	rs3931397	4e-08
chr3	177304297	177304298	rs7620503	chr3	177586509	177586510	Corneal structure		n	3q26.32	3	177586510	TBL1XR1, KCNMB2	100505566	rs7620503-T	T	rs7620503	1e-08
chr3	171995604	171995605	rs4894535	chr3	172277814	172277815	Corneal structure		n	3q26.31	3	172277815	FNDC3B	64778	rs4894535 -T	T	rs4894535	5e-12
chr5	113798985	113798986	rs17136627	chr5	114463288	114463289	Coronary arterial lesions in patients with Kawasaki disease		n	5q22.3	5	114463289	KCNN2	3781;101927078	rs17136627-A	A	rs17136627	2e-08
chr6	12903956	12903957	rs9349379	chr6	12903724	12903725	Coronary artery calcification	YES	n	6p24.1	6	12903725	PHACTR1	221692	rs9349379-A	A	rs9349379	4e-22
chr9	22125502	22125503	rs1333049	chr9	22125503	22125504	Coronary artery calcification	YES	n	9p21.3	9	22125504	CDKN2B	.	rs1333049-C	C	rs1333049	3e-24
chr9	22084309	22084310	rs1537370	chr9	22084310	22084311	Coronary artery calcification	YES	n	9p21.3	9	22084311	CDKN2A,CDKN2B	100048912	rs1537370-T	T	rs1537370	2e-11
chr6	12901440	12901441	rs9369640	chr6	12901208	12901209	Coronary artery disease	YES	n	6p24.1	6	12901209	PHACTR1	221692	rs9369640-C	C	rs9369640	3e-11
chr9	22125502	22125503	rs1333049	chr9	22125503	22125504	Coronary artery disease	YES	n	9p21.3	9	22125504	CDKN2BAS	.	rs1333049-C	C	rs1333049	3e-56
chr15	79141783	79141784	rs7173743	chr15	78849441	78849442	Coronary artery disease	YES	n	15q25.1	15	78849442	ADAMTS7	.	rs7173743-C	C	rs7173743	7e-08
chr2	203745884	203745885	rs6725887	chr2	202881161	202881162	Coronary artery disease	YES	n	2q33.2	2	202881162	WDR12	55759	rs6725887-C	C	rs6725887	2e-08
chr1	56962820	56962821	rs17114036	chr1	56497148	56497149	Coronary artery disease	YES	n	1p32.2	1	56497149	PPAP2B	8613	rs17114036-G	G	rs17114036	1e-08
chr6	134214524	134214525	rs12190287	chr6	133893386	133893387	Coronary artery disease	YES	n	6q23.2	6	133893387	TCF21	6943	rs12190287-G	G	rs12190287	2e-09
chr19	11163600	11163601	rs1122608	chr19	11052924	11052925	Coronary artery disease	YES	n	19p13.2	19	11052925	LDLR, SMARCA4	6597	rs1122608-T	T	rs1122608	3e-11
chr21	35599127	35599128	rs9982601	chr21	34226826	34226827	Coronary artery disease	YES	n	21q22.11	21	34226827	KCNE2	.	rs9982601-T	T	rs9982601	3e-10
chr1	109821510	109821511	rs602633	chr1	109278888	109278889	Coronary artery disease	YES	n	1p13.3	1	109278889	SORT1	.	rs602633-T	T	rs602633	1e-08
chr7	129663495	129663496	rs11556924	chr7	130023655	130023656	Coronary artery disease	YES	n	7q32.2	7	130023656	ZC3HC1	51530	rs11556924-T	T	rs11556924	3e-10
chr19	11163600	11163601	rs1122608	chr19	11052924	11052925	Coronary artery disease or ischemic stroke	YES	n	19p13.2	19	11052925	LDLR, SMARCA4	6597	rs1122608-?	undefined	rs1122608	3e-12
chr6	12903434	12903435	rs4714955	chr6	12903202	12903203	Coronary artery disease or ischemic stroke	YES	n	6p24.1	6	12903203	PHACTR1	221692	rs4714955-?	undefined	rs4714955	4e-11
chr17	17544703	17544704	rs12449964	chr17	17641389	17641390	Coronary artery disease or ischemic stroke	YES	n	17p11.2	17	17641390	RAI1, PEMT, RASD1	.	rs12449964-?	undefined	rs12449964	2e-08
chr9	22125502	22125503	rs1333049	chr9	22125503	22125504	Coronary artery disease or ischemic stroke	YES	n	9p21.3	9	22125504	CDKN2BAS	.	rs1333049-?	undefined	rs1333049	1e-56
chr1	56962820	56962821	rs17114036	chr1	56497148	56497149	Coronary artery disease or ischemic stroke	YES	n	1p32.2	1	56497149	PPAP2B	8613	rs17114036-?	undefined	rs17114036	3e-08
chr6	72193706	72193707	rs9351814	chr6	71484003	71484004	Coronary artery disease or ischemic stroke	YES	n	6q13	6	71484004	C6orf155	.	rs9351814-?	undefined	rs9351814	5e-08
chr15	79029722	79029723	rs2219939	chr15	78737380	78737381	Coronary artery disease or ischemic stroke	YES	n	15q25.1	15	78737381	ADAMTS7	100216516	rs2219939-?	undefined	rs2219939	2e-09
chr1	109822165	109822166	rs599839	chr1	109279543	109279544	Coronary artery disease or ischemic stroke	YES	n	1p13.3	1	109279544	SORT1	84722	rs599839-?	undefined	rs599839	1e-08
chr12	112072423	112072424	rs11065987	chr12	111634619	111634620	Coronary artery disease or ischemic stroke	YES	n	12q24.12	12	111634620	SH2B3	.	rs11065987-?	undefined	rs11065987	4e-14
chr7	129663495	129663496	rs11556924	chr7	130023655	130023656	Coronary artery disease or ischemic stroke	YES	n	7q32.2	7	130023656	ZC3HC1	51530	rs11556924-?	undefined	rs11556924	9e-10
chr9	136154167	136154168	rs579459	chr9	133278723	133278724	Coronary artery disease or ischemic stroke	YES	n	9q34.2	9	133278724	ABO	.	rs579459-?	undefined	rs579459	2e-09
chr6	134214524	134214525	rs12190287	chr6	133893386	133893387	Coronary artery disease or ischemic stroke	YES	n	6q23.2	6	133893387	TCF21	6943	rs12190287-?	undefined	rs12190287	2e-08
chr6	161010117	161010118	rs10455872	chr6	160589085	160589086	Coronary artery disease or ischemic stroke	YES	n	6q26	6	160589086	SLC22A3, LPAL2, LPA	4018	rs10455872-?	undefined	rs10455872	2e-12
chr2	203753071	203753072	rs7582720	chr2	202888348	202888349	Coronary artery disease or ischemic stroke	YES	n	2q33.2	2	202888349	WDR12	55759	rs7582720-?	undefined	rs7582720	4e-09
chr19	11163600	11163601	rs1122608	chr19	11052924	11052925	Coronary artery disease or large artery stroke	YES	n	19p13.2	19	11052925	LDLR, SMARCA4	6597	rs1122608-?	undefined	rs1122608	2e-11
chr6	12903434	12903435	rs4714955	chr6	12903202	12903203	Coronary artery disease or large artery stroke	YES	n	6p24.1	6	12903203	PHACTR1	221692	rs4714955-?	undefined	rs4714955	2e-11
chr17	17543721	17543722	rs12936587	chr17	17640407	17640408	Coronary artery disease or large artery stroke	YES	n	17p11.2	17	17640408	RAI1, PEMT, RASD1	.	rs12936587-?	undefined	rs12936587	2e-10
chr7	19049387	19049388	rs2107595	chr7	19009764	19009765	Coronary artery disease or large artery stroke	YES	n	7p21.1	7	19009765	HDAC9	7291	rs2107595-?	undefined	rs2107595	3e-12
chr9	22125502	22125503	rs1333049	chr9	22125503	22125504	Coronary artery disease or large artery stroke	YES	n	9p21.3	9	22125504	CDKN2BAS	.	rs1333049-?	undefined	rs1333049	1e-59
chr1	56962820	56962821	rs17114036	chr1	56497148	56497149	Coronary artery disease or large artery stroke	YES	n	1p32.2	1	56497149	PPAP2B	8613	rs17114036-?	undefined	rs17114036	2e-08
chr15	79019577	79019578	rs899997	chr15	78727235	78727236	Coronary artery disease or large artery stroke	YES	n	15q25.1	15	78727236	ADAMTS7	.	rs899997-?	undefined	rs899997	2e-08
chr10	104719095	104719096	rs12413409	chr10	102959338	102959339	Coronary artery disease or large artery stroke	YES	n	10q24.32	10	102959339	YP17A1, CNNM2, NT5C2	54805	rs12413409-?	undefined	rs12413409	2e-08
chr1	109822165	109822166	rs599839	chr1	109279543	109279544	Coronary artery disease or large artery stroke	YES	n	1p13.3	1	109279544	SORT1	84722	rs599839-?	undefined	rs599839	8e-17
chr12	112072423	112072424	rs11065987	chr12	111634619	111634620	Coronary artery disease or large artery stroke	YES	n	12q24.12	12	111634620	SH2B3	.	rs11065987-?	undefined	rs11065987	3e-10
chr11	116648916	116648917	rs964184	chr11	116778200	116778201	Coronary artery disease or large artery stroke	YES	n	11q23.3	11	116778201	ZNF259	8882	rs964184-?	undefined	rs964184	9e-10
chr7	129663495	129663496	rs11556924	chr7	130023655	130023656	Coronary artery disease or large artery stroke	YES	n	7q32.2	7	130023656	ZC3HC1	51530	rs11556924-?	undefined	rs11556924	8e-10
chr9	136154167	136154168	rs579459	chr9	133278723	133278724	Coronary artery disease or large artery stroke	YES	n	9q34.2	9	133278724	ABO	.	rs579459-?	undefined	rs579459	3e-08
chr6	134214524	134214525	rs12190287	chr6	133893386	133893387	Coronary artery disease or large artery stroke	YES	n	6q23.2	6	133893387	TCF21	6943	rs12190287-?	undefined	rs12190287	2e-08
chr4	148401189	148401190	rs6841581	chr4	147480037	147480038	Coronary artery disease or large artery stroke	YES	n	4q31.22	4	147480038	EDNRA	1909	rs6841581-?	undefined	rs6841581	2e-08
chr6	161010117	161010118	rs10455872	chr6	160589085	160589086	Coronary artery disease or large artery stroke	YES	n	6q26	6	160589086	SLC22A3, LPAL2, LPA	4018	rs10455872-?	undefined	rs10455872	9e-14
chr2	203753071	203753072	rs7582720	chr2	202888348	202888349	Coronary artery disease or large artery stroke	YES	n	2q33.2	2	202888349	WDR12	55759	rs7582720-?	undefined	rs7582720	3e-08
chr6	12903956	12903957	rs9349379	chr6	12903724	12903725	Coronary heart disease	YES	n	6p24.1	6	12903725	PHACTR1	221692	rs9349379-?	undefined	rs9349379	9e-26
chr6	12903956	12903957	rs9349379	chr6	12903724	12903725	Coronary heart disease	YES	n	6p24.1	6	12903725	PHACTR1	221692	rs9349379-?	undefined	rs9349379	9e-26
chr9	22103812	22103813	rs1333042	chr9	22103813	22103814	Coronary heart disease	YES	n	9p21.3	9	22103814	CDKN2A/2B	100048912	rs1333042-?	undefined	rs1333042	1e-09
chr17	2125604	2125605	rs1231206	chr17	2222310	2222311	Coronary heart disease	YES	n	17p13.3	17	2222311	Intergenic	23293	rs1231206-A	A	rs1231206	9e-10
chr19	11092138	11092139	rs11669133	chr19	10981462	10981463	Coronary heart disease	YES	n	19p13.2	19	10981463	SMARCA4	6597	rs11669133-A	A	rs11669133	1e-08
chr9	22031004	22031005	rs7865618	chr9	22031005	22031006	Coronary heart disease	YES	n	9p21.3	9	22031006	MTAP	100048912	rs7865618-A	A	rs7865618	2e-27
chr1	56962820	56962821	rs17114036	chr1	56497148	56497149	Coronary heart disease	YES	n	1p32.2	1	56497149	PPAP2B	8613	rs17114036-A	A	rs17114036	4e-19
chr15	79089110	79089111	rs3825807	chr15	78796768	78796769	Coronary heart disease	YES	n	15q25.1	15	78796769	ADAMTS7	11173	rs3825807-A	A	rs3825807	1e-12
chr1	109822165	109822166	rs599839	chr1	109279543	109279544	Coronary heart disease	YES	n	1p13.3	1	109279544	SORT1	84722	rs599839-A	A	rs599839	3e-10
chr1	109822165	109822166	rs599839	chr1	109279543	109279544	Coronary heart disease	YES	n	1p13.3	1	109279544	PSRC1	84722	rs599839-A	A	rs599839	4e-09
chr12	112168008	112168009	rs11066015	chr12	111730204	111730205	Coronary heart disease	YES	n	12q24.12	12	111730205	ACAD10, ALDH2, C12orf51, RPL6-PTPN11	80724	rs11066015-A	A	rs11066015	5e-11
chr12	112241765	112241766	rs671	chr12	111803961	111803962	Coronary heart disease	YES	n	12q24.12	12	111803962	ALDH2	217	rs671-A	A	rs671	2e-34
chr12	112817782	112817783	rs11066280	chr12	112379978	112379979	Coronary heart disease	YES	n	12q24.13	12	112379979	C12orf51	283450	rs11066280-A	A	rs11066280	2e-11
chr6	151252984	151252985	rs6922269	chr6	150931848	150931849	Coronary heart disease	YES	n	6q25.1	6	150931849	MTHFD1L	25902	rs6922269-A	A	rs6922269	3e-08
chr17	2126503	2126504	rs216172	chr17	2223209	2223210	Coronary heart disease	YES	n	17p13.3	17	2223210	SMG6, SRR	23293	rs216172-C	C	rs216172	1e-09
chr6	12927543	12927544	rs12526453	chr6	12927311	12927312	Coronary heart disease	YES	n	6p24.1	6	12927312	PHACTR1	221692	rs12526453-C	C	rs12526453	1e-09
chr9	22115285	22115286	rs944797	chr9	22115286	22115287	Coronary heart disease	YES	n	9p21.3	9	22115287	CDKN2A, CDKN2B	100048912	rs944797-C	C	rs944797	6e-16
chr9	22125502	22125503	rs1333049	chr9	22125503	22125504	Coronary heart disease	YES	n	9p21.3	9	22125504	Intergenic	.	rs1333049-C	C	rs1333049	7e-58
chr9	22125502	22125503	rs1333049	chr9	22125503	22125504	Coronary heart disease	YES	n	9p21.3	9	22125504	Intergenic	.	rs1333049-C	C	rs1333049	3e-19
chr9	22125502	22125503	rs1333049	chr9	22125503	22125504	Coronary heart disease	YES	n	9p21.3	9	22125504	CDKN2A,CDKN2B	.	rs1333049-C	C	rs1333049	1e-13
chr10	30316071	30316072	rs3739998	chr10	30027142	30027143	Coronary heart disease	YES	n	10p11.23	10	30027143	KIAA1462	57608	rs3739998-C	C	rs3739998	1e-11
chr10	30335121	30335122	rs2505083	chr10	30046192	30046193	Coronary heart disease	YES	n	10p11.23	10	30046193	KIAA1462	57608	rs2505083-C	C	rs2505083	4e-08
chr10	44775823	44775824	rs1746048	chr10	44280375	44280376	Coronary heart disease	YES	n	10q11.21	10	44280376	CXCL12	.	rs1746048-C	C	rs1746048	3e-10
chr15	79080233	79080234	rs1994016	chr15	78787891	78787892	Coronary heart disease	YES	n	15q25.1	15	78787892	ADAMTS7	11173	rs1994016-C	C	rs1994016	5e-13
chr15	79111092	79111093	rs4380028	chr15	78818750	78818751	Coronary heart disease	YES	n	15q25.1	15	78818751	ADAMTS7, MORF4L1	.	rs4380028-C	C	rs4380028	4e-09
chr14	100133941	100133942	rs2895811	chr14	99667604	99667605	Coronary heart disease	YES	n	14q32.2	14	99667605	HHIPL1	84439	rs2895811-C	C	rs2895811	1e-10
chr7	100458092	100458093	rs7801190	chr7	100860470	100860471	Coronary heart disease	YES	n	7q22.1	7	100860471	SLC12A9	56996	rs7801190-C	C	rs7801190	3e-08
chr7	107244544	107244545	rs10953541	chr7	107604099	107604100	Coronary heart disease	YES	n	7q22.3	7	107604100	Intergenic	55973	rs10953541-C	C	rs10953541	3e-08
chr12	111350654	111350655	rs3782889	chr12	110912850	110912851	Coronary heart disease	YES	n	12q24.11	12	110912851	MYL2	4633	rs3782889-C	C	rs3782889	4e-14
chr7	129663495	129663496	rs11556924	chr7	130023655	130023656	Coronary heart disease	YES	n	7q32.2	7	130023656	ZC3HC1	51530	rs11556924-C	C	rs11556924	9e-18
chr9	136154167	136154168	rs579459	chr9	133278723	133278724	Coronary heart disease	YES	n	9q34.2	9	133278724	ABO	.	rs579459-C	C	rs579459	4e-14
chr6	134214524	134214525	rs12190287	chr6	133893386	133893387	Coronary heart disease	YES	n	6q23.2	6	133893387	TCF21	6943	rs12190287-C	C	rs12190287	1e-12
chr3	138119951	138119952	rs2306374	chr3	138401109	138401110	Coronary heart disease	YES	n	3q22.3	3	138401110	MRAS	22808	rs2306374-C	C	rs2306374	3e-08
chr6	160961136	160961137	rs3798220	chr6	160540104	160540105	Coronary heart disease	YES	n	6q25.3	6	160540105	LPA	4018	rs3798220-C	C	rs3798220	3e-11
chr2	203745884	203745885	rs6725887	chr2	202881161	202881162	Coronary heart disease	YES	n	2q33.2	2	202881162	WDR12	55759	rs6725887-C	C	rs6725887	1e-09
chr1	222823528	222823529	rs17465637	chr1	222650186	222650187	Coronary heart disease	YES	n	1q41	1	222650187	MIA3	375056	rs17465637-C	C	rs17465637	1e-08
chr19	11163600	11163601	rs1122608	chr19	11052924	11052925	Coronary heart disease	YES	n	19p13.2	19	11052925	LDLR	6597	rs1122608-G	G	rs1122608	1e-09
chr6	12903956	12903957	rs9349379	chr6	12903724	12903725	Coronary heart disease	YES	n	6p24.1	6	12903725	PHACTR1	221692	rs9349379-G	G	rs9349379	6e-12
chr6	12903956	12903957	rs9349379	chr6	12903724	12903725	Coronary heart disease	YES	n	6p24.1	6	12903725	PHACTR1	221692	rs9349379-G	G	rs9349379	8e-10
chr6	12903956	12903957	rs9349379	chr6	12903724	12903725	Coronary heart disease	YES	n	6p24.1	6	12903725	PHACTR1	221692	rs9349379-G	G	rs9349379	2e-09
chr17	17543721	17543722	rs12936587	chr17	17640407	17640408	Coronary heart disease	YES	n	17p11.2	17	17640408	RASD1, SMCR3, PEMT	.	rs12936587-G	G	rs12936587	4e-10
chr9	22096054	22096055	rs10757274	chr9	22096055	22096056	Coronary heart disease	YES	n	9p21.3	9	22096056	CDKN2A/B	100048912	rs10757274-G	G	rs10757274	8e-45
chr9	22098573	22098574	rs4977574	chr9	22098574	22098575	Coronary heart disease	YES	n	9p21.3	9	22098575	Intergenic	100048912	rs4977574-G	G	rs4977574	2e-25
chr9	22098573	22098574	rs4977574	chr9	22098574	22098575	Coronary heart disease	YES	n	9p21.3	9	22098575	CDKN2A, CDKN2B	100048912	rs4977574-G	G	rs4977574	1e-22
chr6	31184195	31184196	rs3869109	chr6	31216418	31216419	Coronary heart disease	YES	n	6p21.33	6	31216419	HCG27, HLA-C	100189401	rs3869109-G	G	rs3869109	1e-09
chr6	32341352	32341353	rs9268402	chr6	32373575	32373576	Coronary heart disease	YES	n	6p21.32	6	32373576	C6orf10, BTNL2	10665	rs9268402-G	G	rs9268402	3e-15
chr6	35034799	35034800	rs17609940	chr6	35067022	35067023	Coronary heart disease	YES	n	6p21.31	6	35067023	ANKS1A	23294	rs17609940-G	G	rs17609940	1e-08
chr10	104719095	104719096	rs12413409	chr10	102959338	102959339	Coronary heart disease	YES	n	10q24.32	10	102959339	CYP17A1, CNNM2, NT5C2	54805	rs12413409-G	G	rs12413409	1e-09
chr13	110960711	110960712	rs4773144	chr13	110308364	110308365	Coronary heart disease	YES	n	13q34	13	110308365	COL4A1, COL4A2	1282;1284	rs4773144-G	G	rs4773144	4e-09
chr11	116648916	116648917	rs964184	chr11	116778200	116778201	Coronary heart disease	YES	n	11q23.3	11	116778201	ZNF259, APOA5, APOA4, APOC3, APOA1	8882	rs964184-G	G	rs964184	1e-17
chr8	9184690	9184691	rs6601299	chr8	9327180	9327181	Coronary heart disease	YES	n	8p23.1	8	9327181	PPP1R3B	157273	rs6601299-T	T	rs6601299	1e-08
chr6	12889003	12889004	rs1332844	chr6	12888771	12888772	Coronary heart disease	YES	n	6p24.1	6	12888772	PHACTR1	221692	rs1332844-T	T	rs1332844	6e-08
chr2	19945576	19945577	rs2123536	chr2	19745815	19745816	Coronary heart disease	YES	n	2p24.1	2	19745816	TTC32, WDR35	.	rs2123536-T	T	rs2123536	7e-11
chr21	35599127	35599128	rs9982601	chr21	34226826	34226827	Coronary heart disease	YES	n	21q22.11	21	34226827	MRPS6	.	rs9982601-T	T	rs9982601	4e-10
chr6	43758872	43758873	rs6905288	chr6	43791135	43791136	Coronary heart disease	YES	n	6p21.1	6	43791136	VEGFA	100189401	rs6905288-T	T	rs6905288	7e-08
chr10	44753866	44753867	rs501120	chr10	44258418	44258419	Coronary heart disease	YES	n	10q11.21	10	44258419	CXCL12	.	rs501120-T	T	rs501120	9e-08
chr17	46988596	46988597	rs46522	chr17	48911234	48911235	Coronary heart disease	YES	n	17q21.32	17	48911235	UBE2Z, GIP, ATP5G1, SNF8	65264	rs46522-T	T	rs46522	2e-08
chr1	55496038	55496039	rs11206510	chr1	55030365	55030366	Coronary heart disease	YES	n	1p32.3	1	55030366	PCSK9	.	rs11206510-T	T	rs11206510	9e-08
chr16	67225500	67225501	rs3729639	chr16	67191597	67191598	Coronary heart disease	YES	n	16q22.1	16	67191598	LCAT	1874;283849	rs3729639-T	T	rs3729639	2e-11
chr10	91002926	91002927	rs1412444	chr10	89243169	89243170	Coronary heart disease	YES	n	10q23.31	10	89243170	LIPA	3988	rs1412444-T	T	rs1412444	3e-13
chr10	91002926	91002927	rs1412444	chr10	89243169	89243170	Coronary heart disease	YES	n	10q23.31	10	89243170	LIPA	3988	rs1412444-T	T	rs1412444	4e-08
chr12	90081187	90081188	rs7136259	chr12	89687410	89687411	Coronary heart disease	YES	n	12q21.33	12	89687411	ATP2B1	490	rs7136259-T	T	rs7136259	6e-10
chr11	103660566	103660567	rs974819	chr11	103789838	103789839	Coronary heart disease	YES	n	11q22.3	11	103789839	PDGFD	.	rs974819-T	T	rs974819	2e-09
chr1	109817589	109817590	rs12740374	chr1	109274967	109274968	Coronary heart disease	YES	n	1p13.3	1	109274968	CELSR2	1952	rs12740374-T	T	rs12740374	9e-29
chr1	109818529	109818530	rs646776	chr1	109275907	109275908	Coronary heart disease	YES	n	1p13.3	1	109275908	CELSR2, PSRC1, SORT1	1952	rs646776-T	T	rs646776	6e-10
chr3	138122121	138122122	rs9818870	chr3	138403279	138403280	Coronary heart disease	YES	n	3q22.3	3	138403280	MRAS	22808	rs9818870-T	T	rs9818870	7e-13
chr4	156511458	156511459	rs1842896	chr4	155590306	155590307	Coronary heart disease	YES	n	4q32.1	4	155590307	GUCY1A3	.	rs1842896-T	T	rs1842896	1e-11
chr3	162161615	162161616	rs11924705	chr3	162443827	162443828	Coronary heart disease	YES	h	3q26.1	3	162443828	Intergenic	.	2-SNP haplotype-2	undefined	rs11924705, rs6789378	4e-14
chr4	5367984	5367985	rs7697839	chr4	5366257	5366258	Coronary heart disease	YES	h	4p16.2	4	5366258	STK32B	.	2-SNP haplotype-3	undefined	rs7697839, rs7673097	2e-11
chr9	22125346	22125347	rs1333048	chr9	22125347	22125348	Coronary heart disease	YES	h	9p21.3	9	22125348	CDKN2B, CDKN2A	.	2-SNP haplotype-4	undefined	rs1333048, rs1333049	7e-14
chr12	104317995	104317996	rs1165668	chr12	103924217	103924218	Coronary heart disease	YES	h	12q23.3	12	103924218	HSP90B1	.	2-SNP haplotype-5	undefined	rs1165668, rs1165669	3e-09
chr6	160863531	160863532	rs2048327	chr6	160442499	160442500	Coronary heart disease	YES	h	6q25.3	6	160442500	SLC22A3,LPAL2,LPA	.	4-SNP haplotype-1	undefined	rs2048327,rs3127599,rs7767084,rs10755578	1e-09
chr6	160863531	160863532	rs2048327	chr6	160442499	160442500	Coronary heart disease	YES	h	6q25.3	6	160442500	SLC22A3,LPAL2,LPA	.	4-SNP haplotype-2	undefined	rs2048327,rs3127599,rs7767084,rs10755578	4e-15
chr3	162167395	162167396	rs6789378	chr3	162449607	162449608	Coronary heart disease	YES	h	3q26.1	3	162449608	Intergenic	.	2-SNP haplotype-2	undefined	rs11924705, rs6789378	4e-14
chr4	5368223	5368224	rs7673097	chr4	5366496	5366497	Coronary heart disease	YES	h	4p16.2	4	5366497	STK32B	.	2-SNP haplotype-3	undefined	rs7697839, rs7673097	2e-11
chr9	22125502	22125503	rs1333049	chr9	22125503	22125504	Coronary heart disease	YES	h	9p21.3	9	22125504	CDKN2B, CDKN2A	.	2-SNP haplotype-4	undefined	rs1333048, rs1333049	7e-14
chr12	104318171	104318172	rs1165669	chr12	103924393	103924394	Coronary heart disease	YES	h	12q23.3	12	103924394	HSP90B1	.	2-SNP haplotype-5	undefined	rs1165668, rs1165669	3e-09
chr6	160907133	160907134	rs3127599	chr6	160486101	160486102	Coronary heart disease	YES	h	6q25.3	6	160486102	SLC22A3,LPAL2,LPA	.	4-SNP haplotype-1	undefined	rs2048327,rs3127599,rs7767084,rs10755578	1e-09
chr6	160907133	160907134	rs3127599	chr6	160486101	160486102	Coronary heart disease	YES	h	6q25.3	6	160486102	SLC22A3,LPAL2,LPA	.	4-SNP haplotype-2	undefined	rs2048327,rs3127599,rs7767084,rs10755578	4e-15
chr9	136142202	136142203	rs514659	chr9	133266789	133266790	Coronary heart disease	YES	n	9q34.2	9	133266790	ABO	28	rs514659-C	C	rs514659	8e-09
chr20	5588448	5588449	rs238295	chr20	5607802	5607803	Cortical structure		n	20p12.3	20	5607803	GPCPD1	56261	rs238295-?	undefined	rs238295	6e-09
chr15	26277544	26277545	rs4906844	chr15	26032397	26032398	Cortical thickness		n	15q12	15	26032398	LOC100128714	100128714	rs4906844-?	undefined	rs4906844	1e-08
chr7	120979088	120979089	rs2707466	chr7	121339034	121339035	Cortical thickness		n	7q31.31	7	121339035	WNT16	51384	rs2707466-C	C	rs2707466	2e-10
chr13	43128576	43128577	rs9525638	chr13	42554440	42554441	Cortical thickness		n	13q14.11	13	42554441	TNFSF11, RANKL	.	rs9525638-T	T	rs9525638	4e-09
chr4	77360430	77360431	rs9992101	chr4	76439277	76439278	Creatinine levels		n	4q21.1	4	76439278	SHROOM3	57619	rs9992101-?	undefined	rs9992101	6e-09
chr19	33453658	33453659	rs4805834	chr19	32962752	32962753	Creatinine levels		n	19q13.11	19	32962753	SLC7A9	84902	rs4805834-A	A	rs4805834	5e-11
chr17	59483765	59483766	rs8068318	chr17	61406404	61406405	Creatinine levels		n	17q23.2	17	61406405	TBX2	6909	rs8068318-G	G	rs8068318	3e-10
chr2	73900899	73900900	rs10206899	chr2	73673772	73673773	Creatinine levels		n	2p13.1	2	73673773	NAT8,NAT8B,ALMS1,DUSP11,TPRKB	200420	rs10206899-G	G	rs10206899	1e-15
chr6	160681392	160681393	rs3127573	chr6	160260360	160260361	Creatinine levels		n	6q25.3	6	160260361	SLC22A2	6582	rs3127573-G	G	rs3127573	7e-10
chr20	4680250	4680251	rs1799990	chr20	4699604	4699605	Creutzfeldt-Jakob disease		n	20p13	20	4699605	PRNP	5621	rs1799990-A	A	rs1799990	2e-21
chr8	80227447	80227448	rs1460163	chr8	79315212	79315213	Creutzfeldt-Jakob disease		n	8q21.13	8	79315213	STMN2	.	rs1460163-A	A	rs1460163	6e-08
chr20	4677091	4677092	rs6107516	chr20	4696445	4696446	Creutzfeldt-Jakob disease (variant)		n	20p13	20	4696446	PRNP	5621	rs6107516-?	undefined	rs6107516	3e-18
chr8	17205576	17205577	rs4921542	chr8	17348067	17348068	Creutzfeldt-Jakob disease (variant)		n	8p22	8	17348068	MTMR7	9108	rs4921542-?	undefined	rs4921542	2e-08
chr2	101424330	101424331	rs7565981	chr2	100807868	100807869	Creutzfeldt-Jakob disease (variant)		n	2q11.2	2	100807869	NPAS2	.	rs7565981-?	undefined	rs7565981	4e-08
chr18	12779946	12779947	rs2542151	chr18	12779947	12779948	Crohns disease		n	18p11.21	18	12779948	PTPN2	.	rs2542151-?	undefined	rs2542151	3e-08
chr5	40431182	40431183	rs1373692	chr5	40431080	40431081	Crohns disease		n	5p13.1	5	40431081	Intergenic	.	rs1373692-?	undefined	rs1373692	2e-12
chr5	40437947	40437948	rs9292777	chr5	40437845	40437846	Crohns disease		n	5p13.1	5	40437846	Intergenic	.	rs9292777-?	undefined	rs9292777	3e-18
chr3	49701982	49701983	rs9858542	chr3	49664549	49664550	Crohns disease		n	3p21.31	3	49664550	MST1	8927	rs9858542-?	undefined	rs9858542	5e-08
chr16	50756773	50756774	rs5743289	chr16	50722862	50722863	Crohns disease		n	16q12.1	16	50722863	NOD2	64127	rs5743289-?	undefined	rs5743289	6e-17
chr16	50756880	50756881	rs2076756	chr16	50722969	50722970	Crohns disease		n	16q12.1	16	50722970	CARD15	64127	rs2076756-?	undefined	rs2076756	1e-21
chr16	50756880	50756881	rs2076756	chr16	50722969	50722970	Crohns disease		n	16q12.1	16	50722970	CARD15	64127	rs2076756-?	undefined	rs2076756	7e-14
chr16	50763777	50763778	rs2066847	chr16	50729866	50729867	Crohns disease		n	16q12.1	16	50729867	NOD2	64127	rs2066847-?	undefined	rs2066847	2e-15
chr10	64470674	64470675	rs224136	chr10	62710914	62710915	Crohns disease		n	10q21.2	10	62710915	Intergenic	.	rs224136-?	undefined	rs224136	1e-10
chr1	67681668	67681669	rs7517847	chr1	67215985	67215986	Crohns disease		n	1p31.3	1	67215986	IL23R	149233	rs7517847-?	undefined	rs7517847	3e-12
chr1	67705957	67705958	rs11209026	chr1	67240274	67240275	Crohns disease		n	1p31.3	1	67240275	IL23R	149233	rs11209026-?	undefined	rs11209026	4e-21
chr1	67705957	67705958	rs11209026	chr1	67240274	67240275	Crohns disease		n	1p31.3	1	67240275	IL23R	149233	rs11209026-?	undefined	rs11209026	2e-18
chr10	101287763	101287764	rs10883365	chr10	99528006	99528007	Crohns disease		n	10q24.2	10	99528007	NKX2-3	101927324	rs10883365-?	undefined	rs10883365	4e-10
chr5	150223386	150223387	rs13361189	chr5	150843824	150843825	Crohns disease		n	5q33.1	5	150843825	IRGM	.	rs13361189-?	undefined	rs13361189	2e-10
chr5	158814532	158814533	rs10045431	chr5	159387524	159387525	Crohns disease		n	5q33.3	5	159387525	IL12B	.	rs10045431-?	undefined	rs10045431	7e-08
chr6	167437987	167437988	rs2301436	chr6	167024499	167024500	Crohns disease		n	6q27	6	167024500	CCR6,FGFR10P,RNASE2	11116	rs2301436-?	undefined	rs2301436	6e-08
chr1	191559355	191559356	rs10801047	chr1	191590225	191590226	Crohns disease		n	1q31.2	1	191590226	Intergenic	.	rs10801047-?	undefined	rs10801047	3e-08
chr19	1124030	1124031	rs2024092	chr19	1124031	1124032	Crohns disease		n	19p13.3	19	1124032	GPX4,HMHA1	22904	rs2024092-A	A	rs2024092	8e-22
chr1	7879062	7879063	rs2797685	chr1	7819002	7819003	Crohns disease		n	1p36.23	1	7819003	VAMP3	8863	rs2797685-A	A	rs2797685	7e-09
chr3	18706857	18706858	rs13073817	chr3	18665365	18665366	Crohns disease		n	3p24.3	3	18665366	intergenic	.	rs13073817-A	A	rs13073817	7e-09
chr7	26892439	26892440	rs10486483	chr7	26852820	26852821	Crohns disease		n	7p15.2	7	26852821	Intergenic	8935	rs10486483-A	A	rs10486483	3e-08
chr2	27635462	27635463	rs1728918	chr2	27412595	27412596	Crohns disease		n	2p23.3	2	27412596	UCN	.	rs1728918-A	A	rs1728918	5e-16
chr17	25843642	25843643	rs2945412	chr17	27516616	27516617	Crohns disease		n	17q11.2	17	27516617	LGALS9,NOS2	8844	rs2945412-A	A	rs2945412	9e-17
chr6	32586853	32586854	rs9271366	chr6	32619076	32619077	Crohns disease		n	6p21.32	6	32619077	HLA-DRB5,HLA-DQA1,HLA-DRB1,HLA-DRA,BTNL2	100189401	rs9271366-A	A	rs9271366	5e-12
chr17	32593664	32593665	rs3091315	chr17	34266645	34266646	Crohns disease		n	17q12	17	34266646	CCL2,CCL7	.	rs3091315-A	A	rs3091315	2e-13
chr17	38040762	38040763	rs2872507	chr17	39884509	39884510	Crohns disease		n	17q12	17	39884510	GSMDL,ZPBP2,ORMDL3,IKZF3	.	rs2872507-A	A	rs2872507	2e-09
chr17	38040762	38040763	rs2872507	chr17	39884509	39884510	Crohns disease		n	17q12	17	39884510	ORMDL3	.	rs2872507-A	A	rs2872507	5e-09
chr12	40792299	40792300	rs11564258	chr12	40398497	40398498	Crohns disease		n	12q12	12	40398498	MUC19,LRRK2	283463	rs11564258-A	A	rs11564258	6e-21
chr22	41431341	41431342	rs4820425	chr22	41035337	41035338	Crohns disease		n	22q13.2	22	41035338	RBX1, EP300	.	rs4820425-A	A	rs4820425	3e-08
chr17	40507979	40507980	rs9891119	chr17	42355961	42355962	Crohns disease		n	17q21.2	17	42355962	STAT3	6774	rs9891119-A	A	rs9891119	2e-15
chr17	40514200	40514201	rs744166	chr17	42362182	42362183	Crohns disease		n	17q21.2	17	42362183	STAT3	6774	rs744166-A	A	rs744166	7e-12
chr17	40570771	40570772	rs11871801	chr17	42418753	42418754	Crohns disease		n	17q21.2	17	42418754	MLX,STAT3	284119	rs11871801-A	A	rs11871801	3e-08
chr19	49208864	49208865	rs504963	chr19	48705607	48705608	Crohns disease		n	19q13.33	19	48705608	FUT2	2524	rs504963-A	A	rs504963	2e-08
chr19	49214273	49214274	rs281379	chr19	48711016	48711017	Crohns disease		n	19q13.33	19	48711017	FUT2,RASIP1	.	rs281379-A	A	rs281379	7e-12
chr3	49701982	49701983	rs9858542	chr3	49664549	49664550	Crohns disease		n	3p21.31	3	49664550	BSN, MST1	8927	rs9858542-A	A	rs9858542	4e-08
chr3	49721531	49721532	rs3197999	chr3	49684098	49684099	Crohns disease		n	3p21.31	3	49684099	MST1,GPX1,BSN	4485	rs3197999-A	A	rs3197999	6e-17
chr3	49721531	49721532	rs3197999	chr3	49684098	49684099	Crohns disease		n	3p21.31	3	49684099	MST1	4485	rs3197999-A	A	rs3197999	1e-12
chr7	50269671	50269672	rs1456893	chr7	50230075	50230076	Crohns disease		n	7p12.2	7	50230076	Intergenic	.	rs1456893-A	A	rs1456893	5e-09
chr2	62551471	62551472	rs10865331	chr2	62324336	62324337	Crohns disease		n	2p15	2	62324337	Intergenic	.	rs10865331-A	A	rs10865331	1e-09
chr11	64097232	64097233	rs694739	chr11	64329760	64329761	Crohns disease		n	11q13.1	11	64329761	PRDX5,ESRRA	102723878	rs694739-A	A	rs694739	6e-10
chr5	72551133	72551134	rs7702331	chr5	73255306	73255307	Crohns disease		n	5q13.2	5	73255307	intergenic	.	rs7702331-A	A	rs7702331	6e-12
chr5	72551133	72551134	rs7702331	chr5	73255306	73255307	Crohns disease		n	5q13.2	5	73255307	Intergenic	.	rs7702331-A	A	rs7702331	6e-10
chr4	102865303	102865304	rs13126505	chr4	101944146	101944147	Crohns disease		n	4q24	4	101944147	Intergenic	55024	rs13126505-A	A	rs13126505	2e-12
chr8	126537569	126537570	rs4871611	chr8	125525327	125525328	Crohns disease		n	8q24.13	8	125525328	intergenic	.	rs4871611-A	A	rs4871611	2e-12
chr8	126540050	126540051	rs1551398	chr8	125527808	125527809	Crohns disease		n	8q24.13	8	125527809	Intergenic	.	rs1551398-A	A	rs1551398	5e-09
chr5	158787384	158787385	rs6556412	chr5	159360376	159360377	Crohns disease		n	5q33.3	5	159360377	IL12B	285626	rs6556412-A	A	rs6556412	5e-14
chr2	198896894	198896895	rs6738825	chr2	198032170	198032171	Crohns disease		n	2q33.1	2	198032171	PLCL1	5334	rs6738825-A	A	rs6738825	4e-09
chr2	234173502	234173503	rs12994997	chr2	233264856	233264857	Crohns disease		n	2q37.1	2	233264857	ATG16L1, INPP5D	55054	rs12994997-A	A	rs12994997	4e-70
chr2	234184416	234184417	rs3792109	chr2	233275770	233275771	Crohns disease		n	2q37.1	2	233275771	ATG16L1	55054;677775	rs3792109-A	A	rs3792109	7e-41
chr2	234184416	234184417	rs3792109	chr2	233275770	233275771	Crohns disease		n	2q37.1	2	233275771	ATG16L1	55054;677775	rs3792109-A	A	rs3792109	5e-09
chr9	4981601	4981602	rs10758669	chr9	4981601	4981602	Crohns disease		n	9p24.1	9	4981602	JAK2	.	rs10758669-C	C	rs10758669	1e-13
chr9	4981601	4981602	rs10758669	chr9	4981601	4981602	Crohns disease		n	9p24.1	9	4981602	JAK2	.	rs10758669-C	C	rs10758669	3e-09
[truncated: 6,096 more rows]
