# Supplementary material for: Novel regional age-associated DNA methylation changes within human common disease-associated loci
Source: Genome Biol. 2016 Sep 23;17:193. doi: 10.1186/s13059-016-1051-8 (PMC5034469; doi:10.1186/s13059-016-1051-8)
Supplement: Additional file 7: — BED file of combined 14 ageing studies. (BED 2508 kb) [file 13059_2016_1051_MOESM7_ESM.bed]

chr1	805554	805555	hypo
chr1	843491	843492	hypo
chr1	845311	845312	hypo
chr1	848440	848441	hypo
chr1	848609	848610	hypo
chr1	853876	853877	hypo
chr1	853925	853926	hypo
chr1	855425	855426	hypo
chr1	856059	856060	hypo
chr1	861886	861887	hypo
chr1	867938	867939	hypo
chr1	869346	869347	hypo
chr1	870791	870792	hypo
chr1	870958	870959	hypo
chr1	871033	871034	hypo
chr1	871057	871058	hypo
chr1	871308	871309	hypo
chr1	871441	871442	hypo
chr1	871546	871547	hypo
chr1	872385	872386	hypo
chr1	874896	874897	hypo
chr1	876551	876552	hypo
chr1	876870	876871	hypo
chr1	877647	877648	hypo
chr1	877876	877877	hypo
chr1	879375	879376	hypo
chr1	879383	879384	hypo
chr1	879415	879416	hypo
chr1	879958	879959	hypo
chr1	901062	901063	hypo
chr1	902653	902654	hypo
chr1	903543	903544	hypo
chr1	906493	906494	hypo
chr1	907118	907119	hypo
chr1	910223	910224	hypo
chr1	916346	916347	hypo
chr1	918696	918697	hypo
chr1	933306	933307	hypo
chr1	938905	938906	hypo
chr1	941382	941383	hypo
chr1	942295	942296	hypo
chr1	942451	942452	hypo
chr1	942471	942472	hypo
chr1	942489	942490	hypo
chr1	942498	942499	hypo
chr1	943064	943065	hypo
chr1	949392	949393	hypo
chr1	949449	949450	hypo
chr1	949634	949635	hypo
chr1	949850	949851	hypo
chr1	954619	954620	hypo
chr1	954631	954632	hypo
chr1	956799	956800	hypo
chr1	960761	960762	hypo
chr1	962651	962652	hypo
chr1	967560	967562	hypo
chr1	969825	969826	hypo
chr1	970294	970295	hypo
chr1	973887	973888	hypo
chr1	977896	977897	hypo
chr1	981221	981222	hypo
chr1	983385	983386	hypo
chr1	984382	984383	hypo
chr1	986560	986561	hypo
chr1	986893	986894	hypo
chr1	989644	990141	hypo
chr1	997269	997270	hypo
chr1	998638	998639	hypo
chr1	999599	999600	hypo
chr1	999724	999725	hypo
chr1	999888	999889	hypo
chr1	1002068	1002069	hypo
chr1	1003529	1003530	hypo
chr1	1005398	1005399	hypo
chr1	1007730	1007731	hypo
chr1	1008091	1008092	hypo
chr1	1008207	1008208	hypo
chr1	1010638	1010639	hypo
chr1	1045382	1045383	hypo
chr1	1058077	1058078	hypo
chr1	1061647	1061648	hypo
chr1	1062793	1062794	hypo
chr1	1064942	1064943	hypo
chr1	1065028	1065029	hypo
chr1	1065864	1065865	hypo
chr1	1065894	1065895	hypo
chr1	1067397	1067398	hypo
chr1	1072370	1072371	hypo
chr1	1073424	1073425	hypo
chr1	1078295	1078296	hypo
chr1	1078519	1078520	hypo
chr1	1079171	1079172	hypo
chr1	1079879	1079880	hypo
chr1	1080611	1080612	hypo
chr1	1081796	1081900	hypo
chr1	1096717	1096718	hypo
chr1	1096765	1096766	hypo
chr1	1097027	1097028	hypo
chr1	1098001	1098002	hypo
chr1	1098070	1098071	hypo
chr1	1098380	1098381	hypo
chr1	1100360	1100361	hypo
chr1	1100493	1100494	hypo
chr1	1100557	1100558	hypo
chr1	1101348	1101349	hypo
chr1	1101431	1101432	hypo
chr1	1108924	1108925	hypo
chr1	1114963	1114964	hypo
chr1	1117473	1117474	hypo
chr1	1134018	1134019	hypo
chr1	1139603	1139604	hypo
chr1	1142405	1142406	hypo
chr1	1143751	1143752	hypo
chr1	1144012	1144013	hypo
chr1	1149501	1149502	hypo
chr1	1152419	1152658	hypo
chr1	1154903	1155193	hypo
chr1	1166090	1166430	hypo
chr1	1173264	1173265	hypo
chr1	1173356	1173357	hypo
chr1	1173916	1173917	hypo
chr1	1174190	1174191	hypo
chr1	1175370	1175371	hypo
chr1	1176376	1176377	hypo
chr1	1177703	1177704	hypo
chr1	1181757	1181758	hypo
chr1	1181769	1181770	hypo
chr1	1181956	1181957	hypo
chr1	1206372	1206373	hypo
chr1	1217511	1217512	hypo
chr1	1217658	1217659	hypo
chr1	1217664	1217665	hypo
chr1	1220092	1220093	hypo
chr1	1226929	1226930	hypo
chr1	1238595	1238596	hypo
chr1	1238702	1238703	hypo
chr1	1238797	1238798	hypo
chr1	1239259	1239260	hypo
chr1	1239999	1240000	hypo
chr1	1241672	1241673	hypo
chr1	1245708	1245709	hypo
chr1	1249367	1249368	hypo
chr1	1256513	1256514	hypo
chr1	1266178	1266179	hypo
chr1	1266468	1266469	hypo
chr1	1266548	1266549	hypo
chr1	1266657	1266658	hypo
chr1	1267201	1267202	hypo
chr1	1267745	1267746	hypo
chr1	1268793	1268794	hypo
chr1	1268942	1268943	hypo
chr1	1269219	1269220	hypo
chr1	1271760	1271761	hypo
chr1	1277912	1277913	hypo
chr1	1286917	1286918	hypo
chr1	1287259	1287260	hypo
chr1	1288586	1288587	hypo
chr1	1295077	1295078	hypo
chr1	1312144	1312145	hypo
chr1	1353426	1353448	hypo
chr1	1360970	1360971	hypo
chr1	1361216	1361217	hypo
chr1	1361729	1361730	hypo
chr1	1366206	1366207	hypo
chr1	1369077	1369393	hypo
chr1	1374310	1374311	hypo
chr1	1374601	1374602	hypo
chr1	1374669	1374670	hypo
chr1	1375448	1375449	hypo
chr1	1375480	1375481	hypo
chr1	1375556	1375557	hypo
chr1	1376739	1376740	hypo
chr1	1377525	1377526	hypo
chr1	1475209	1475210	hypo
chr1	1476269	1476270	hypo
chr1	1476551	1476552	hypo
chr1	1478170	1478171	hypo
chr1	1487538	1487539	hypo
chr1	1488581	1488582	hypo
chr1	1490676	1490677	hypo
chr1	1534514	1534515	hypo
chr1	1546691	1546692	hypo
chr1	1559155	1559156	hypo
chr1	1565541	1565542	hypo
chr1	1565856	1565857	hypo
chr1	1565931	1565932	hypo
chr1	1566351	1566352	hypo
chr1	1566374	1566375	hypo
chr1	1566687	1566688	hypo
chr1	1566860	1566861	hypo
chr1	1567131	1567132	hypo
chr1	1567257	1567258	hypo
chr1	1602914	1602915	hypo
chr1	1609388	1609389	hypo
chr1	1609972	1609973	hypo
chr1	1611937	1611938	hypo
chr1	1646882	1646883	hypo
chr1	1690389	1690390	hypo
chr1	1713944	1713945	hypo
chr1	1715039	1715040	hypo
chr1	1765440	1765441	hypo
chr1	1790217	1790218	hypo
chr1	1812359	1812360	hypo
chr1	1823379	1823380	hypo
chr1	1826227	1826228	hypo
chr1	1838518	1838519	hypo
chr1	1851372	1851373	hypo
chr1	1851384	1851385	hypo
chr1	1851416	1851417	hypo
chr1	1854473	1854474	hypo
chr1	1856072	1856073	hypo
chr1	1859438	1859439	hypo
chr1	1860127	1860128	hypo
chr1	1878395	1878396	hypo
chr1	1895206	1895207	hypo
chr1	1916066	1916577	hypo
chr1	1916894	1916895	hypo
chr1	1922350	1922512	hypo
chr1	1954214	1954838	hypo
chr1	1959630	1959631	hypo
chr1	1963794	1963795	hypo
chr1	2002722	2002723	hypo
chr1	2003326	2003327	hypo
chr1	2003577	2003578	hypo
chr1	2003605	2003606	hypo
chr1	2003650	2003651	hypo
chr1	2004968	2004969	hypo
chr1	2005180	2005181	hypo
chr1	2005560	2005561	hypo
chr1	2005564	2005565	hypo
chr1	2006656	2006657	hypo
chr1	2014547	2014548	hypo
chr1	2014628	2014629	hypo
chr1	2023482	2023483	hypo
chr1	2030817	2030818	hypo
chr1	2035462	2035463	hypo
chr1	2035780	2035781	hypo
chr1	2036283	2036284	hypo
chr1	2038376	2038377	hypo
chr1	2038940	2038941	hypo
chr1	2040400	2040401	hypo
chr1	2041072	2041073	hypo
chr1	2057438	2057439	hypo
chr1	2061836	2061837	hypo
chr1	2064046	2064047	hypo
chr1	2065262	2065263	hypo
chr1	2066981	2066982	hypo
chr1	2069012	2069013	hypo
chr1	2074268	2074269	hypo
chr1	2101479	2101480	hypo
chr1	2106619	2106620	hypo
chr1	2111330	2111331	hypo
chr1	2111868	2111869	hypo
chr1	2111912	2111913	hypo
chr1	2116287	2116288	hypo
chr1	2121038	2121039	hypo
chr1	2121348	2121349	hypo
chr1	2121723	2121724	hypo
chr1	2130580	2130581	hypo
chr1	2137307	2137308	hypo
chr1	2137325	2137326	hypo
chr1	2137665	2137666	hypo
chr1	2138442	2138443	hypo
chr1	2138757	2138758	hypo
chr1	2139235	2139236	hypo
chr1	2144872	2144873	hypo
chr1	2145115	2145117	hypo
chr1	2145257	2145259	hypo
chr1	2145275	2145277	hypo
chr1	2146288	2146289	hypo
chr1	2155728	2155729	hypo
chr1	2156394	2156395	hypo
chr1	2161109	2161330	hypo
chr1	2161498	2162086	hypo
chr1	2162961	2163077	hypo
chr1	2164541	2164542	hypo
chr1	2164601	2164602	hypo
chr1	2165578	2165579	hypo
chr1	2166154	2166155	hypo
chr1	2169282	2169283	hypo
chr1	2171212	2171213	hypo
chr1	2171253	2171254	hypo
chr1	2173571	2173572	hypo
chr1	2174725	2174726	hypo
chr1	2182373	2182374	hypo
chr1	2182612	2182613	hypo
chr1	2191299	2191300	hypo
chr1	2191354	2191355	hypo
chr1	2191402	2191403	hypo
chr1	2191558	2191559	hypo
chr1	2191658	2191659	hypo
chr1	2194050	2194051	hypo
chr1	2202931	2202932	hypo
chr1	2203012	2203013	hypo
chr1	2205396	2205397	hypo
chr1	2209957	2209958	hypo
chr1	2220317	2220318	hypo
chr1	2221807	2221808	hypo
chr1	2225107	2225108	hypo
chr1	2228160	2228161	hypo
chr1	2228238	2228239	hypo
chr1	2228319	2228320	hypo
chr1	2230601	2230602	hypo
chr1	2230640	2230641	hypo
chr1	2230668	2230669	hypo
chr1	2232166	2232167	hypo
chr1	2236443	2236444	hypo
chr1	2238334	2238335	hypo
chr1	2240191	2240192	hypo
chr1	2244585	2244586	hypo
chr1	2248719	2248720	hypo
chr1	2251570	2251571	hypo
chr1	2259065	2259066	hypo
chr1	2259162	2259163	hypo
chr1	2259316	2259317	hypo
chr1	2259325	2259326	hypo
chr1	2259411	2259412	hypo
chr1	2262232	2262233	hypo
chr1	2262333	2262334	hypo
chr1	2262474	2262475	hypo
chr1	2262923	2262924	hypo
chr1	2266138	2266139	hypo
chr1	2266228	2266229	hypo
chr1	2266362	2266363	hypo
chr1	2266431	2266432	hypo
chr1	2266591	2266592	hypo
chr1	2267226	2267227	hypo
chr1	2269871	2270067	hypo
chr1	2273895	2273896	hypo
chr1	2303963	2303964	hypo
chr1	2312475	2312476	hypo
chr1	2334785	2334786	hypo
chr1	2338738	2338739	hypo
chr1	2341337	2341338	hypo
chr1	2345333	2346031	hypo
chr1	2359927	2359928	hypo
chr1	2365064	2365065	hypo
chr1	2370883	2371017	hypo
chr1	2378521	2378522	hypo
chr1	2379831	2379832	hypo
chr1	2382583	2382584	hypo
chr1	2383687	2383688	hypo
chr1	2387670	2387671	hypo
chr1	2387810	2387811	hypo
chr1	2387967	2387968	hypo
chr1	2390258	2390364	hypo
chr1	2406284	2406285	hypo
chr1	2406721	2406722	hypo
chr1	2406733	2406734	hypo
chr1	2425860	2425861	hypo
chr1	2425888	2425889	hypo
chr1	2426035	2426036	hypo
chr1	2428864	2428865	hypo
chr1	2429996	2429997	hypo
chr1	2430249	2430250	hypo
chr1	2434058	2434059	hypo
chr1	2434215	2434216	hypo
chr1	2435087	2435088	hypo
chr1	2435236	2435237	hypo
chr1	2435555	2435556	hypo
chr1	2435632	2435633	hypo
chr1	2435827	2435828	hypo
chr1	2436214	2436215	hypo
chr1	2436883	2436884	hypo
chr1	2437200	2437201	hypo
chr1	2437657	2437658	hypo
chr1	2456436	2456437	hypo
chr1	2458298	2458299	hypo
chr1	2458466	2458467	hypo
chr1	2466275	2466276	hypo
chr1	2467096	2467097	hypo
chr1	2467100	2467101	hypo
chr1	2475961	2475962	hypo
chr1	2476749	2476750	hypo
chr1	2478653	2478654	hypo
chr1	2479895	2480728	hypo
chr1	2483719	2483720	hypo
chr1	2483727	2483728	hypo
chr1	2483734	2483735	hypo
chr1	2483786	2483787	hypo
chr1	2500814	2500815	hypo
chr1	2515692	2515693	hypo
chr1	2516400	2516401	hypo
chr1	2524890	2524891	hypo
chr1	2525547	2525548	hypo
chr1	2527477	2527478	hypo
chr1	2537342	2537343	hypo
chr1	2537547	2537548	hypo
chr1	2537719	2537720	hypo
chr1	2537748	2537749	hypo
chr1	2542359	2542360	hypo
chr1	2565265	2565266	hypo
chr1	2565777	2565778	hypo
chr1	2571228	2571229	hypo
chr1	2575390	2575760	hypo
chr1	2581234	2582166	hypo
chr1	2585890	2586214	hypo
chr1	2587202	2587437	hypo
chr1	2615255	2615743	hypo
chr1	2626753	2626754	hypo
chr1	2628488	2628934	hypo
chr1	2629248	2629249	hypo
chr1	2720831	2720832	hypo
chr1	2723217	2723218	hypo
chr1	2724584	2724585	hypo
chr1	2724609	2724610	hypo
chr1	2727945	2727946	hypo
chr1	2745201	2745597	hypo
chr1	2778841	2778842	hypo
chr1	2781275	2781276	hypo
chr1	2783100	2783101	hypo
chr1	2796193	2796194	hypo
chr1	2796266	2796267	hypo
chr1	2796325	2796326	hypo
chr1	2798280	2798281	hypo
chr1	2798741	2799346	hypo
chr1	2799354	2799355	hypo
chr1	2799579	2799580	hypo
chr1	2799662	2799663	hypo
chr1	2799876	2799877	hypo
chr1	2802609	2802610	hypo
chr1	2808880	2808881	hypo
chr1	2811553	2811554	hypo
chr1	2820433	2820434	hypo
chr1	2823928	2823929	hypo
chr1	2825327	2825507	hypo
chr1	2826012	2826211	hypo
chr1	2828044	2828045	hypo
chr1	2828293	2828294	hypo
chr1	2835258	2835259	hypo
chr1	2836564	2836565	hypo
chr1	2836591	2836592	hypo
chr1	2836643	2836644	hypo
chr1	2838805	2838806	hypo
chr1	2839859	2839860	hypo
chr1	2840177	2840178	hypo
chr1	2840308	2840309	hypo
chr1	2845514	2845515	hypo
chr1	2846836	2846837	hypo
chr1	2846998	2846999	hypo
chr1	2847213	2847214	hypo
chr1	2847632	2847633	hypo
chr1	2847826	2847827	hypo
chr1	2848110	2848111	hypo
chr1	2850241	2850242	hypo
chr1	2850512	2850513	hypo
chr1	2850682	2850683	hypo
chr1	2850951	2850952	hypo
chr1	2851330	2851613	hypo
chr1	2889794	2890052	hypo
chr1	2890835	2890836	hypo
chr1	2896587	2896588	hypo
chr1	2896778	2896779	hypo
chr1	2896834	2896835	hypo
chr1	2929594	2929595	hypo
chr1	2930315	2930316	hypo
chr1	2931557	2931558	hypo
chr1	2938799	2938800	hypo
chr1	2947695	2947696	hypo
chr1	2948464	2948465	hypo
chr1	2948512	2948513	hypo
chr1	2959839	2960996	hypo
chr1	2973999	2975081	hypo
chr1	2976777	2976778	hypo
chr1	2977861	2977862	hypo
chr1	2979311	2979312	hypo
chr1	2979582	2979583	hypo
chr1	2979817	2979818	hypo
chr1	2980038	2980039	hypo
chr1	2980163	2980164	hypo
chr1	2980380	2980381	hypo
chr1	2980399	2980400	hypo
chr1	2980546	2980547	hypo
chr1	2980598	2980599	hypo
chr1	2980937	2980938	hypo
chr1	2982592	2982593	hypo
chr1	2983056	2983057	hypo
chr1	2984218	2984219	hypo
chr1	2984245	2984246	hypo
chr1	2984255	2984256	hypo
chr1	2984275	2984276	hypo
chr1	2984445	2984446	hypo
chr1	2984470	2984471	hypo
chr1	2984525	2984526	hypo
chr1	2987645	2987646	hypo
chr1	2987914	2987915	hypo
chr1	2987961	2987962	hypo
chr1	2989085	2989086	hypo
chr1	2989307	2989308	hypo
chr1	2990031	2990032	hypo
chr1	2990064	2990065	hypo
chr1	2990490	2990491	hypo
chr1	2990678	2990679	hypo
chr1	2992620	2992621	hypo
chr1	2994051	2994052	hypo
chr1	2994372	2994373	hypo
chr1	2995506	2995507	hypo
chr1	2996650	2996651	hypo
chr1	2996949	2996950	hypo
chr1	2997360	2997361	hypo
chr1	2997409	2997410	hypo
chr1	2997742	2997743	hypo
chr1	2999196	2999197	hypo
chr1	2999586	2999587	hypo
chr1	2999728	2999729	hypo
chr1	2999941	2999942	hypo
chr1	3001002	3001003	hypo
chr1	3003239	3003240	hypo
chr1	3003609	3003610	hypo
chr1	3003690	3003691	hypo
chr1	3006329	3006330	hypo
chr1	3006466	3006467	hypo
chr1	3006755	3006756	hypo
chr1	3008033	3008034	hypo
chr1	3011274	3011275	hypo
chr1	3011304	3011305	hypo
chr1	3015203	3015433	hypo
chr1	3015633	3015787	hypo
chr1	3016293	3016294	hypo
chr1	3017674	3017675	hypo
chr1	3017794	3017795	hypo
chr1	3018193	3018412	hypo
chr1	3020627	3021337	hypo
chr1	3021956	3021957	hypo
chr1	3026154	3026155	hypo
chr1	3027471	3027472	hypo
chr1	3028230	3028231	hypo
chr1	3028338	3028339	hypo
chr1	3028457	3028458	hypo
chr1	3028485	3028486	hypo
chr1	3028813	3028814	hypo
chr1	3028877	3028878	hypo
chr1	3028910	3028911	hypo
chr1	3029051	3029052	hypo
chr1	3029070	3029071	hypo
chr1	3031460	3031461	hypo
chr1	3032302	3032303	hypo
chr1	3032751	3032752	hypo
chr1	3032799	3032800	hypo
chr1	3036168	3036169	hypo
chr1	3036861	3036992	hypo
chr1	3037275	3037276	hypo
chr1	3037655	3037656	hypo
chr1	3038068	3038069	hypo
chr1	3038216	3038217	hypo
chr1	3038707	3038708	hypo
chr1	3039059	3039060	hypo
chr1	3039210	3039211	hypo
chr1	3039814	3039992	hypo
chr1	3042085	3042086	hypo
chr1	3042310	3042311	hypo
chr1	3042459	3042460	hypo
chr1	3044768	3044769	hypo
chr1	3044804	3044805	hypo
chr1	3049882	3050159	hypo
chr1	3050958	3050959	hypo
chr1	3051529	3051530	hypo
chr1	3051925	3051926	hypo
chr1	3052175	3052176	hypo
chr1	3052866	3052867	hypo
chr1	3053584	3053585	hypo
chr1	3054665	3054666	hypo
chr1	3055699	3055700	hypo
chr1	3055958	3055959	hypo
chr1	3056542	3056543	hypo
chr1	3056640	3056641	hypo
chr1	3056679	3056680	hypo
chr1	3056742	3056743	hypo
chr1	3056755	3056756	hypo
chr1	3056771	3056772	hypo
chr1	3056951	3056952	hypo
chr1	3057366	3057367	hypo
chr1	3057810	3057811	hypo
chr1	3058151	3058152	hypo
chr1	3058199	3058200	hypo
chr1	3058521	3058522	hypo
chr1	3058822	3058823	hypo
chr1	3059051	3059052	hypo
chr1	3059109	3059110	hypo
chr1	3059137	3059138	hypo
chr1	3059267	3059268	hypo
chr1	3059517	3059518	hypo
chr1	3059626	3059627	hypo
chr1	3059774	3059775	hypo
chr1	3062497	3062498	hypo
chr1	3062633	3062634	hypo
chr1	3064439	3064440	hypo
chr1	3070737	3070738	hypo
chr1	3070786	3070787	hypo
chr1	3072001	3072002	hypo
chr1	3072235	3072236	hypo
chr1	3072642	3072644	hypo
chr1	3073714	3073715	hypo
chr1	3073806	3073807	hypo
chr1	3077356	3077357	hypo
chr1	3078839	3078840	hypo
chr1	3079069	3079070	hypo
chr1	3079212	3079213	hypo
chr1	3080196	3080197	hypo
chr1	3080336	3080337	hypo
chr1	3080723	3080724	hypo
chr1	3081481	3081482	hypo
chr1	3082862	3082863	hypo
chr1	3083061	3083062	hypo
chr1	3083173	3083174	hypo
chr1	3085446	3085447	hypo
chr1	3086487	3086488	hypo
chr1	3086509	3086510	hypo
chr1	3089076	3089077	hypo
chr1	3089287	3089288	hypo
chr1	3090134	3090135	hypo
chr1	3090345	3090346	hypo
chr1	3094566	3094567	hypo
chr1	3094696	3094697	hypo
chr1	3094859	3094860	hypo
chr1	3096360	3096361	hypo
chr1	3096529	3096530	hypo
chr1	3099233	3099234	hypo
chr1	3099804	3099805	hypo
chr1	3099917	3099918	hypo
chr1	3100259	3100260	hypo
chr1	3100343	3100344	hypo
chr1	3100497	3100498	hypo
chr1	3100956	3100957	hypo
chr1	3101776	3101777	hypo
chr1	3103106	3103107	hypo
chr1	3104042	3104043	hypo
chr1	3105189	3105190	hypo
chr1	3110867	3110868	hypo
chr1	3111849	3111850	hypo
chr1	3115085	3115086	hypo
chr1	3115472	3115473	hypo
chr1	3115545	3115546	hypo
chr1	3120245	3120246	hypo
chr1	3120516	3120517	hypo
chr1	3121019	3121020	hypo
chr1	3121514	3121515	hypo
chr1	3121727	3121728	hypo
chr1	3123054	3123055	hypo
chr1	3123338	3123339	hypo
chr1	3123500	3123501	hypo
chr1	3123695	3123696	hypo
chr1	3124533	3124534	hypo
chr1	3124703	3124704	hypo
chr1	3126033	3126034	hypo
chr1	3128175	3128176	hypo
chr1	3128606	3128607	hypo
chr1	3129005	3129006	hypo
chr1	3129115	3129116	hypo
chr1	3129579	3129580	hypo
chr1	3129958	3129959	hypo
chr1	3129969	3129970	hypo
chr1	3130485	3130486	hypo
chr1	3130535	3130536	hypo
chr1	3130550	3130551	hypo
chr1	3132458	3132459	hypo
chr1	3133763	3133764	hypo
chr1	3133811	3133812	hypo
chr1	3133857	3133858	hypo
chr1	3134162	3134163	hypo
chr1	3134420	3134421	hypo
chr1	3134756	3134757	hypo
chr1	3139650	3139651	hypo
chr1	3140299	3140300	hypo
chr1	3140623	3140624	hypo
chr1	3140709	3140710	hypo
chr1	3140906	3140907	hypo
chr1	3143018	3143019	hypo
chr1	3143682	3143683	hypo
chr1	3143808	3143809	hypo
chr1	3143965	3143966	hypo
chr1	3144113	3144114	hypo
chr1	3144209	3144210	hypo
chr1	3144679	3144680	hypo
chr1	3144710	3144711	hypo
chr1	3146905	3146906	hypo
chr1	3147329	3147330	hypo
chr1	3147622	3147623	hypo
chr1	3147891	3147892	hypo
chr1	3148005	3148006	hypo
chr1	3148357	3148358	hypo
chr1	3148810	3148811	hypo
chr1	3149784	3149785	hypo
chr1	3149830	3149831	hypo
chr1	3150935	3150936	hypo
chr1	3155161	3155162	hypo
chr1	3155312	3155313	hypo
chr1	3155965	3155966	hypo
chr1	3158200	3158201	hypo
chr1	3159083	3159084	hypo
chr1	3160739	3160740	hypo
chr1	3160851	3160852	hypo
chr1	3160911	3160912	hypo
chr1	3161448	3161449	hypo
chr1	3162104	3162105	hypo
chr1	3162159	3162160	hypo
chr1	3162173	3162174	hypo
chr1	3162404	3162405	hypo
chr1	3162922	3162923	hypo
chr1	3163341	3163342	hypo
chr1	3163472	3163473	hypo
chr1	3163710	3163711	hypo
chr1	3163985	3163986	hypo
chr1	3164390	3164391	hypo
chr1	3164415	3164416	hypo
chr1	3164431	3164432	hypo
chr1	3164642	3164643	hypo
chr1	3165191	3165192	hypo
chr1	3165391	3165392	hypo
chr1	3166599	3166600	hypo
chr1	3166712	3166713	hypo
chr1	3178384	3178385	hypo
chr1	3181532	3181533	hypo
chr1	3182620	3182621	hypo
chr1	3182736	3182737	hypo
chr1	3183072	3183073	hypo
chr1	3183165	3183166	hypo
chr1	3184434	3184435	hypo
chr1	3184547	3184548	hypo
chr1	3184620	3184621	hypo
chr1	3184704	3184705	hypo
chr1	3185042	3185043	hypo
chr1	3189088	3189089	hypo
chr1	3191219	3191220	hypo
chr1	3191660	3191661	hypo
chr1	3191678	3191679	hypo
chr1	3191815	3191816	hypo
chr1	3191876	3191877	hypo
chr1	3192343	3192344	hypo
chr1	3193118	3193119	hypo
chr1	3193280	3193281	hypo
chr1	3194247	3194248	hypo
chr1	3196029	3196030	hypo
chr1	3200586	3200587	hypo
chr1	3201858	3201859	hypo
chr1	3201953	3201954	hypo
chr1	3206316	3206317	hypo
chr1	3207371	3207372	hypo
chr1	3207419	3207420	hypo
chr1	3207539	3207540	hypo
chr1	3207588	3207589	hypo
chr1	3208865	3208866	hypo
chr1	3209104	3209105	hypo
chr1	3209519	3209520	hypo
chr1	3209787	3209788	hypo
chr1	3210424	3210425	hypo
chr1	3213790	3213791	hypo
chr1	3223973	3223974	hypo
chr1	3236688	3236689	hypo
chr1	3239712	3239713	hypo
chr1	3239916	3239917	hypo
chr1	3240129	3240130	hypo
chr1	3240227	3240228	hypo
chr1	3243556	3243557	hypo
chr1	3246855	3246856	hypo
chr1	3249803	3250024	hypo
chr1	3265739	3265740	hypo
chr1	3265923	3265924	hypo
chr1	3266440	3266441	hypo
chr1	3266470	3267082	hypo
chr1	3267593	3268610	hypo
chr1	3269252	3269253	hypo
chr1	3269314	3269316	hypo
chr1	3269477	3269479	hypo
chr1	3272662	3272663	hypo
chr1	3272732	3272733	hypo
chr1	3276413	3276414	hypo
chr1	3276507	3276508	hypo
chr1	3276535	3276536	hypo
chr1	3276687	3276688	hypo
chr1	3276753	3276754	hypo
chr1	3282756	3282757	hypo
chr1	3282869	3282870	hypo
chr1	3294322	3294323	hypo
chr1	3294385	3294386	hypo
chr1	3301446	3301447	hypo
chr1	3302477	3302478	hypo
chr1	3304131	3304132	hypo
chr1	3305115	3305116	hypo
chr1	3305629	3305630	hypo
chr1	3306447	3306448	hypo
chr1	3307215	3307216	hypo
chr1	3308286	3308287	hypo
chr1	3308549	3308550	hypo
chr1	3308568	3308569	hypo
chr1	3310911	3310912	hypo
chr1	3311906	3312470	hypo
chr1	3314443	3314444	hypo
chr1	3319264	3319265	hypo
chr1	3319488	3319489	hypo
chr1	3319509	3319510	hypo
chr1	3320446	3320447	hypo
chr1	3320665	3320666	hypo
chr1	3320738	3320739	hypo
chr1	3322222	3322223	hypo
chr1	3322309	3322310	hypo
chr1	3323806	3323807	hypo
chr1	3324671	3324672	hypo
chr1	3326008	3326009	hypo
chr1	3327395	3327396	hypo
chr1	3328023	3328024	hypo
chr1	3328593	3328594	hypo
chr1	3328996	3328997	hypo
chr1	3329292	3329293	hypo
chr1	3330139	3330140	hypo
chr1	3331278	3331279	hypo
chr1	3331987	3331988	hypo
chr1	3332000	3332001	hypo
chr1	3332125	3332126	hypo
chr1	3332160	3332161	hypo
chr1	3332188	3332189	hypo
chr1	3332264	3332265	hypo
chr1	3332705	3332706	hypo
chr1	3337800	3337801	hypo
chr1	3339870	3339871	hypo
chr1	3340086	3340087	hypo
chr1	3340124	3340125	hypo
chr1	3340187	3340188	hypo
chr1	3342307	3342308	hypo
chr1	3343694	3343695	hypo
chr1	3347089	3347502	hypo
chr1	3347994	3347995	hypo
chr1	3348571	3348572	hypo
chr1	3349982	3349983	hypo
chr1	3350558	3350559	hypo
chr1	3352257	3352258	hypo
chr1	3352435	3352436	hypo
chr1	3352544	3352545	hypo
chr1	3352830	3352831	hypo
chr1	3376815	3376816	hypo
chr1	3379288	3379578	hypo
chr1	3380287	3380288	hypo
chr1	3384929	3384930	hypo
chr1	3385005	3385006	hypo
chr1	3387913	3387914	hypo
chr1	3389106	3389107	hypo
chr1	3407078	3407079	hypo
chr1	3416414	3416415	hypo
chr1	3419426	3419427	hypo
chr1	3421427	3421428	hypo
chr1	3421598	3421599	hypo
chr1	3424354	3424355	hypo
chr1	3424530	3424531	hypo
chr1	3425603	3425604	hypo
chr1	3426236	3426237	hypo
chr1	3427479	3427480	hypo
chr1	3435887	3435888	hypo
chr1	3436115	3436116	hypo
chr1	3437724	3437725	hypo
chr1	3439691	3439692	hypo
chr1	3445026	3445027	hypo
chr1	3445720	3445721	hypo
chr1	3458577	3458578	hypo
chr1	3462550	3462551	hypo
chr1	3464048	3464049	hypo
chr1	3467219	3467220	hypo
chr1	3470175	3470176	hypo
chr1	3472204	3472205	hypo
chr1	3472555	3472720	hypo
chr1	3477168	3477169	hypo
chr1	3477292	3477293	hypo
chr1	3477302	3477303	hypo
chr1	3477442	3477443	hypo
chr1	3477690	3477691	hypo
chr1	3478216	3478217	hypo
chr1	3484573	3484901	hypo
chr1	3491634	3491635	hypo
chr1	3494762	3494994	hypo
chr1	3496027	3496028	hypo
chr1	3498101	3498102	hypo
chr1	3504125	3504126	hypo
chr1	3504338	3504339	hypo
chr1	3507069	3507070	hypo
chr1	3507151	3507152	hypo
chr1	3511710	3511711	hypo
chr1	3511964	3511965	hypo
chr1	3512048	3512049	hypo
chr1	3512117	3512118	hypo
chr1	3512243	3512244	hypo
chr1	3517373	3517469	hypo
chr1	3524425	3524426	hypo
chr1	3524459	3524460	hypo
chr1	3529108	3529109	hypo
chr1	3530322	3530323	hypo
chr1	3540077	3540078	hypo
chr1	3540477	3540478	hypo
chr1	3542729	3542730	hypo
chr1	3557200	3557201	hypo
chr1	3558237	3558238	hypo
chr1	3559568	3559569	hypo
chr1	3569623	3569624	hypo
chr1	3573258	3573620	hypo
chr1	3585424	3585425	hypo
chr1	3590635	3590920	hypo
chr1	3593372	3593515	hypo
chr1	3605747	3605748	hypo
chr1	3620218	3620219	hypo
chr1	3620638	3620639	hypo
chr1	3622085	3622086	hypo
chr1	3623319	3623320	hypo
chr1	3634867	3634868	hypo
chr1	3634918	3634919	hypo
chr1	3635100	3635101	hypo
chr1	3664612	3664613	hypo
chr1	3688128	3688129	hypo
chr1	3688257	3688258	hypo
chr1	3690494	3690495	hypo
chr1	3701819	3701820	hypo
chr1	3703872	3704000	hypo
chr1	3704244	3704245	hypo
chr1	3706322	3706323	hypo
chr1	3706705	3706706	hypo
chr1	3707176	3707177	hypo
chr1	3710303	3710304	hypo
chr1	3720744	3720745	hypo
chr1	3774853	3774919	hypo
chr1	3806871	3807204	hypo
chr1	3816166	3816167	hypo
chr1	3818083	3818084	hypo
chr1	3822762	3822763	hypo
chr1	3823704	3823705	hypo
chr1	3823918	3823919	hypo
chr1	3824378	3824379	hypo
chr1	3826425	3826426	hypo
chr1	3826643	3826644	hypo
chr1	3826803	3826804	hypo
chr1	4064397	4064622	hypo
chr1	4144800	4145163	hypo
chr1	4145527	4145919	hypo
chr1	4147393	4147672	hypo
chr1	4166639	4167473	hypo
chr1	4187837	4187838	hypo
chr1	4189885	4190112	hypo
chr1	4193806	4193807	hypo
chr1	4193882	4193883	hypo
chr1	4221616	4221617	hypo
chr1	4223134	4223790	hypo
chr1	4388051	4389002	hypo
chr1	4474663	4475396	hypo
chr1	4591268	4592466	hypo
chr1	4608704	4609152	hypo
chr1	4652990	4653267	hypo
chr1	4661349	4662722	hypo
chr1	4663205	4663372	hypo
chr1	4663943	4664275	hypo
chr1	4704137	4705562	hypo
chr1	4718212	4718213	hypo
chr1	4718532	4718533	hypo
chr1	4718573	4718574	hypo
chr1	4720958	4722222	hypo
chr1	4749733	4749734	hypo
chr1	4768261	4768636	hypo
chr1	4837535	4837697	hypo
chr1	5022520	5023105	hypo
chr1	5058418	5058910	hypo
chr1	5068093	5070054	hypo
chr1	5170634	5170841	hypo
chr1	5527705	5528799	hypo
chr1	5541859	5542216	hypo
chr1	5554505	5554856	hypo
chr1	5611486	5612051	hypo
chr1	5658282	5658921	hypo
chr1	5677098	5677225	hypo
chr1	5779163	5779164	hypo
chr1	5779237	5779238	hypo
chr1	5784366	5784784	hypo
chr1	5805293	5805294	hypo
chr1	5829340	5829341	hypo
chr1	5895056	5895057	hypo
chr1	5896461	5896462	hypo
chr1	5897190	5897555	hypo
chr1	5946381	5946382	hypo
chr1	5956985	5956986	hypo
chr1	5957461	5957462	hypo
chr1	5957659	5957660	hypo
chr1	6040824	6040825	hypo
chr1	6047905	6047906	hypo
chr1	6054491	6054808	hypo
chr1	6097703	6097704	hypo
chr1	6138804	6138805	hypo
chr1	6142719	6142720	hypo
chr1	6146988	6146989	hypo
chr1	6158059	6158060	hypo
chr1	6158643	6158644	hypo
chr1	6158691	6158692	hypo
chr1	6164020	6164021	hypo
chr1	6171788	6171789	hypo
chr1	6198889	6199974	hypo
chr1	6208188	6208189	hypo
chr1	6208717	6208718	hypo
chr1	6209018	6209019	hypo
chr1	6225887	6225888	hypo
chr1	6226998	6226999	hypo
chr1	6227927	6227928	hypo
chr1	6232001	6232002	hypo
chr1	6265071	6265072	hypo
chr1	6265220	6265221	hypo
chr1	6265300	6265301	hypo
chr1	6265802	6265803	hypo
chr1	6266753	6266754	hypo
chr1	6268790	6268791	hypo
chr1	6268858	6268859	hypo
chr1	6269260	6269261	hypo
chr1	6269367	6269368	hypo
chr1	6269448	6269449	hypo
chr1	6271667	6271668	hypo
chr1	6308320	6308321	hypo
chr1	6310439	6310440	hypo
chr1	6321553	6321554	hypo
chr1	6321582	6321583	hypo
chr1	6321684	6321685	hypo
chr1	6333843	6333844	hypo
chr1	6333867	6333868	hypo
chr1	6338812	6338813	hypo
chr1	6348460	6348461	hypo
chr1	6360620	6360621	hypo
chr1	6363886	6363887	hypo
chr1	6366307	6366308	hypo
chr1	6366496	6366497	hypo
chr1	6390473	6390474	hypo
chr1	6390793	6390794	hypo
chr1	6390830	6390831	hypo
chr1	6417823	6417824	hypo
chr1	6454325	6454326	hypo
chr1	6507979	6507980	hypo
chr1	6514605	6514606	hypo
chr1	6514663	6514664	hypo
chr1	6515624	6515625	hypo
chr1	6520194	6520195	hypo
chr1	6520354	6520355	hypo
chr1	6521121	6521122	hypo
chr1	6521138	6521139	hypo
chr1	6521268	6521269	hypo
chr1	6521490	6521491	hypo
chr1	6522605	6522606	hypo
chr1	6526049	6526050	hypo
chr1	6526051	6526052	hypo
chr1	6526073	6526074	hypo
chr1	6526129	6526130	hypo
chr1	6526325	6526326	hypo
chr1	6526398	6526399	hypo
chr1	6526469	6526470	hypo
chr1	6530743	6530744	hypo
chr1	6531152	6531153	hypo
chr1	6531717	6531718	hypo
chr1	6531727	6531728	hypo
chr1	6534951	6534952	hypo
chr1	6535491	6535493	hypo
chr1	6537604	6537605	hypo
chr1	6542083	6542084	hypo
chr1	6544511	6544512	hypo
chr1	6545157	6545158	hypo
chr1	6545172	6545173	hypo
chr1	6546027	6546028	hypo
chr1	6546574	6546575	hypo
chr1	6546782	6546783	hypo
chr1	6548963	6548964	hypo
chr1	6553227	6553228	hypo
chr1	6553510	6553511	hypo
chr1	6566138	6566139	hypo
chr1	6580525	6580526	hypo
chr1	6614957	6615121	hypo
chr1	6649337	6649338	hypo
chr1	6653634	6653635	hypo
chr1	6657176	6657177	hypo
chr1	6660403	6660404	hypo
chr1	6688607	6688608	hypo
chr1	6696166	6696167	hypo
chr1	6698457	6698458	hypo
chr1	6787585	6787586	hypo
chr1	6972862	6972863	hypo
chr1	6973512	6974816	hypo
chr1	6980924	6981497	hypo
chr1	6993204	6993967	hypo
chr1	7002515	7003021	hypo
chr1	7020807	7020808	hypo
chr1	7021611	7021612	hypo
chr1	7022041	7022042	hypo
chr1	7022135	7022136	hypo
chr1	7022261	7022262	hypo
chr1	7022284	7022285	hypo
chr1	7023625	7023626	hypo
chr1	7023864	7023865	hypo
chr1	7069423	7069709	hypo
chr1	7070185	7070640	hypo
chr1	7111316	7111317	hypo
chr1	7111367	7111368	hypo
chr1	7113332	7113333	hypo
chr1	7120893	7120894	hypo
chr1	7120900	7120901	hypo
chr1	7120926	7120927	hypo
chr1	7121245	7121246	hypo
chr1	7130061	7130062	hypo
chr1	7170403	7170727	hypo
chr1	7183034	7184072	hypo
chr1	7184726	7184727	hypo
chr1	7184783	7184784	hypo
chr1	7196075	7196076	hypo
chr1	7209666	7209667	hypo
chr1	7209987	7209988	hypo
chr1	7210948	7210949	hypo
chr1	7280364	7280678	hypo
chr1	7283642	7284171	hypo
chr1	7289937	7289938	hypo
chr1	7311132	7311133	hypo
chr1	7311176	7311177	hypo
chr1	7319125	7319126	hypo
chr1	7326552	7328566	hypo
chr1	7358521	7359666	hypo
chr1	7400477	7401241	hypo
chr1	7408793	7408794	hypo
chr1	7408911	7408912	hypo
chr1	7413028	7414812	hypo
chr1	7439692	7439693	hypo
chr1	7494351	7494792	hypo
chr1	7499238	7499468	hypo
chr1	7520079	7520080	hypo
chr1	7531085	7531346	hypo
chr1	7531719	7531720	hypo
chr1	7538723	7538724	hypo
chr1	7539175	7539176	hypo
chr1	7543471	7543472	hypo
chr1	7551851	7551852	hypo
chr1	7569319	7569320	hypo
chr1	7569727	7570343	hypo
chr1	7571823	7572616	hypo
chr1	7587410	7587411	hypo
chr1	7596685	7596686	hypo
chr1	7611041	7611042	hypo
chr1	7621849	7621850	hypo
chr1	7623133	7623406	hypo
chr1	7683223	7684074	hypo
chr1	7692321	7692322	hypo
chr1	7692325	7692326	hypo
chr1	7703835	7703836	hypo
chr1	7710738	7710739	hypo
chr1	7711079	7711080	hypo
chr1	7720977	7720978	hypo
chr1	7731082	7731083	hypo
chr1	7739886	7739887	hypo
chr1	7741216	7741217	hypo
chr1	7767716	7767717	hypo
chr1	7767865	7767866	hypo
chr1	7808441	7810002	hypo
chr1	7830855	7830856	hypo
chr1	7842159	7842160	hypo
chr1	7990747	7991435	hypo
chr1	8000313	8001047	hypo
chr1	8009478	8009628	hypo
chr1	8014163	8014164	hypo
chr1	8014650	8014651	hypo
chr1	8015485	8015486	hypo
chr1	8035305	8035306	hypo
chr1	8072453	8072454	hypo
chr1	8088516	8088517	hypo
chr1	8137564	8137565	hypo
chr1	8156873	8157761	hypo
chr1	8258063	8258147	hypo
chr1	8262925	8262926	hypo
chr1	8265814	8266129	hypo
chr1	8273351	8273352	hypo
chr1	8277080	8277081	hypo
chr1	8277746	8277747	hypo
chr1	8343271	8343272	hypo
chr1	8343575	8343576	hypo
chr1	8354313	8354314	hypo
chr1	8374935	8374936	hypo
chr1	8376931	8376932	hypo
chr1	8377787	8377788	hypo
chr1	8377844	8377845	hypo
chr1	8377868	8377869	hypo
chr1	8378538	8378539	hypo
chr1	8403631	8403632	hypo
chr1	8403680	8403681	hypo
chr1	8403712	8403713	hypo
chr1	8403925	8403926	hypo
chr1	8404050	8404051	hypo
chr1	8410102	8410103	hypo
chr1	8412158	8412159	hypo
chr1	8424793	8424794	hypo
chr1	8427556	8427557	hypo
chr1	8433089	8433090	hypo
chr1	8443425	8443426	hypo
chr1	8456466	8456467	hypo
chr1	8457417	8457418	hypo
chr1	8467802	8468334	hypo
chr1	8477935	8477936	hypo
chr1	8492032	8492033	hypo
chr1	8515930	8515931	hypo
chr1	8556722	8556723	hypo
chr1	8570225	8570226	hypo
chr1	8601318	8601319	hypo
chr1	8623473	8623474	hypo
chr1	8631756	8631757	hypo
chr1	8658581	8658582	hypo
chr1	8664311	8664312	hypo
chr1	8720599	8720600	hypo
chr1	8731495	8731496	hypo
chr1	8824177	8824178	hypo
chr1	8908794	8908795	hypo
chr1	8921294	8921295	hypo
chr1	8935228	8935229	hypo
chr1	8978577	8978578	hypo
chr1	9004961	9004962	hypo
chr1	9005055	9005056	hypo
chr1	9006680	9006681	hypo
chr1	9023134	9023135	hypo
chr1	9030439	9030440	hypo
chr1	9043919	9043920	hypo
chr1	9060141	9061261	hypo
chr1	9129487	9129488	hypo
chr1	9129646	9129647	hypo
chr1	9129648	9129649	hypo
chr1	9187683	9187684	hypo
chr1	9205513	9205736	hypo
chr1	9210823	9210824	hypo
chr1	9211836	9211837	hypo
chr1	9226944	9226945	hypo
chr1	9233460	9233643	hypo
chr1	9241160	9241161	hypo
chr1	9243679	9243680	hypo
chr1	9255815	9255816	hypo
chr1	9257092	9257093	hypo
chr1	9258033	9258034	hypo
chr1	9258678	9258679	hypo
chr1	9259066	9259067	hypo
chr1	9262511	9262512	hypo
chr1	9293833	9293834	hypo
chr1	9298817	9298818	hypo
chr1	9309004	9309005	hypo
chr1	9327170	9327171	hypo
chr1	9339380	9339381	hypo
chr1	9340416	9340417	hypo
chr1	9342018	9342019	hypo
chr1	9350073	9350074	hypo
chr1	9355438	9355439	hypo
chr1	9365494	9365495	hypo
chr1	9371406	9371407	hypo
chr1	9374526	9374527	hypo
chr1	9375563	9375998	hypo
chr1	9377984	9377985	hypo
chr1	9380566	9380567	hypo
chr1	9380756	9380757	hypo
chr1	9380800	9380801	hypo
chr1	9381317	9381318	hypo
chr1	9381431	9381432	hypo
chr1	9382878	9382879	hypo
chr1	9383245	9383246	hypo
chr1	9386821	9386822	hypo
chr1	9400739	9400740	hypo
chr1	9400775	9400776	hypo
chr1	9405823	9405824	hypo
chr1	9409349	9409350	hypo
chr1	9409560	9409561	hypo
chr1	9409810	9409811	hypo
chr1	9410333	9410334	hypo
chr1	9414341	9414342	hypo
chr1	9422438	9422439	hypo
chr1	9424575	9424576	hypo
chr1	9431594	9431595	hypo
chr1	9437047	9437048	hypo
chr1	9460204	9460205	hypo
chr1	9477578	9477579	hypo
chr1	9513980	9513981	hypo
chr1	9515447	9515448	hypo
chr1	9527173	9527174	hypo
chr1	9527208	9527209	hypo
chr1	9532871	9532872	hypo
chr1	9599067	9599068	hypo
chr1	9602701	9602702	hypo
chr1	9651205	9651206	hypo
chr1	9656493	9656494	hypo
chr1	9686793	9686956	hypo
chr1	9687471	9687472	hypo
chr1	9711397	9711398	hypo
chr1	9749125	9749202	hypo
chr1	9760357	9760358	hypo
chr1	9785289	9785290	hypo
chr1	9790325	9790326	hypo
chr1	9884732	9884733	hypo
chr1	9885039	9885040	hypo
chr1	9885517	9885518	hypo
chr1	9895799	9895800	hypo
chr1	9896309	9896310	hypo
chr1	9927360	9927361	hypo
chr1	9935516	9935517	hypo
chr1	9950732	9950733	hypo
chr1	9964216	9964757	hypo
chr1	10010658	10010659	hypo
chr1	10056957	10056958	hypo
chr1	10092299	10092300	hypo
chr1	10106565	10106566	hypo
chr1	10169029	10169030	hypo
chr1	10272185	10272186	hypo
chr1	10364025	10364026	hypo
chr1	10368286	10368287	hypo
chr1	10398268	10398269	hypo
chr1	10399783	10399784	hypo
chr1	10489288	10489289	hypo
chr1	10490024	10490026	hypo
chr1	10490058	10490059	hypo
chr1	10490063	10490064	hypo
chr1	10490236	10490237	hypo
chr1	10556294	10556295	hypo
chr1	10570847	10571824	hypo
chr1	10579190	10579191	hypo
chr1	10616085	10616086	hypo
chr1	10665515	10665516	hypo
chr1	10692799	10692800	hypo
chr1	10694312	10694313	hypo
chr1	10700647	10700648	hypo
chr1	10711542	10711543	hypo
chr1	10711695	10711696	hypo
chr1	10720716	10720717	hypo
chr1	10725332	10725333	hypo
chr1	10729216	10729217	hypo
chr1	10731250	10731251	hypo
chr1	10732558	10732559	hypo
chr1	10732872	10732873	hypo
chr1	10732900	10732901	hypo
chr1	10732912	10732913	hypo
chr1	10738569	10738570	hypo
chr1	10738769	10738770	hypo
chr1	10739980	10739981	hypo
chr1	10745727	10745728	hypo
chr1	10757197	10757242	hypo
chr1	10758995	10758996	hypo
chr1	10781093	10781710	hypo
chr1	10788801	10788802	hypo
chr1	10788928	10788929	hypo
chr1	10793495	10794123	hypo
chr1	10794229	10794230	hypo
chr1	10795020	10795021	hypo
chr1	10795394	10795395	hypo
chr1	10799738	10799739	hypo
chr1	10816499	10816500	hypo
chr1	10825593	10825594	hypo
chr1	10843154	10843155	hypo
chr1	10874315	10874316	hypo
chr1	10895978	10895979	hypo
chr1	10917344	10917345	hypo
chr1	10917391	10917392	hypo
chr1	10924583	10924584	hypo
chr1	10948457	10948458	hypo
chr1	10961257	10961258	hypo
chr1	10963932	10963933	hypo
chr1	10969475	10969476	hypo
chr1	10977926	10977927	hypo
chr1	10997656	10997657	hypo
chr1	11002748	11002749	hypo
chr1	11020943	11020944	hypo
chr1	11028561	11028562	hypo
chr1	11042161	11042162	hypo
chr1	11042201	11042202	hypo
chr1	11042453	11042454	hypo
chr1	11182094	11182095	hypo
chr1	11182153	11182154	hypo
chr1	11194678	11194679	hypo
chr1	11211274	11211275	hypo
chr1	11218525	11218526	hypo
chr1	11381935	11381936	hypo
chr1	11399468	11399469	hypo
chr1	11603417	11603701	hypo
chr1	11708564	11708565	hypo
chr1	11710460	11710461	hypo
chr1	11713123	11713124	hypo
chr1	11713540	11713541	hypo
chr1	11713643	11713644	hypo
chr1	11714218	11714219	hypo
chr1	11724056	11724057	hypo
chr1	11724140	11724141	hypo
chr1	11747840	11748332	hypo
chr1	11761078	11761079	hypo
chr1	11779395	11779396	hypo
chr1	11795746	11795747	hypo
chr1	11795897	11795898	hypo
chr1	11795904	11795905	hypo
chr1	11795936	11795937	hypo
chr1	11795975	11795976	hypo
chr1	11847863	11847864	hypo
chr1	11851316	11851317	hypo
chr1	11862907	11862908	hypo
chr1	11863365	11863366	hypo
chr1	11865351	11865352	hypo
chr1	11867453	11867454	hypo
chr1	11888644	11888645	hypo
chr1	11907985	11907986	hypo
chr1	11908057	11908058	hypo
chr1	11908198	11908199	hypo
chr1	11979188	11979189	hypo
chr1	11986842	11986843	hypo
chr1	11994418	11994419	hypo
chr1	12039712	12039713	hypo
chr1	12039714	12039715	hypo
chr1	12065104	12065241	hypo
chr1	12104519	12104885	hypo
chr1	12114402	12114403	hypo
chr1	12116499	12116751	hypo
chr1	12122133	12122134	hypo
chr1	12128278	12129619	hypo
chr1	12138737	12139055	hypo
chr1	12181213	12181214	hypo
chr1	12181636	12181637	hypo
chr1	12185845	12185846	hypo
chr1	12186307	12186308	hypo
chr1	12201600	12201601	hypo
chr1	12203750	12203751	hypo
chr1	12222190	12223543	hypo
chr1	12225569	12225570	hypo
chr1	12228232	12229063	hypo
chr1	12230509	12230510	hypo
chr1	12231654	12232203	hypo
chr1	12238546	12238638	hypo
chr1	12252976	12252977	hypo
chr1	12268883	12268884	hypo
chr1	12270887	12270888	hypo
chr1	12291393	12291773	hypo
chr1	12304452	12304453	hypo
chr1	12335550	12335551	hypo
chr1	12374100	12374101	hypo
chr1	12493840	12493841	hypo
chr1	12514410	12514411	hypo
chr1	12559783	12559784	hypo
chr1	12561991	12561992	hypo
chr1	12570695	12570696	hypo
chr1	12579742	12579743	hypo
chr1	12603854	12603855	hypo
chr1	12609308	12609309	hypo
chr1	12609616	12609617	hypo
chr1	12609705	12609706	hypo
chr1	12609957	12609958	hypo
chr1	12610062	12610063	hypo
chr1	12610104	12610105	hypo
chr1	12625959	12625960	hypo
chr1	12651540	12651541	hypo
chr1	12653721	12653722	hypo
chr1	12654900	12654901	hypo
chr1	12655240	12655241	hypo
chr1	12660012	12660013	hypo
chr1	12662841	12662842	hypo
chr1	12678641	12678642	hypo
chr1	12678761	12678762	hypo
chr1	12679132	12679133	hypo
chr1	12679255	12679256	hypo
chr1	12679306	12679307	hypo
chr1	12688622	12688623	hypo
chr1	12727093	12727094	hypo
chr1	12744089	12744606	hypo
chr1	12805848	12805849	hypo
chr1	12857863	12859148	hypo
chr1	13800780	13801776	hypo
chr1	13805907	13806534	hypo
chr1	13809521	13810098	hypo
chr1	13835642	13836153	hypo
chr1	13910138	13910139	hypo
chr1	13910555	13910556	hypo
chr1	13914270	13914271	hypo
chr1	13992541	13992542	hypo
chr1	14026054	14026055	hypo
chr1	14026137	14026138	hypo
chr1	14052489	14052490	hypo
chr1	14105607	14105608	hypo
chr1	14108975	14108976	hypo
chr1	14136088	14136192	hypo
chr1	14292195	14292196	hypo
chr1	14342668	14342669	hypo
chr1	14382172	14382173	hypo
chr1	14431145	14432356	hypo
chr1	14470297	14471796	hypo
chr1	14517392	14517393	hypo
chr1	14550675	14553867	hypo
chr1	14609119	14609120	hypo
chr1	14629974	14631309	hypo
chr1	14631684	14633206	hypo
chr1	14697050	14697590	hypo
chr1	14698418	14698419	hypo
chr1	14742375	14742376	hypo
chr1	14824776	14824777	hypo
chr1	14849479	14849923	hypo
chr1	14898807	14898808	hypo
chr1	14928945	14928946	hypo
chr1	14941272	14941802	hypo
chr1	14954053	14954054	hypo
chr1	14954858	14955831	hypo
chr1	14983254	14984480	hypo
chr1	14984586	14985659	hypo
chr1	14987779	14988398	hypo
chr1	15005987	15005988	hypo
chr1	15023263	15024359	hypo
chr1	15055141	15055441	hypo
chr1	15058641	15058642	hypo
chr1	15064596	15065073	hypo
chr1	15077971	15078778	hypo
chr1	15084185	15084186	hypo
chr1	15086357	15086358	hypo
chr1	15095376	15095377	hypo
chr1	15100030	15100031	hypo
chr1	15106700	15106701	hypo
chr1	15109480	15109481	hypo
chr1	15126781	15126782	hypo
chr1	15127680	15127681	hypo
chr1	15127851	15127852	hypo
chr1	15127907	15127908	hypo
chr1	15130959	15130960	hypo
chr1	15139272	15140455	hypo
chr1	15149410	15149411	hypo
chr1	15152595	15152596	hypo
chr1	15162073	15162074	hypo
chr1	15170397	15170398	hypo
chr1	15175286	15175287	hypo
chr1	15180395	15181349	hypo
chr1	15208255	15208256	hypo
chr1	15218527	15219659	hypo
chr1	15222078	15222079	hypo
chr1	15224956	15224957	hypo
chr1	15233487	15234095	hypo
chr1	15240154	15240275	hypo
chr1	15242180	15242181	hypo
chr1	15246799	15246800	hypo
chr1	15251881	15251882	hypo
chr1	15256222	15256223	hypo
chr1	15266812	15268144	hypo
chr1	15323186	15323187	hypo
chr1	15330147	15330600	hypo
chr1	15334758	15335295	hypo
chr1	15348079	15348355	hypo
chr1	15354730	15354731	hypo
chr1	15357288	15357693	hypo
chr1	15369436	15369720	hypo
chr1	15385141	15386498	hypo
chr1	15399123	15400100	hypo
chr1	15417078	15417079	hypo
chr1	15426634	15426635	hypo
chr1	15438130	15438657	hypo
chr1	15448759	15449698	hypo
chr1	15466650	15466963	hypo
chr1	15471352	15471682	hypo
chr1	15473848	15474294	hypo
chr1	15481540	15481541	hypo
chr1	15482753	15482754	hypo
chr1	15495100	15495101	hypo
chr1	15522850	15522851	hypo
chr1	15534180	15534361	hypo
chr1	15541182	15541183	hypo
chr1	15541217	15541218	hypo
chr1	15541280	15541281	hypo
chr1	15541349	15541350	hypo
chr1	15541446	15541447	hypo
chr1	15546148	15546149	hypo
chr1	15573596	15573597	hypo
chr1	15573621	15573622	hypo
chr1	15573636	15573637	hypo
chr1	15576394	15576395	hypo
chr1	15650448	15650449	hypo
chr1	15655764	15655765	hypo
chr1	15655927	15655928	hypo
chr1	15656086	15656087	hypo
chr1	15668715	15668917	hypo
chr1	15676536	15676679	hypo
chr1	15682705	15683004	hypo
chr1	15697398	15697399	hypo
chr1	15711443	15711444	hypo
chr1	15712019	15712020	hypo
chr1	15734285	15734286	hypo
chr1	15753347	15753348	hypo
chr1	15757906	15757907	hypo
chr1	15759438	15759439	hypo
chr1	15763849	15763850	hypo
chr1	15765064	15765066	hypo
chr1	15783158	15783159	hypo
chr1	15828075	15828076	hypo
chr1	15905387	15905388	hypo
chr1	15911701	15911702	hypo
chr1	15954209	15954210	hypo
chr1	16023706	16023707	hypo
chr1	16029777	16029778	hypo
chr1	16058029	16058030	hypo
chr1	16061414	16061415	hypo
chr1	16061554	16061555	hypo
chr1	16063471	16063472	hypo
chr1	16068067	16068068	hypo
chr1	16069388	16069389	hypo
chr1	16083101	16083102	hypo
chr1	16091100	16091101	hypo
chr1	16091149	16091150	hypo
chr1	16159484	16159485	hypo
chr1	16163479	16163480	hypo
chr1	16163555	16163556	hypo
chr1	16163610	16163611	hypo
chr1	16163775	16163776	hypo
chr1	16163967	16163968	hypo
chr1	16164109	16164110	hypo
chr1	16275011	16275348	hypo
chr1	16275539	16275540	hypo
chr1	16275779	16276244	hypo
chr1	16277545	16277546	hypo
chr1	16291072	16292109	hypo
chr1	16292642	16292943	hypo
chr1	16335452	16335453	hypo
chr1	16343756	16343757	hypo
chr1	16344977	16344978	hypo
chr1	16345293	16345294	hypo
chr1	16345374	16345375	hypo
chr1	16345491	16345492	hypo
chr1	16370217	16370218	hypo
chr1	16370243	16370244	hypo
chr1	16370265	16370266	hypo
chr1	16393791	16393792	hypo
chr1	16394568	16394569	hypo
chr1	16396781	16396782	hypo
chr1	16403434	16403435	hypo
chr1	16409396	16409397	hypo
chr1	16442379	16442380	hypo
chr1	16466380	16466381	hypo
chr1	16483694	16483695	hypo
chr1	16491125	16491126	hypo
chr1	16494499	16494500	hypo
chr1	16517009	16517010	hypo
chr1	16534348	16534350	hypo
chr1	16534578	16534580	hypo
chr1	16536989	16536990	hypo
chr1	16539012	16539014	hypo
chr1	16539087	16539089	hypo
chr1	16539118	16539119	hypo
chr1	16540130	16540131	hypo
chr1	16544210	16544211	hypo
chr1	16553267	16553268	hypo
chr1	16553329	16553330	hypo
chr1	16554402	16554403	hypo
chr1	16554892	16554893	hypo
chr1	16554984	16554985	hypo
chr1	16563855	16563856	hypo
chr1	16563954	16563955	hypo
chr1	16564585	16564689	hypo
chr1	16571023	16571024	hypo
chr1	16594043	16594044	hypo
chr1	16766911	16766912	hypo
chr1	16861818	16861819	hypo
chr1	16889800	16890515	hypo
chr1	16893700	16895324	hypo
chr1	16921464	16921625	hypo
chr1	16944064	16944065	hypo
chr1	16971555	16971736	hypo
chr1	17003172	17003368	hypo
chr1	17013853	17014824	hypo
chr1	17020384	17020385	hypo
chr1	17020457	17020458	hypo
chr1	17025723	17025724	hypo
chr1	17026258	17026259	hypo
chr1	17027073	17027074	hypo
chr1	17030971	17030972	hypo
chr1	17037492	17038365	hypo
chr1	17044920	17045581	hypo
chr1	17053895	17054261	hypo
chr1	17055238	17055678	hypo
chr1	17090834	17091074	hypo
chr1	17199104	17199105	hypo
chr1	17215477	17215478	hypo
chr1	17216201	17216202	hypo
chr1	17217912	17219030	hypo
chr1	17241705	17241706	hypo
chr1	17244850	17244851	hypo
chr1	17288394	17288395	hypo
chr1	17290228	17290229	hypo
chr1	17296995	17296996	hypo
chr1	17298540	17298541	hypo
chr1	17302859	17302860	hypo
chr1	17305562	17305563	hypo
chr1	17305798	17305799	hypo
chr1	17307215	17307216	hypo
chr1	17307678	17307679	hypo
chr1	17338764	17338766	hypo
chr1	17381800	17381801	hypo
chr1	17414409	17415001	hypo
chr1	17416209	17416361	hypo
chr1	17440285	17440978	hypo
chr1	17442831	17443371	hypo
chr1	17446545	17446546	hypo
chr1	17455598	17456766	hypo
chr1	17458160	17458663	hypo
chr1	17475832	17475833	hypo
chr1	17493806	17493807	hypo
chr1	17519808	17519809	hypo
chr1	17520014	17520625	hypo
chr1	17528238	17528239	hypo
chr1	17530227	17530228	hypo
chr1	17530676	17530677	hypo
chr1	17531661	17531662	hypo
chr1	17538512	17538513	hypo
chr1	17541389	17541390	hypo
chr1	17542027	17542028	hypo
chr1	17560426	17560891	hypo
chr1	17567233	17567234	hypo
chr1	17571382	17572617	hypo
chr1	17574330	17574331	hypo
chr1	17575426	17575427	hypo
chr1	17575440	17575441	hypo
chr1	17609609	17610030	hypo
chr1	17617130	17618810	hypo
chr1	17634715	17634716	hypo
chr1	17640479	17640899	hypo
chr1	17662320	17662484	hypo
chr1	17664928	17665486	hypo
chr1	17674483	17674484	hypo
chr1	17674793	17675390	hypo
chr1	17697962	17698815	hypo
chr1	17699844	17701035	hypo
chr1	17746286	17746287	hypo
chr1	17746340	17746341	hypo
chr1	17746438	17746439	hypo
chr1	17746510	17746511	hypo
chr1	17746840	17746841	hypo
chr1	17759877	17759878	hypo
chr1	17768059	17768060	hypo
chr1	17802692	17802693	hypo
chr1	17829087	17829088	hypo
chr1	17858588	17858589	hypo
chr1	17877451	17877452	hypo
chr1	17885128	17886752	hypo
chr1	17888104	17888105	hypo
chr1	17900032	17900033	hypo
chr1	17916016	17916394	hypo
chr1	17933642	17933643	hypo
chr1	17935423	17935955	hypo
chr1	17944356	17944357	hypo
chr1	17944423	17944424	hypo
chr1	17944660	17944661	hypo
chr1	17951184	17951185	hypo
chr1	17951330	17951331	hypo
chr1	17957372	17958038	hypo
chr1	17960353	17960354	hypo
chr1	17965282	17966504	hypo
chr1	17995831	17996197	hypo
chr1	18015648	18015649	hypo
chr1	18021939	18023182	hypo
chr1	18025885	18026063	hypo
chr1	18049926	18050298	hypo
chr1	18066515	18067476	hypo
chr1	18092835	18092836	hypo
chr1	18092930	18092931	hypo
chr1	18256318	18257453	hypo
chr1	18281752	18282681	hypo
chr1	18302832	18303955	hypo
chr1	18353670	18354684	hypo
chr1	18355229	18355769	hypo
chr1	18390088	18390720	hypo
chr1	18442826	18443683	hypo
chr1	18479577	18479808	hypo
chr1	18495861	18496078	hypo
chr1	18579692	18581566	hypo
chr1	18610522	18610523	hypo
chr1	18701955	18702848	hypo
chr1	18875315	18875316	hypo
chr1	18969652	18969653	hypo
chr1	19065349	19065673	hypo
chr1	19074199	19074200	hypo
chr1	19110758	19110859	hypo
chr1	19147074	19147075	hypo
chr1	19202030	19202031	hypo
chr1	19204233	19204234	hypo
chr1	19205990	19205991	hypo
chr1	19206559	19206560	hypo
chr1	19208697	19208698	hypo
chr1	19211987	19211988	hypo
chr1	19226319	19226320	hypo
chr1	19261160	19261527	hypo
chr1	19265059	19265060	hypo
chr1	19274842	19275976	hypo
chr1	19277202	19277203	hypo
chr1	19337532	19337568	hypo
chr1	19407897	19407898	hypo
chr1	19419527	19419528	hypo
chr1	19496406	19496407	hypo
chr1	19545535	19545536	hypo
chr1	19583887	19583888	hypo
chr1	19615370	19615371	hypo
chr1	19643906	19643907	hypo
chr1	19669159	19669160	hypo
chr1	19669284	19669285	hypo
chr1	19680353	19680354	hypo
chr1	19684336	19684337	hypo
chr1	19687257	19687258	hypo
chr1	19711707	19711708	hypo
chr1	19722999	19723000	hypo
chr1	19730056	19730057	hypo
chr1	19732786	19732787	hypo
chr1	19740722	19740723	hypo
chr1	19741833	19741834	hypo
chr1	19752176	19752177	hypo
chr1	19756350	19756351	hypo
chr1	19756839	19756840	hypo
chr1	19764480	19764481	hypo
chr1	19764686	19764687	hypo
chr1	19764821	19764822	hypo
chr1	19768096	19768097	hypo
chr1	19774989	19774990	hypo
chr1	19786083	19786369	hypo
chr1	19810215	19810216	hypo
chr1	19810690	19810691	hypo
chr1	19926850	19926851	hypo
chr1	19946398	19946399	hypo
chr1	19967428	19967429	hypo
chr1	19968885	19968886	hypo
chr1	19969931	19969932	hypo
chr1	19970203	19970205	hypo
chr1	19970256	19970257	hypo
chr1	19970334	19970335	hypo
chr1	19972707	19972708	hypo
chr1	19978788	19978789	hypo
chr1	19983475	19983476	hypo
chr1	19984784	19984785	hypo
chr1	20008900	20008901	hypo
chr1	20037346	20038066	hypo
chr1	20062329	20062330	hypo
chr1	20084760	20084761	hypo
chr1	20092135	20092349	hypo
chr1	20244362	20245360	hypo
chr1	20268456	20268878	hypo
chr1	20306640	20306641	hypo
chr1	20396690	20396691	hypo
chr1	20445661	20445662	hypo
chr1	20466131	20466132	hypo
chr1	20575996	20577410	hypo
chr1	20598284	20598615	hypo
chr1	20649125	20649612	hypo
chr1	20686088	20686160	hypo
chr1	20691954	20691955	hypo
chr1	20692222	20692223	hypo
chr1	20701669	20701942	hypo
chr1	20707513	20707514	hypo
chr1	20716191	20716192	hypo
chr1	20755534	20755535	hypo
chr1	20822672	20823308	hypo
chr1	20864944	20866242	hypo
chr1	20878380	20878381	hypo
chr1	20878811	20878812	hypo
chr1	20880591	20880592	hypo
chr1	20914028	20914029	hypo
chr1	20914322	20914323	hypo
chr1	20915334	20915335	hypo
chr1	20961228	20961230	hypo
chr1	21044874	21044875	hypo
chr1	21057579	21057580	hypo
chr1	21110436	21110437	hypo
chr1	21300625	21300626	hypo
chr1	21339979	21339980	hypo
chr1	21544521	21544522	hypo
chr1	21550712	21550713	hypo
chr1	21578831	21578832	hypo
chr1	21588799	21588800	hypo
chr1	21604592	21604593	hypo
chr1	21606441	21606442	hypo
chr1	21606617	21606618	hypo
chr1	21606767	21606768	hypo
chr1	21617442	21617443	hypo
chr1	21619913	21619914	hypo
chr1	21620552	21621775	hypo
chr1	21629726	21629727	hypo
chr1	21634838	21634839	hypo
chr1	21640802	21640803	hypo
chr1	21642517	21642518	hypo
chr1	21645238	21645239	hypo
chr1	21648026	21648027	hypo
chr1	21649784	21649785	hypo
chr1	21650610	21650611	hypo
chr1	21652298	21652299	hypo
chr1	21661813	21661814	hypo
chr1	21667630	21667631	hypo
chr1	21670736	21670737	hypo
chr1	21671245	21671246	hypo
chr1	21759308	21759309	hypo
chr1	21824391	21824392	hypo
chr1	21833476	21833477	hypo
chr1	21835217	21835218	hypo
chr1	21887204	21888007	hypo
chr1	21951626	21952566	hypo
chr1	21966310	21966311	hypo
chr1	21966420	21966421	hypo
chr1	21966500	21966501	hypo
chr1	21977904	21977905	hypo
chr1	21978856	21978857	hypo
chr1	21978863	21978864	hypo
chr1	21993401	21993402	hypo
chr1	21993555	21993556	hypo
chr1	21996585	21996586	hypo
chr1	22106295	22106503	hypo
chr1	22137992	22137993	hypo
chr1	22138642	22138643	hypo
chr1	22142491	22142492	hypo
chr1	22143533	22143534	hypo
chr1	22146165	22146166	hypo
chr1	22148926	22148927	hypo
chr1	22169302	22169621	hypo
chr1	22196375	22196830	hypo
chr1	22213934	22213935	hypo
chr1	22222815	22222816	hypo
chr1	22224589	22225177	hypo
chr1	22228153	22228154	hypo
chr1	22260125	22260126	hypo
chr1	22265174	22265175	hypo
chr1	22282684	22282685	hypo
chr1	22303570	22303571	hypo
chr1	22328206	22329219	hypo
chr1	22349646	22349647	hypo
chr1	22438310	22438311	hypo
chr1	22441051	22441052	hypo
chr1	22453144	22453145	hypo
chr1	22461745	22462609	hypo
chr1	22463884	22463885	hypo
chr1	22466137	22466138	hypo
chr1	22641396	22641754	hypo
chr1	22711108	22711575	hypo
chr1	22739888	22739889	hypo
chr1	22774520	22774521	hypo
chr1	22817261	22817262	hypo
chr1	22827348	22827349	hypo
chr1	22854408	22854409	hypo
chr1	22969339	22969340	hypo
chr1	22972401	22972402	hypo
chr1	22979546	22979547	hypo
chr1	22984593	22984594	hypo
chr1	22985936	22985937	hypo
chr1	23003278	23003432	hypo
chr1	23044353	23044354	hypo
chr1	23054915	23054916	hypo
chr1	23095675	23097915	hypo
chr1	23105148	23105149	hypo
chr1	23105600	23105601	hypo
chr1	23111123	23111124	hypo
chr1	23115536	23115537	hypo
chr1	23135043	23135044	hypo
chr1	23142734	23142735	hypo
chr1	23153308	23153309	hypo
chr1	23177414	23177415	hypo
chr1	23181832	23181833	hypo
chr1	23203462	23203463	hypo
chr1	23279685	23279686	hypo
chr1	23333259	23333487	hypo
chr1	23378206	23378207	hypo
chr1	23449368	23449369	hypo
chr1	23496648	23496649	hypo
chr1	23505138	23505139	hypo
chr1	23521272	23521273	hypo
chr1	23521307	23521308	hypo
chr1	23521332	23521333	hypo
chr1	23541345	23541346	hypo
chr1	23728274	23728460	hypo
chr1	23729692	23729693	hypo
chr1	23750101	23750102	hypo
chr1	23751761	23751762	hypo
chr1	23763081	23763082	hypo
chr1	23763279	23763280	hypo
chr1	23796623	23796624	hypo
chr1	23800264	23800265	hypo
chr1	23851471	23851472	hypo
chr1	23855119	23855120	hypo
chr1	23855149	23855150	hypo
chr1	23858034	23858035	hypo
chr1	23858301	23858302	hypo
chr1	23879671	23879672	hypo
chr1	23880210	23880211	hypo
chr1	23894436	23894437	hypo
chr1	23918838	23918839	hypo
chr1	23942134	23942135	hypo
chr1	23963971	23963972	hypo
chr1	24017943	24017944	hypo
chr1	24046150	24047223	hypo
chr1	24128335	24128336	hypo
chr1	24128567	24128568	hypo
chr1	24195347	24195348	hypo
chr1	24200909	24201401	hypo
chr1	24229231	24229232	hypo
chr1	24229681	24229682	hypo
chr1	24296850	24296851	hypo
chr1	24418390	24418656	hypo
chr1	24446746	24446747	hypo
chr1	24469768	24469769	hypo
chr1	24469790	24469792	hypo
chr1	24528833	24528834	hypo
chr1	24553384	24553911	hypo
chr1	24562825	24562826	hypo
chr1	24621673	24621674	hypo
chr1	24645397	24645398	hypo
chr1	24652248	24652249	hypo
chr1	24677679	24678976	hypo
chr1	24691176	24691177	hypo
chr1	24712029	24712290	hypo
chr1	24718307	24718430	hypo
chr1	24718513	24718583	hypo
chr1	24764700	24764701	hypo
chr1	24791193	24791194	hypo
chr1	24866074	24866581	hypo
chr1	24882199	24882200	hypo
chr1	24882207	24882208	hypo
chr1	24882991	24882992	hypo
chr1	25062925	25062926	hypo
chr1	25069665	25069666	hypo
chr1	25070672	25070673	hypo
chr1	25071260	25071261	hypo
chr1	25088406	25088407	hypo
[truncated: 86,310 more rows]
